# Supplementary material for: Stochasticity Shapes Microbial Communities in High‐Altitude Lakes, Whereas Species Selection and Homogenization Dispersal Are More Important in Lowland Lakes: Case of Benthic Diatoms in Alpine Lakes
Source: Ecol Evol. 2025 Aug 27;15(9):e71977. doi: 10.1002/ece3.71977 (PMC12389866; doi:10.1002/ece3.71977)
Supplement: Supplementary file 1 — Data S1: ece371977‐sup‐0001‐AppendixS1.zip. [file ECE3-15-e71977-s001.zip]

Archive with 7 entries (7 files):
- diatom_ASV.csv
- Supp data S5-Phylogenetic signal-Mantel correlograms.zip
- Supp data S1-metadata.xlsx
- Supp data S2-Reference phylogeny.zip
- Supp data S3-Constrained phylogeny.zip
- Supp data S4-ASVs accumulation curves.pdf
- MANIFEST.TXT
