# Supplementary material for: Stochasticity Shapes Microbial Communities in High‐Altitude Lakes, Whereas Species Selection and Homogenization Dispersal Are More Important in Lowland Lakes: Case of Benthic Diatoms in Alpine Lakes
Source: Ecol Evol. 2025 Aug 27;15(9):e71977. doi: 10.1002/ece3.71977 (PMC12389866; doi:10.1002/ece3.71977)
Supplement: Supplementary file 1 — Data S1: ece371977‐sup‐0001‐AppendixS1.zip. [file ECE3-15-e71977-s001.zip › diatom_ASV.csv]

ASV#;DNA_SEQ;Empire;Kingdom;Subkingdom;Phylum;Class;Order;Family;Genus;Species;lowest_level;BOOT_Empire;BOOT_Kingdom;BOOT_Subkingdom;BOOT_Phylum;BOOT_Class;BOOT_Order;BOOT_Family;BOOT_Genus;BOOT_Species;Annecy_1;Annecy_2;Annecy_3;Annecy_4;Annecy_5;Annecy_6;Annecy_7;Annecy_9;Annecy_10;Annecy_11;Annecy_12;Annecy_13;Annecy_14;Annecy_15;Annecy_16;Annecy_17;Annecy_18;Annecy_19;Annecy_20;Annecy_21;Anne…
ASV1;CATCACTGCCGCAACTATGGAAGAAGTTTATAAACGTGCTGAATACGCTAAAGAAGTAGGTTCTATAATTGTTATGATCGATTTAGTTATGGGCTACACAGCAATTCAAAGTGCTGCAATTTGGGCTCGTGAAAATGATATGCTTTTACATTTACACCGTGCAGGTAACTCTACTTACGCTCGTCAAAAAAATCATGGTATTAACTTCCGTGTTATTTGTAAATGGATGCGTATGTCTGGCGTAGATCATATTCACGCAGGTA;Eukaryota;Chromista;Chromobiota;Bacillariophyta;Fragilariophyceae;Fragilariales;Fragilariaceae;Diatoma;Diatoma_ehrenbergii;Diatoma…
ASV2;CATCACTGCTGGTACAATGGAAGAAGTTTACAAACGTGCTGAATACGGTAAAGCTGTAGGTTCTGTAGTTGTAATGATCGATTTAGTTATGGGTTATACAGCAATTCAAAGTGCTGCAATCTGGTCTCGTGAAAACGATATGGTTTTACATTTACACCGTGCAGGTAACTCAACTTATGCGCGTCAAAAAAATCATGGTATTAACTTCCGTGTAATCTGTAAATGGATGCGTATGGCTGGTGTAGATCATATTCACGCAGGTA;Eukaryota;Chromista;Chromobiota;Bacillariophyta;Bacillariophyceae;Cymbellales;Cymbellaceae;Encyonema;Encyonema_minutum;Encyonema_m…
ASV3;CATCACTGCTGGTACAATGGAAGAAGTTTACAAACGTGCTGAGTACGGTAAAGCTGTAGGTTCTGTAGTTGTAATGATCGATTTAGTTATGGGTTACACAGCAATTCAAAGTGCTGCAATCTGGTCTCGTGAAAACGATATGGTTTTACATTTACACCGTGCGGGTAACTCAACTTATGCGCGTCAAAAAAATCATGGTATTAACTTCCGTGTAATCTGTAAATGGATGCGTATGGCTGGTGTAGATCATATTCACGCAGGTA;Eukaryota;Chromista;Chromobiota;Bacillariophyta;Bacillariophyceae;Cymbellales;Cymbellaceae;Encyonema;Encyonema_minutum;Encyonema_m…
ASV4;CGTAACAGCTGCAACTATGGAAGAAGTACTTAAACGTTGTGAATATGCGAAAGAAGTAGGGTCTATAGTTGTTATGATCGATTTAGTTATGGGTTACACAGCAATTCAAAGTGCTGCAATTTGGGCTCGTGAAAACGACATGCTTTTACATTTACATCGTGCAGGTAACTCTACATATGCGCGTCAAAAAAATCATGGTATTAATTTCCGTGTAATTTGTAAATGGATGCGTATGTCTGGTGTAGATCATATTCATGCTGGTA;Eukaryota;Chromista;Chromobiota;Bacillariophyta;Bacillariophyceae;Bacillariales;Bacillariaceae;Denticula;Denticula_tenuis;Denticul…
ASV5;CATCACTGCTGGTACAATGGAAGAAGTTTACAAACGTGCTGAGTACGGTAAAGCTGTAGGTTCTGTAGTTGTAATGATCGATTTAGTTATGGGTTACACAGCAATTCAAAGTGCTGCAATCTGGTCTCGTGAAAACGATATGGTTTTACATTTACACCGTGCAGGTAACTCAACTTATGCGCGTCAAAAAAATCATGGTATTAACTTCCGTGTAATCTGTAAATGGATGCGTATGGCTGGTGTAGATCATATTCACGCAGGTA;Eukaryota;Chromista;Chromobiota;Bacillariophyta;Bacillariophyceae;Cymbellales;Cymbellaceae;Encyonema;Encyonema_minutum;Encyonema_m…
ASV6;CGTTACAGCTGCAACTATGGAAGAAGTTTACGAACGTGCTGAGTATGCTAAAGCAGTTGGTTCTGTAATCATCATGATCGATTTAGTTATGGGTTACACAGCAATACAAAGTATTGCATACTGGGCTCGTGCAAATGATATGATTTTACATTTACACCGTGCGGGTAACTCTACATACGCTCGTCAAAAGAATCATGGTATTAACTTCCGTGTTATCTGTAAATGGATGCGTATGTCTGGTGTAGATCATATCCACGCAGGTA;Eukaryota;Chromista;Chromobiota;Bacillariophyta;Fragilariophyceae;Fragilariales;Fragilariaceae;Staurosira;Pseudostaurosira_brevist…
ASV7;CATCACTGCTGGTACAATGGAAGAAGTTTACAAACGTGCTAACTACGGTAAAGCTGTAGGTTCAGTAATTGTAATGATCGATTTAGTTATGGGTTATACAGCAATTCAAAGTGCTGCTATTTGGGCTCGTGATAATGATATGCTTTTACACTTACACCGTGCAGGTAACTCAACTTATGCCCGTCAAAAAAATCACGGTATTAACTTCCGTGTTATTTGTAAATGGATGCGTATGTCTGGTGTAGATCATATCCATGCTGGTA;Eukaryota;Chromista;Chromobiota;Bacillariophyta;Bacillariophyceae;Cymbellales;Cymbellaceae;Encyonopsis;Encyonopsis_sp.;Encyonopsis…
ASV8;CATCACTGCGGGTACAATGGAAGAAGTTTACAAACGTGCTGAATACGGTAAAGCTGTAGGTTCGATCGTTGTAATGATCGATTTAGTTATGGGTTACACAGCAATTCAAAGTGCTGCTCTTTGGGCTCGTGATAACGATTGTTTATTACACTTACACCGTGCTGGTAATTCAACTTATGCTCGTCAAAAAAATCACGGTATTAACTTCCGTGTTATTTGTAAATGGATGCGTATGGCTGGTGTTGATCATATCCACGCTGGTA;Eukaryota;Chromista;Chromobiota;Bacillariophyta;Bacillariophyceae;Cymbellales;Cymbellaceae;Cymbella;Cymbella_excisa;Cymbella_excis…
ASV9;TATCACTGCTGGTACAATGGAAGAAGTTTACAAACGTGCTGAGTACGGTAAAGCTGTAGGTTCAGTAGTTGTAATGATCGATTTAGTTATGGGTTACACAGCAATTCAAAGTGCTGCTATTTGGGCTCGTGACAACGATATGCTTTTACACTTACACCGTGCAGGTAACTCAACTTACGCTCGTCAAAAAAATCACGGTATTAACTTCCGTGTTATCTGTAAATGGATGCGTATGTCTGGTGTAGATCACATTCACGCTGGTA;Eukaryota;Chromista;Chromobiota;Bacillariophyta;Bacillariophyceae;Cymbellales;Cymbellaceae;Encyonopsis;NA;Encyonopsis;100;100;100;…
ASV10;CATCACTGCTGGTACAATGGAAGAAGTGTACAAACGTGCTGAATACGGTAAAGCTGTAGGTTCTATAGTCGTAATGATCGATTTAGTTATGGGCTATACAGCAATTCAAAGTGCTGCTATCTGGTCTCGTGACAATGATATGCTTTTACATTTACACCGTGCTGGTAACTCTACATATGCACGTCAAAAAAATCATGGTATTAACTTCCGTGTTATCTGTAAATGGATGCGTATGTCAGGTGTAGATCATATTCACGCGGGTA;Eukaryota;Chromista;Chromobiota;Bacillariophyta;Bacillariophyceae;Cymbellales;Cymbellaceae;Encyonema;Encyonema_caespitosum;Encyon…
ASV11;CATCACTGCTGGTACAATGGAAGAAGTTTACAAACGTGCTGAGTACGGTAAAGCTGTAGGTTCTGTAGTTGTAATGATCGATTTAGTTATGGGTTACACAGCGATTCAAAGTGCTGCAATCTGGTCTCGTGAAAACGATATGGTTTTACATTTACACCGTGCAGGTAACTCAACTTATGCACGTCAAAAAAATCATGGTATTAACTTCCGTGTAATCTGTAAATGGATGCGTATGGCTGGTGTAGATCATATTCACGCAGGTA;Eukaryota;Chromista;Chromobiota;Bacillariophyta;Bacillariophyceae;Cymbellales;Cymbellaceae;Encyonema;Encyonema_silesiacum;Encyone…
ASV12;CATCACTGCAGGTACTATGGAAGAAGTTTACAAACGTGCTGAATACGGTAAAGCTGTAGGTTCTATCGTTGTAATGATCGATTTAGTTATGGGTTACACAGCAATTCAAAGTGCTGCTCTTTGGGCTCGTGATAACGATTGTTTATTACACTTACACCGTGCAGGTAACTCAACTTATGCTCGTCAAAAAAATCACGGTATTAACTTCCGTGTTATTTGTAAATGGATGCGTATGGCTGGTGTTGATCATATCCACGCTGGTA;Eukaryota;Chromista;Chromobiota;Bacillariophyta;Bacillariophyceae;Cymbellales;Cymbellaceae;Cymbella;Cymbella_excisa;Cymbella_exci…
ASV13;CATTACTGCAGCTACAATGGAAGAAGTGTACAAACGTGCTGAGTACGCTAAAGCCGTTGGTTCTATCGTTGTAATGATCGATTTAGTTATGGGTTACACAGCAATTCAAAGTTCAGCTATCTGGGCTCGTGAGAACGATATGCTTTTACATTTACACCGTGCAGGTAACTCAACTTACGCACGTCAAAAAAATCATGGTATTAACTTCCGTGTTATTTGTAAATGGATGCGTATGTCTGGTGTAGATCATATCCACGCTGGTA;Eukaryota;Chromista;Chromobiota;Bacillariophyta;Bacillariophyceae;Cymbellales;Gomphonemataceae;Gomphonema;Gomphonema_pumilum_var.…
ASV14;CGTTACTGCGGCTACTATGGAAGAAGTGTACAAACGTGCGGAGTACGCTAAAACAGTAGGTTCTGTAATTATCATGATCGATTTAGTTATGGGTTATACAGCAATTCAAAGTATTGCATTATGGTCTCGTGAAAACGACATGGTTTTACACTTACACCGTGCAGGTAACTCTACATATGCTCGTCAAAAGAATCATGGTATTAACTTCCGTGTTATCTGTAAATGGATGCGTATGTCAGGTGTAGATCATATCCACGCTGGTA;Eukaryota;Chromista;Chromobiota;Bacillariophyta;Bacillariophyceae;Thalassiophysales;Catenulaceae;Amphora;NA;Amphora;100;100;100;1…
ASV15;CATTACTGCTGGTACAATGGAAGAAGTGTACAAACGTGCTGAGTACGCTAAAGCTGTTGGTTCTGTAATTGTTATGATCGATTTAGTAATGGGTTATACAGCAATTCAAAGTGCAGCTATTTGGTCTCGTGACAATGACATGTTATTACATTTACACCGTGCTGGTAACTCTACATACGCACGTCAAAAAAATCATGGTATTAACTTCCGTGTTATTTGTAAATGGATGCGTATGTCAGGTGTAGATCATATTCACGCTGGTA;Eukaryota;Chromista;Chromobiota;Bacillariophyta;Bacillariophyceae;Achnanthales;Achnanthidiaceae;Achnanthidium;Achnanthidium_minut…
ASV16;CGTTACAGCTGCAACTTTAGAAGAAACTTACAAACGTGCAGAATATGCTAAAGAAGTAGGTTCTATCATCGTCATGGTTGATTTAGTTATGGGTTACACAGCTTTACAATCAATGGCTATTTGGTCACGTGAAAACGATATGTTATTACATTTACACCGTGCAGGTAACTCTACTTATGCTCGTCAAAAAAATCATGGTATTAACTTCCGTGTTATTTGTAAATGGATGCGTATGACTGGTGTAGATCATATCCATGCTGGTA;Eukaryota;Chromista;Chromobiota;Bacillariophyta;Bacillariophyceae;Bacillariales;Bacillariaceae;Nitzschia;Nitzschia_dissipata;Nitz…
ASV17;CATTACTGCTGGTACAATGGAAGAAGTGTACAAACGTGCTGAGTACGCTAAAGCTGTTGGTTCTGTAATTGTTATGATCGATTTAGTAATGGGTTATACAGCAATTCAAAGTGCAGCTATTTGGTCTCGTGACAATGACATGTTATTACATTTACACCGTGCTGGTAACTCTACATATGCACGTCAAAAAAATCATGGTATTAACTTCCGTGTTATTTGTAAATGGATGCGTATGTCAGGTGTAGATCATATTCACGCTGGTA;Eukaryota;Chromista;Chromobiota;Bacillariophyta;Bacillariophyceae;Achnanthales;Achnanthidiaceae;Achnanthidium;Achnanthidium_minut…
ASV18;CATCACTGCTGGTACAATGGAAGAAGTTTACAAACGTGCTGAGTATGGTAAAGCTGTAGGTTCAGTAGTCGTAATGATCGATTTAGTTATGGGTTACACAGCAATTCAAAGTGCTGCTATTTGGGCTCGTGACAACGATATGCTTTTACACTTACACCGTGCAGGTAACTCAACTTACGCTCGTCAAAAAAATCACGGTATTAACTTCCGTGTTATCTGTAAATGGATGCGTATGTCGGGTGTAGATCACATTCACGCTGGTA;Eukaryota;Chromista;Chromobiota;Bacillariophyta;Bacillariophyceae;Cymbellales;Cymbellaceae;Encyonopsis;Encyonopsis_minuta;Encyono…
ASV19;CATCACTGCTGGTACAATGGAAGAAGTTTACAAACGTGCTAACTACGGTAAAGCTGTAGGTTCAGTAATTGTAATGATCGATTTAGTTATGGGTTACACAGCAATTCAAAGTGCTGCTATTTGGGCTCGTGATAACGATATGCTTTTACACTTACACCGTGCAGGTAACTCAACTTATGCTCGTCAAAAAAATCACGGTATTAACTTCCGTGTTATTTGTAAATGGATGCGTATGTCTGGTGTAGATCACATCCACGCTGGTA;Eukaryota;Chromista;Chromobiota;Bacillariophyta;Bacillariophyceae;Cymbellales;Cymbellaceae;Encyonopsis;Encyonopsis_subminuta;Ency…
ASV20;CGTTACTGCTGCTACTATGGAAGAAGTGTACAAACGTGCTGAGTACGCTAAAACAGTAGGTTCTGTAATTATTATGATCGATTTAGTTATGGGTTATACTGCAATTCAAAGTATTGCACTATGGTCTCGTGAAAACGACATGGTTTTACACTTACACCGTGCAGGTAACTCTACATATGCTCGTCAAAAGAATCATGGTATTAACTTCCGTGTTATCTGTAAATGGATGCGTATGTCAGGTGTAGATCATATCCACGCTGGTA;Eukaryota;Chromista;Chromobiota;Bacillariophyta;Bacillariophyceae;Thalassiophysales;Catenulaceae;Amphora;Amphora_pediculus;Amphor…
ASV21;CGTAACAGCTGCAACTATGGAAGAAGTAATCAAACGTTGTGAATATGCGAAAGAAGTAGGTTCTGTCGTTGTTATGATCGATTTAGTTATGGGTTACACAGCTATTCAAAGTGCTGCAATCTGGGCTCGTGAAAACGATATGCTTTTACATTTACACCGTGCAGGTAACTCTACATACGCGCGTCAAAAAAATCATGGTATTAACTTCCGTGTAATTTGTAAATGGATGCGTATGTCTGGTGTAGATCATATCCACGCTGGTA;Eukaryota;Chromista;Chromobiota;Bacillariophyta;Bacillariophyceae;Bacillariales;Bacillariaceae;Nitzschia;Nitzschia_fonticola;Nitz…
ASV22;CGTTACCGCTGCAACTATGGAAGAAATTTACAAACGTGCAGAATATGCTAAGCTAGTAGGCTCTGTGATCATCATGATCGATTTAGTTATGGGTTACACAGCAATTCAAAGTATTGCAATTTGGGCTCGTGAAAACGACATGATTTTACATTTACATCGTGCGGGTAACTCTACTTACGCTCGTCAAAAGAACCATGGTATTAATTTCCGTGTTATCTGTAAATGGATGCGTATGTCTGGTGTAGATCATATTCACGCAGGTA;Eukaryota;Chromista;Chromobiota;Bacillariophyta;Fragilariophyceae;Fragilariales;Fragilariaceae;Staurosira;Staurosira_construens;S…
ASV23;CGTAACAGCTGCAACTATGGAAGAAGTACTTAAACGTTGTGAATATGCGAAAGAAGTAGGTTCTATAGTTGTTATGATCGATTTAGTTATGGGTTACACAGCAATTCAAAGTGCTGCAATTTGGGCTCGTGAAAACGACATGCTTTTACATTTACACCGTGCAGGTAACTCTACATATGCGCGTCAAAAAAATCATGGTATTAATTTCCGTGTAATTTGTAAATGGATGCGTATGTCTGGTGTAGATCATATTCATGCTGGTA;Eukaryota;Chromista;Chromobiota;Bacillariophyta;Bacillariophyceae;Bacillariales;Bacillariaceae;Denticula;Denticula_tenuis;Denticu…
ASV24;CATCACTGCTGGTACAATGGAAGAAGTTTACAAACGTGCTGAATACGGTAAAGCTGTAGGTTCTATAATTGTAATGATCGATTTAGTTATGGGTTACACAGCAATTCAAAGTGCTGCAATCTGGGCTCGTGACAATGACATGCTTTTACACTTACACCGTGCAGGTAACTCAACTTACGCTCGTCAAAAAAACCATGGTATTAACTTCCGTGTTATTTGTAAATGGATGCGTATGTCTGGTGTAGATCATATCCACGCTGGTA;Eukaryota;Chromista;Chromobiota;Bacillariophyta;Bacillariophyceae;Cymbellales;Gomphonemataceae;Gomphonella;Gomphonella_olivaceola…
ASV25;CGTTACAGCTGCAACTATGGAAGAAGTTTACAAACGTGCAGAATATGCTAAACTAGTAGGCTCTGTGATCATTATGATCGATTTAGTTATGGGCTACACAGCGATTCAAAGTATTGCAATCTGGGCTCGTGAAAACGACATGATTTTACATTTACATCGTGCAGGTAATTCTACTTACGCTCGTCAAAAAAACCATGGTATTAATTTCCGTGTTATCTGTAAATGGATGCGTATGTCTGGTGTAGATCATATTCACGCAGGTA;Eukaryota;Chromista;Chromobiota;Bacillariophyta;Fragilariophyceae;Fragilariales;Fragilariaceae;Staurosira;Staurosira_sp.;Staurosi…
ASV26;CATTACTGCTGGTACAATGGAAGAAGTGTACAAACGTGCTGAGTACGCTAAAGCTGTTGGTTCTGTAGTTGTAATGATCGATTTAGTTATGGGTTATACAGCAATTCAAAGTTGTGCTATCTGGGCTCGTGATAACGACATGATCTTACATTTACACCGTGCGGGTAACTCAACTTACGCTCGTCAAAAAAATCACGGTATTAACTTCCGTGTTATTTGTAAATGGATGCGTATGTCAGGTGTAGATCATATCCACGCTGGTA;Eukaryota;Chromista;Chromobiota;Bacillariophyta;Bacillariophyceae;Cymbellales;Gomphonemataceae;Gomphonema;Gomphonema_tergestinum;…
ASV27;CGTTACTGCTGCAACTATGGAAGAAGTTTACAAACGTGCAGAATATGCTAAAATGGTAGGCTCTGTGATCATTATGATCGATTTAGTTATGGGTTACACAGCAATTCAAAGTATTGCATACTGGTCTCGTGAAAACGACATGATTTTACATTTACATCGTGCGGGTAATTCTACTTATGCTCGTCAAAAAAACCATGGTATTAATTTCCGTGTTATCTGTAAATGGATGCGTATGTCTGGTGTAGATCATATTCACGCAGGTA;Eukaryota;Chromista;Chromobiota;Bacillariophyta;Fragilariophyceae;Fragilariales;Fragilariaceae;Staurosira;NA;Staurosira;100;100;1…
ASV28;CATCACTGCTGGTACAATGGAAGAAGTTTACAAACGTGCTGAGTACGGTAAAGCTGTAGGTTCAGTAATTGTAATGATCGATTTAGTTATGGGTTACACAGCAATTCAAAGTGCTGCTATTTGGGCTCGTAACAACGATCTGCTTTTACACTTACACCGTGCAGGTAACTCAACTTACGCTCGTCAAAAAAATCACGGTATTAACTTCCGTGTTATCTGTAAATGGATGCGTATGTCTGGTGTAGATCACATTCACGCTGGTA;Eukaryota;Chromista;Chromobiota;Bacillariophyta;Bacillariophyceae;Cymbellales;Cymbellaceae;Encyonopsis;Encyonopsis_microcephala;E…
ASV29;CATCACTGCTGGTACAATGGAAGAAGTTTACAAACGTGCTAACTACGGTAAAGCTGTAGGTTCAGTAATTGTAATGATCGATTTAGTTATGGGTTATACAGCAATTCAAAGTGCTGCTATTTGGGCTCGTGACAATGATATGCTTTTACACTTACACCGTGCAGGTAACTCAACTTATGCCCGTCAAAAAAATCACGGTATTAACTTCCGTGTTATTTGTAAATGGATGCGTATGTCTGGTGTAGATCATATCCACGCTGGTA;Eukaryota;Chromista;Chromobiota;Bacillariophyta;Bacillariophyceae;Cymbellales;Cymbellaceae;Encyonopsis;Encyonopsis_sp.;Encyonopsi…
ASV30;CATTACTGCTGGTACAATGGAAGAAGTGTACAAACGTGCTGAGTATGCTAAAGCTGTTGGTTCTGTAATTGTTATGATCGATTTAGTAATGGGTTATACAGCAATTCAAAGTGCAGCTATTTGGTCTCGTGATAATGATATGTTATTACATTTACACCGTGCAGGTAACTCTACATACGCACGTCAAAAAAATCATGGTATCAACTTCCGTGTTATTTGTAAATGGATGCGTATGTCAGGTGTAGATCATATCCACGCTGGTA;Eukaryota;Chromista;Chromobiota;Bacillariophyta;Bacillariophyceae;Achnanthales;Achnanthidiaceae;Achnanthidium;Achnanthidium_minut…
ASV31;CATCACTGCTGGTACAATGGAAGAAGTTTACAAACGTGCTGAATACGGTAAAGCTGTAGGTTCTATCGTTGTAATGATCGATTTAGTTATGGGTTACACAGCAATTCAAAGTGCTGCTATCTGGGCTCGTGATAACGATTGTTTATTACACTTACACCGTGCAGGTAACTCAACTTACGCTCGTCAAAAAAATCATGGTATTAACTTCCGTGTTATTTGTAAATGGATGCGTATGGCTGGTGTAGATCATATCCACGCTGGTA;Eukaryota;Chromista;Chromobiota;Bacillariophyta;Bacillariophyceae;Cymbellales;Cymbellaceae;Cymbella;NA;Cymbella;100;100;100;100;1…
ASV32;CATCACTGCTGGTACAATGGAAGACGTTTACAAACGTGCTGAGTACGGTAAAGCTGTAGGTTCAGTAATTGTAATGATCGATTTAGTTATGGGTTACACAGCAATTCAAAGTGCTGCTATTTGGGCTCGTGACAACGATATGCTTTTACACTTACACCGTGCAGGTAACTCAACTTACGCTCGTCAAAAAAATCACGGTATTAACTTCCGTGTTATTTGTAAATGGATGCGTATGTCTGGTGTAGATCACATTCACGCCGGTA;Eukaryota;Chromista;Chromobiota;Bacillariophyta;Bacillariophyceae;Cymbellales;Cymbellaceae;Encyonopsis;NA;Encyonopsis;100;100;100…
ASV33;CGTTACTGCAGCTACTATGGAAGAAGTGTACAAACGTGCTGAATACGCTAAAGCAATTGGTTCTGTAATCATCATGATCGATTTAGTAATGGGTTATACAGCAATTCAAAGTATTGCGATTTGGTCTCGTGAAAACGACATGGTTTTACACTTACACCGTGCGGGTAACTCGACTTATGCTCGTCAAAAGAATCACGGTATTAACTTCCGTGTTATCTGTAAATGGATGCGTATGTCTGGTGTAGATCATATCCACGCTGGTA;Eukaryota;Chromista;Chromobiota;Bacillariophyta;Bacillariophyceae;Naviculales;Naviculaceae;Navicula;Navicula_cryptotenella;Navicu…
ASV34;CGTTACTGCGGCTACTATGGAAGAAGTGTACAAACGTGCTGAGTACGCTAAAACAGTAGGTTCTGTAATTATTATGATCGATTTAGTTATGGGTTATACTGCAATTCAAAGTATTGCACTATGGTCTCGTGAAAACGACATGGTTTTACACTTACACCGTGCAGGTAATTCTACATATGCTCGTCAAAAGAATCATGGTATTAACTTCCGTGTTATCTGTAAATGGATGCGTATGTCAGGTGTAGATCATATTCACGCTGGTA;Eukaryota;Chromista;Chromobiota;Bacillariophyta;Bacillariophyceae;Thalassiophysales;Catenulaceae;Amphora;NA;Amphora;100;100;100;1…
ASV35;CATCACAGCTGCTACTATGGAAGAACTTTACAAACGTGGTGAGTACGCTAAAGCTGTAGGTTCTGTAATCGTTATGATCGATTTAGTTTTAGGTTACACAGCAATTCAAAGTGCTGCTATCTGGGCTCGTGAAAACGATTTAGTATTACACTTACACCGTGCAGGTAACTCAACTTACGCTCGTCAAAAAAATCACGGTATCAACTTCCGTGTAATTTGTAAATGGATGCGTATGTCTGGTGTTGACCATATCCACGCAGGTA;Eukaryota;Chromista;Chromobiota;Bacillariophyta;Fragilariophyceae;Fragilariales;Fragilariaceae;Fragilaria;Fragilaria_acus/radians…
ASV36;CGTTACTGCTGCTACTATGGAAGAAGTGTACAAACGTGCTGAGTACGCTAAAACAGTAGGTTCTGTAATTATTATGATCGATTTAGTTATGGGTTATACTGCAATTCAAAGTATTGCACTATGGTCTCGTGAAAACGACATGGTTTTACACTTACACCGTGCAGGTAACTCTACATATGCTCGTCAAAAGAATCATGGTATTAACTTCCGTGTTATTTGTAAATGGATGCGTATGTCAGGTGTAGATCATATCCACGCTGGTA;Eukaryota;Chromista;Chromobiota;Bacillariophyta;Bacillariophyceae;Thalassiophysales;Catenulaceae;Amphora;Amphora_pediculus;Amphor…
ASV37;CATCACTGCTGGTACAATGGAAGAAGTTTACAAACGTGCTGAATACGGTAAAGCTGTAGGTTCTGTAGTTGTAATGATCGATTTAGTTATGGGTTACACAGCAATTCAAAGTGCTGCTATTTGGGCTCGTGATAACGATGTAGTTTTACATTTACACCGTGCAGGTAACTCGACTTACGCTCGTCAAAAAAATCATGGTATCAACTTCCGTGTTATCTGTAAATGGATGCGTATGGCTGGGGTAGATCATATTCACGCAGGTA;Eukaryota;Chromista;Chromobiota;Bacillariophyta;Bacillariophyceae;Cymbellales;Cymbellaceae;Cymbella;NA;Cymbella;100;100;100;100;1…
ASV38;CATTACTGCTGGTACAATGGAAGAAGTGTACAAACGTGCTGAGTATGCTAAAGCTGTGGGTTCTGTAATTGTTATGATCGATTTAGTAATGGGTTATACAGCAATTCAAAGTGCAGCTATTTGGTCTCGTGATAATGATATGTTATTACATTTACACCGTGCAGGTAACTCTACATACGCACGTCAAAAAAATCATGGTATCAACTTCCGTGTTATTTGTAAATGGATGCGTATGTCAGGTGTAGATCATATTCACGCTGGTA;Eukaryota;Chromista;Chromobiota;Bacillariophyta;Bacillariophyceae;Achnanthales;Achnanthidiaceae;Achnanthidium;Achnanthidium_minut…
ASV39;CATCACTGCTGGTACAATGGAAGAAGTGTACAAACGTGCTGAATACGGTAAAGCTGTAGGTTCTGTAATCGTAATGATCGATTTAGTTATGGGCTATACAGCAATTCAAAGTGCTGCTATCTGGTCTCGTGACAATGATATGCTTTTACATTTACACCGTGCTGGTAACTCTACATATGCACGTCAAAAAAATCATGGTATTAACTTCCGTGTTATCTGTAAATGGATGCGTATGTCAGGTGTAGATCATATTCACGCGGGTA;Eukaryota;Chromista;Chromobiota;Bacillariophyta;Bacillariophyceae;Cymbellales;Cymbellaceae;Encyonema;Encyonema_caespitosum;Encyon…
ASV40;CATCACTGCTGGTACAATGGAAGAAGTTTACAAACGTGCTAACTACGGTAAAGCTGTAGGTTCAGTAATTGTAATGATCGATTTAGTTATGGGTTACACAGCAATTCAAAGTGCTGCTATTTGGGCTCGTGATAACGATATGCTTTTACACTTACACCGTGCAGGTAACTCAACTTATGCGCGTCAAAAAAATCACGGTATTAACTTCCGTGTTATTTGTAAATGGATGCGTATGTCTGGTGTAGATCACATCCACGCTGGTA;Eukaryota;Chromista;Chromobiota;Bacillariophyta;Bacillariophyceae;Cymbellales;Cymbellaceae;Encyonopsis;Encyonopsis_subminuta;Ency…
ASV41;CATTACAGCAGCTACAATGGAAGAAGTGTACAAACGTGCTGAGTATGCTAAAGCTGTTGGTTCTGTAATTGTTATGATCGATTTAGTAATGGGTTACACAGCAATTCAAAGTATTGCTTTATGGGCTCGTGACAATGATATGGTTTTACACTTACACCGTGCTGGTAACTCTACTTACGCTCGTCAAAAAAATCATGGTATTAACTTCCGTGTAATCTGTAAATGGATGCGTATGTCTGGTGTAGATCACATCCACGCTGGTA;Eukaryota;Chromista;Chromobiota;Bacillariophyta;Bacillariophyceae;Naviculales;Naviculaceae;Navicula;Navicula_radiosa;Navicula_rad…
ASV42;CATTACTGCTGGTACAATGGAAGAAGTATACAAACGTGCTGAGTATGCTAAAGCTGTTGGCTCTGTTATTGTAATGATCGATTTAGTTATGGGTTACACAGCAATCCAAAGTTCTGCTATTTGGGCTCGTGAAAACGATATGATTTTACATTTACACCGTGCGGGTAACTCAACTTACGCTCGTCAAAAAAATCATGGTATTAACTTCCGTGTTATCTGTAAATGGATGCGTATGTCAGGTGTAGATCATATCCACGCTGGAA;Eukaryota;Chromista;Chromobiota;Bacillariophyta;Bacillariophyceae;Cymbellales;Gomphonemataceae;Gomphonema;NA;Gomphonema;100;100;1…
ASV43;TATTACTGCTGGAACAATGGAAGAAGTTTACAAACGTGCTGAGTACGGTAAAGCTGTTGGTTCTGTTGTAGTAATGATCGATTTAGTTATGGGTTACACAGCAATTCAAAGTGCTGCTATTTGGGCTCGTGATAATGATTGTATCTTACACTTACACCGTGCAGGTAACTCAACATATGCGCGTCAAAAGAATCACGGTATTAACTTCCGTGTTATCTGTAAATGGATGCGTATGTCTGGTGTAGATCATATCCATGCTGGTA;Eukaryota;Chromista;Chromobiota;Bacillariophyta;Bacillariophyceae;Cymbellales;Cymbellaceae;NA;NA;Cymbellaceae;100;100;100;100;91;…
ASV44;CATCACTGCTGGTACAATGGAAGAAGTTTACAAACGTGCTGAATACGGTAAAGCTGTAGGTTCAGTAATTGTAATGATCGATTTAGTTATGGGTTACACAGCAATTCAAAGTGCTGCTATTTGGGCTCGTGACAACGATCTGCTTTTACACTTACACCGTGCAGGTAACTCAACTTACGCTCGTCAAAAAAATCACGGTATTAACTTCCGTGTTATCTGTAAATGGATGCGTATGTCTGGTGTAGATCACATTCACGCTGGTA;Eukaryota;Chromista;Chromobiota;Bacillariophyta;Bacillariophyceae;Cymbellales;Cymbellaceae;Encyonopsis;Encyonopsis_microcephala;E…
ASV45;CGTTACGGCTGCTACTATGGAAGAAGTGTACAAACGTGCTGAGTACGCTAAAACAGTAGGTTCTGTAATTATTATGATCGATTTAGTTATGGGTTATACTGCAATTCAAAGTATTGCACTATGGTCTCGTGAAAACGACATGGTTTTACACTTACACCGTGCAGGTAACTCTACATATGCTCGTCAAAAGAATCATGGTATTAACTTCCGTGTTATCTGTAAATGGATGCGTATGTCAGGTGTAGATCATATCCACGCTGGTA;Eukaryota;Chromista;Chromobiota;Bacillariophyta;Bacillariophyceae;Thalassiophysales;Catenulaceae;Amphora;Amphora_pediculus;Amphor…
ASV46;CATTACTGCTGGTACAATGGAAGAAGTGTACAAACGTGCTGAGTACGCTAAAGCTGTTGGTTCAGTAATTGTTATGATCGATTTAGTAATGGGTTATACAGCAATTCAAAGTGCGGCTATCTGGTCTCGTGACAATGACATGGTATTACACTTACACCGTGCAGGTAACTCTACATATGCTCGTCAAAAAAATCATGGTATTAATTTCCGTGTTATTTGTAAATGGATGCGTATGTCTGGTGTAGATCATATCCACGCTGGTA;Eukaryota;Chromista;Chromobiota;Bacillariophyta;Bacillariophyceae;Achnanthales;Achnanthidiaceae;Achnanthidium;Achnanthidium_minut…
ASV47;CATTACTGCTGGCACAATGGAAGAAGTGTACAAACGTGCTGAGTACGCTAAAGCTGTTGGTTCAGTAATTGTTATGATCGATTTAGTAATGGGTTATACGGCAATTCAAAGTGCAGCTATCTGGTCTCGTGAGAATGACATGGTATTACACTTACACCGTGCAGGTAACTCTACATATGCTCGTCAAAAAAATCATGGTATCAATTTCCGTGTTATTTGTAAATGGATGCGTATGTCTGGTGTAGATCATATCCACGCTGGTA;Eukaryota;Chromista;Chromobiota;Bacillariophyta;Bacillariophyceae;Achnanthales;Achnanthidiaceae;Achnanthidium;Achnanthidium_minut…
ASV48;CGTTACAGCTGCAACTTTAGAAGAAACTTACAAACGTGCAGAATATGCTAAAGAAGTAGGTTCTATTATCGTTATGGTTGATTTAGTTATGGGTTACACAGCTTTACAATCAATGGCTATTTGGTCTCGTGAAAATGATATGTTATTACATTTACACCGTGCGGGTAACTCTACTTATGCTCGTCAAAAAAATCATGGTATTAACTTCCGTGTTATTTGTAAATGGATGCGTATGACTGGTGTAGATCATATTCATGCTGGTA;Eukaryota;Chromista;Chromobiota;Bacillariophyta;Bacillariophyceae;Bacillariales;Bacillariaceae;Nitzschia;Nitzschia_dissipata_var.…
ASV49;CATCACTGCTGGTACAATGGAAGAAGTGTACAAACGTGCTGAATACGCTAAAGCTGTTGGATCTATCATTGTTATGATCGATTTAGTAATGGGTTACACAGCAATTCAAAGTGCAGCTATTTGGTCTCGTGATAACGATATGTTATTACATTTACACCGTGCAGGTAACTCTACATATGCACGTCAAAAAAATCATGGTATTAACTTCCGTGTTATTTGTAAATGGATGCGTATGTCAGGTGTAGATCATATCCATGCTGGTA;Eukaryota;Chromista;Chromobiota;Bacillariophyta;Bacillariophyceae;Achnanthales;Achnanthidiaceae;Achnanthidium;Achnanthidium_minut…
ASV50;CATCACTGCTGGTACAATGGAAGAAGTTTACAAACGTGCTGAGTACGGTAAAGCGGTAGGTTCAGTAGTTGTAATGATCGATTTAGTTATGGGTTACACAGCAATTCAAAGTGCTGCTCTTTGGGCTCGTGATAACGATCTACTTTTACACTTACACCGTGCAGGTAACTCAACTTACGCTCGTCAAAAAAATCACGGTATTAACTTCCGTGTTATCTGTAAATGGATGCGTATGTCTGGTGTAGATCACATCCACGCTGGTA;Eukaryota;Chromista;Chromobiota;Bacillariophyta;Bacillariophyceae;Cymbellales;Cymbellaceae;Encyonopsis;NA;Encyonopsis;100;100;100…
ASV51;CATCACTGCAGGCACAATGGAAGAAGTTTACAAACGAGCAGAGTATGCAAAAGCTGTTGGCTCAGTAATTGTTATGATTGATTTAGTAATGGGTTATACGGCGATTCAAAGTGCAGCAATTTGGTCTCGTGATAATGATATGTTATTACATTTACATAGAGCAGGTAACTCTACTTACGCCCGTCAAAAAAATCATGGTATTAACTTCCGTGTTATTTGCAAATGGATGCGTATGTCAGGGGTTGACCATATCCATGCTGGAA;Eukaryota;Chromista;Chromobiota;Bacillariophyta;Bacillariophyceae;Achnanthales;Cocconeidaceae;Cocconeis;Cocconeis_pediculus;Cocco…
ASV52;CATCACTGCGGGTACAATGGAAGAAGTTTACAAGCGTGCTGAATACGGTAAAGCTGTAGGTTCTATCGTTGTAATGATCGATTTAGTTATGGGTTACACAGCAATTCAAAGTGCTGCTATTTGGGCTCGTGATAACGATTGTTTATTACACTTACACCGTGCAGGTAACTCAACTTATGCTCGTCAAAAAAATCACGGTATTAACTTCCGTGTTATTTGTAAATGGATGCGTATGGCTGGTGTTGATCATATCCACGCTGGTA;Eukaryota;Chromista;Chromobiota;Bacillariophyta;Bacillariophyceae;Cymbellales;Cymbellaceae;Cymbella;Cymbella_excisa;Cymbella_exci…
ASV53;CATCACTGCTGGTACAATGGAAGAAGTTTACAAACGTGCTGAATACGGTAAAGCTGTAGGTTCTGTAGTTGTAATGATCGATTTAGTTATGGGTTATACAGCAATTCAAAGTGCTGCTATCTGGTCTCGTGACAATGATATGGTTTTACATTTACACCGTGCTGGTAACTCTACATATGCACGTCAAAAAAATCATGGTATTAACTTCCGAGTTATCTGTAAATGGATGCGTATGGCTGGTGTAGATCACATTCACGCTGGTA;Eukaryota;Chromista;Chromobiota;Bacillariophyta;Bacillariophyceae;Cymbellales;Cymbellaceae;Encyonema;Encyonema_prostratum;Encyone…
ASV54;CATCACTGCTGGTACAATGGAAGAAGTATACAAACGTGCTGAGTATGCTAAAGCTGTTGGTTCAGTAATTGTTATGATCGATTTAGTAATGGGTTATACAGCAATTCAAAGTGCTGCTATCTGGGCTCGTGAAAATGATTGTGTATTACATTTACACCGTGCAGGTAACTCTACATATGCTCGTCAAAAAAATCATGGTATCAACTTCCGTGTTATCTGTAAATGGATGCGTATGTCTGGTGTAGATCATATCCACGCTGGTA;Eukaryota;Chromista;Chromobiota;Bacillariophyta;Bacillariophyceae;Achnanthales;Achnanthidiaceae;NA;NA;Achnanthidiaceae;100;100;10…
ASV55;CGTTACCGCTGCAACTATGGAAGAAATTTACAAACGTGCAGAATATGCTAAACTGGTAGGCTCTGTAATCATCATGATCGATTTAGTTATGGGTTACACAGCAATTCAAAGTATTGCACTTTGGGCTCGTGAAAACGACATGATTTTACATTTACATCGTGCGGGTAACTCTACTTACGCTCGTCAAAAGAACCATGGTATTAATTTCCGTGTTATCTGTAAATGGATGCGTATGTCTGGTGTAGATCATATTCACGCAGGTA;Eukaryota;Chromista;Chromobiota;Bacillariophyta;Fragilariophyceae;Fragilariales;Fragilariaceae;Staurosira;Staurosira_construens;S…
ASV56;CATCACTGCAGGTACTATGGAAGAAGTTTACAAACGTGCTGAATACGGTAAAGCTGTAGGTTCTATCGTTGTAATGATCGATTTAGTTATGGGTTACACAGCAATTCAAAGTGCTGCTATTTGGGCTCGTGATAACGATTGTTTATTACACTTACACCGTGCAGGTAACTCAACTTATGCTCGTCAAAAAAATCACGGTATTAACTTCCGTGTTATTTGTAAATGGATGCGTATGGCTGGTGTTGATCATATCCACGCTGGTA;Eukaryota;Chromista;Chromobiota;Bacillariophyta;Bacillariophyceae;Cymbellales;Cymbellaceae;Cymbella;Cymbella_excisa;Cymbella_exci…
ASV57;CATCACTGCGGGTACAATGGAAGAAGTTTACAAACGTGCTGAATACGGTAAAGCTGTAGGTTCGATCGTTGTAATGATCGATTTAGTTATGGGTTACACAGCAATTCAAAGTGCTGCTATTTGGGCTCGTGATAACGATTGTTTATTACACTTACACCGTGCTGGTAATTCAACTTATGCTCGTCAAAAAAATCACGGTATTAACTTCCGTGTTATTTGTAAATGGATGCGTATGGCTGGTGTTGATCATATCCACGCTGGTA;Eukaryota;Chromista;Chromobiota;Bacillariophyta;Bacillariophyceae;Cymbellales;Cymbellaceae;Cymbella;Cymbella_excisa;Cymbella_exci…
ASV58;CGTTACTGCAGCTACTATGGAAGAAGTGTACAAACGTGCAGAATACGCTAAAGCAATTGGTTCTGTAATCATCATGATCGATTTAGTAATGGGTTATACAGCAATTCAAAGTATTGCGATTTGGTCTCGTGAAAACGACATGGTTTTACACTTACACCGTGCGGGTAACTCGACTTATGCTCGTCAAAAGAATCACGGTATTAACTTCCGTGTTATCTGTAAATGGATGCGTATGTCTGGTGTAGATCATATCCACGCTGGTA;Eukaryota;Chromista;Chromobiota;Bacillariophyta;Bacillariophyceae;Naviculales;Naviculaceae;Navicula;Navicula_cryptotenella;Navicu…
ASV59;CGTTACCGCTGCAACTATGGAAGAAATTTACAAACGTGCTGAATATGCTAAGCTAGTAGGCTCTGTAATCATCATGATCGATTTAGTTATGGGTTACACAGCAATTCAAAGTATTGCAATTTGGGCTCGTGAAAACGACATGATTTTACATTTACATCGTGCGGGTAACTCTACTTACGCTCGTCAAAAGAACCATGGTATTAATTTCCGTGTTATCTGTAAATGGATGCGTATGTCTGGTGTAGATCATATTCACGCAGGTA;Eukaryota;Chromista;Chromobiota;Bacillariophyta;Fragilariophyceae;Fragilariales;Fragilariaceae;Staurosira;NA;Staurosira;100;100;1…
ASV60;CGTTACTGCGGCTACTATGGAAGAAGTGTACAAACGTGCTGAATACGCTAAAACAGTAGGTTCTGTAATTATCATGATCGATTTAGTTATGGGTTATACAGCAATTCAAAGTATTGCATTATGGGCTCGTGAAAACGACATGGTTTTACACTTACACCGTGCAGGTAACTCTACATATGCTCGTCAAAAGAATCATGGTATTAACTTCCGTGTTATCTGTAAATGGATGCGTATGTCAGGTGTAGATCATATCCACGCTGGTA;Eukaryota;Chromista;Chromobiota;Bacillariophyta;Bacillariophyceae;Thalassiophysales;Catenulaceae;Amphora;NA;Amphora;100;100;100;1…
ASV61;CATTACTGCTGGTACAATGGAAGAAGTGTACAAACGTGCTGAGTACGCTAAAGCTGTTGGTTCTGTAATTGTTATGATCGATTTAGTAATGGGTTATACAGCAATTCAAAGTGCAGCTATTTGGTCTCGTGATAATGATATGTTATTACATTTACACCGTGCAGGTAACTCTACGTACGCACGTCAAAAAAATCATGGTATTAACTTCCGTGTTATTTGTAAATGGATGCGTATGTCAGGTGTAGATCATATTCACGCTGGTA;Eukaryota;Chromista;Chromobiota;Bacillariophyta;Bacillariophyceae;Achnanthales;Achnanthidiaceae;Achnanthidium;Achnanthidium_minut…
ASV62;CATCACTGCTGCTACTATGGAAGAACTTTACAAACGTGGTGCTTACGCTAAAGCTGTAGGTTCTGTAATCGTTATGATCGATTTAGTTTTAGGTTACACAGCAATTCAAAGTGCTGCTATCTGGGCTCGTGAAAACGATTTAGTTTTACACTTACACCGTGCAGGTAACTCAACTTACGCTCGTCAAAAAAATCACGGTATCAACTTCCGTGTAATCTGTAAATGGATGCGTATGTCTGGTGTTGACCACATTCACGCAGGTA;Eukaryota;Chromista;Chromobiota;Bacillariophyta;Fragilariophyceae;Fragilariales;Fragilariaceae;Fragilaria;Fragilaria_gracilis;Fra…
ASV63;CATCACTGCTGGTACAATGGAAGAAGTTTACAAACGTGCTGAATACGGTAAAGCTGTAGGTTCTGTAGTTGTAATGATCGATTTAGTTATGGGTTATACAGCAATTCAAAGTGCTGCAATCTGGTCTCGTGAAAACGATATGGTTTTACATTTACACCGTGCAGGTAACTCAACTTATGCGCGTCAAAAAAATCATGGTATTAACTTCCGTGTAATCTGTAAATGGATGCGTATGGCTGGCGTAGATCATATTCACGCAGGTA;Eukaryota;Chromista;Chromobiota;Bacillariophyta;Bacillariophyceae;Cymbellales;Cymbellaceae;Encyonema;Encyonema_ventricosum;Encyon…
ASV64;CGTAACAGCTGCAACTATGGAAGAAGTAATCAAACGTTGTCAATACGCGAAAGAAGTAGGTTCTGTAGTTGTTATGATCGATTTAGTTATGGGTTACACAGCTATTCAAAGTGCTGCAATTTGGGCTCGTGAAAACGATATGCTTTTACATCTACACCGTGCAGGTAACTCTACATATGCGCGTCAAAAAAATCATGGTATCAACTTCCGTGTAATTTGTAAATGGATGCGTATGTCTGGTGTAGATCATATTCACGCTGGTA;Eukaryota;Chromista;Chromobiota;Bacillariophyta;Bacillariophyceae;Bacillariales;Bacillariaceae;Nitzschia;Nitzschia_fonticola;Nitz…
ASV65;CATCACAGCAGCTACTATGGAAGAAGTATACAAACGTGCTGAGTACGCTAAAGCTGTTGGTTCTATCATTGTTATGATCGATTTAGTAATGGGTTATACTGCAATCCAAAGTATTGCTTTATGGGCTCGTGAAAACGATATGGTTTTACACTTACACCGTGCTGGTAACTCTACTTACGCTCGTCAAAAGAACCACGGTATTAACTTCCGTGTTATCTGTAAATGGATGCGTATGTCTGGTGTAGATCACATCCACGCTGGTA;Eukaryota;Chromista;Chromobiota;Bacillariophyta;Bacillariophyceae;Naviculales;Naviculaceae;Navicula;Navicula_tripunctata;Navicula…
ASV66;CGTTACTGCTGCAACTATGGAAGAAGTTTACAAACGTGCAGAATATGCTAAAATGGTAGGCTCTGTGATCATTATGATCGATTTAGTTATGGGTTACACAGCAATTCAAAGTATTGCATACTGGGCTCGTGAAAACGACATGATTTTACATTTACATCGTGCGGGTAATTCTACTTATGCTCGTCAAAAAAACCATGGTATTAATTTCCGTGTTATCTGTAAATGGATGCGTATGTCTGGTGTAGATCATATTCACGCAGGTA;Eukaryota;Chromista;Chromobiota;Bacillariophyta;Fragilariophyceae;Fragilariales;Fragilariaceae;Staurosira;NA;Staurosira;100;100;1…
ASV67;CATTACAGCAGCTACAATGGAAGAAGTGTACAAACGTGCTGAGTATGCTAAAAATGTTGGTTCTGTAATTGTTATGATCGATTTAGTAATGGGTTATACAGCAATTCAAAGTATTGCTTTATGGTCTCGTGAAAATGATATGGTTTTACATTTACACCGTGCTGGTAACTCTACTTACGCTCGTCAAAAGAATCATGGTATTAACTTCCGTGTAATCTGTAAATGGATGCGTATGTCTGGTGTAGATCACATCCACGCTGGTA;Eukaryota;Chromista;Chromobiota;Bacillariophyta;Bacillariophyceae;Naviculales;Naviculaceae;Navicula;NA;Navicula;100;100;100;100;9…
ASV68;CGTAACAGCTGCAACTATGGAAGAAGTAATCAAACGTTGTCAATACGCGAAAGAAGTAGGTTCTGTAGTTGTTATGATCGATTTAGTTATGGGTTACACAGCTATTCAAAGTGCTGCAATTTGGGCGCGTGAAAACGATATGCTTTTACATCTACACCGTGCAGGTAACTCTACATATGCGCGTCAAAAAAATCATGGTATCAACTTCCGTGTAATTTGTAAATGGATGCGTATGTCTGGTGTAGATCATATTCACGCTGGTA;Eukaryota;Chromista;Chromobiota;Bacillariophyta;Bacillariophyceae;Bacillariales;Bacillariaceae;Nitzschia;Nitzschia_fonticola;Nitz…
ASV69;CATCACTGCTGCCACTATGGAAGAACTTTACAAACGTGGTACTTATGCTAAAGCTGTAGGTTCTGTAATCGTTATGATCGATTTAGTTTTAGGTTACACAGCAATTCAAAGTGCTGCTATCTGGGCTCGTGAAAACGATTTAGTATTACACTTACACCGTGCAGGTAACTCAACTTACGCTCGTCAAAAAAACCACGGTATTAACTTCCGTGTAATTTGTAAATGGATGCGTATGTCTGGTGTTGACCACATCCACGCTGGTA;Eukaryota;Chromista;Chromobiota;Bacillariophyta;Fragilariophyceae;Fragilariales;Fragilariaceae;Hannaea;Hannaea_arcus;Hannaea_arcu…
ASV70;CATCACTGCGGGTACAATGGAAGAAGTTTACAAACGTGCTGAATACGGTAAAGCTGTAGGTTCTATTGTTGTAATGATCGATTTAGTTATGGGTTACACAGCAATTCAAAGTGCTGCTCTTTGGGCTCGTGATAACGATTGTTTATTACACCTACACCGTGCAGGTAACTCAACTTATGCTCGTCAAAAAAACCACGGTATTAACTTCCGTGTTATTTGTAAATGGATGCGTATGGCTGGTGTTGATCATATCCACGCTGGTA;Eukaryota;Chromista;Chromobiota;Bacillariophyta;Bacillariophyceae;Cymbellales;Cymbellaceae;Cymbella;NA;Cymbella;100;100;100;100;9…
ASV71;CGTTACAGCTGCTACTATGGAAGAAATCTACAAACGTTGTGAGTATGCTAAAGAAGTAGGTTCTATAGTTGTGATGATCGATTTAGTAATGGGTTACACAGCAATCCAAAGTACTGCTATTTGGGCTCGTGAAAACGATATGCTTTTACATTTACACCGTGCAGGTAACTCTACATACGCGCGTCAAAAAAATCATGGGATTAACTTCCGTGTTATTTGTAAATGGATGCGTATGTCAGGTGTAGATCACATTCACGCTGGGA;Eukaryota;Chromista;Chromobiota;Bacillariophyta;Bacillariophyceae;Bacillariales;Bacillariaceae;Nitzschia;Nitzschia_denticula;Nitz…
ASV72;CATCACTGCTGGTACGATGGAAGAAGTTTATGCACGTGCAGAATATGGTAAAGCAGTTGGTTCTGTAATCGTTATGATCGATTTAGTTATGGGTTATACAGCAATTCAAAGTGCTGCTATTTGGTCACGTAACAACGATATGGTCTTACATTTACACCGTGCAGGTAACTCTACTTATGCTCGTCAAAAAAATCACGGTATTAATTTCCGTGTTATCTGTAAATGGATGCGTATGGCTGGTGTAGATCACATCCACGCTGGTA;Eukaryota;Chromista;Chromobiota;Bacillariophyta;Bacillariophyceae;Naviculales;NA;NA;NA;Naviculales;100;100;100;100;92;70;34;30;24…
ASV73;CATCACTGCAGGTACAATGGAAGAAATGTACAAACGTGCTGAATACGCTAAAGCAGTTGGATCTGTAATCGTTATGATCGATTTAGTTATCGGTTATACTGCAATTCAATCATCTGCTATCTGGGCTCGTGAAAATGACATGCTTCTTCACTTACACCGTGCAGGTAACTCAGCTTACGCTCGTCAAAAAAACCACGGTATTAACTTCCGTGTTATTTGTAAATGGATGCGTATGTGTGGTGTAGACCATATCCACGCTGGTA;Eukaryota;Chromista;Chromobiota;Bacillariophyta;Bacillariophyceae;Naviculales;Brachysiraceae;Brachysira;NA;Brachysira;100;100;100…
ASV74;CATCACTGCCGGTACAATGGAAGAAGTTTACAAACGTGCTGAATACGGTAAAGCTGTAGGTTCAGTAGTTGTAATGATCGATTTAGTTATGGGTTACACAGCAATTCAAAGTGCTGCTATTTGGGCTCGTGACAACGATCTACTTTTACACTTACATCGTGCAGGTAACTCAACTTACGCTCGTCAAAAAAATCACGGTATTAACTTCCGTGTTATCTGTAAATGGATGCGTATGTCTGGTGTAGATCACATTCACGCTGGTA;Eukaryota;Chromista;Chromobiota;Bacillariophyta;Bacillariophyceae;Cymbellales;Cymbellaceae;Encyonopsis;NA;Encyonopsis;100;100;100…
ASV75;CGTTACTGCAGCTACTATGGAAGAAGTGTACAAACGTGCAGAATACGCGAAAGCAATTGGTTCTGTCATCATTATGATCGATTTAGTAATGGGCTATACAGCAATTCAAAGTATTGCTATTTGGTCTCGTGAAAACGACATGGTTTTACACTTACACCGTGCTGGTAACTCGACTTATGCTCGTCAAAAGAATCACGGTATTAACTTCCGTGTTATCTGTAAATGGATGCGTATGTCTGGTGTAGATCATATCCACGCTGGTA;Eukaryota;Chromista;Chromobiota;Bacillariophyta;Bacillariophyceae;Naviculales;Naviculaceae;Navicula;Navicula_cryptotenella;Navicu…
ASV76;CATCACTGCTGCTACTATGGAAGAACTTTACAAACGTGGTGCTTACGCTAAAGCTGTAGGTTCTGTAATCGTTATGATCGATTTAGTTTTAGGTTACACAGCAATTCAAAGTGCTGCTATCTGGGCTCGTGAAAACGATTTAGTATTACACTTACACCGTGCAGGTAACTCAACTTACGCTCGTCAAAAAAATCACGGTATTAACTTCCGTGTAATTTGTAAATGGATGCGTATGTCTGGTGTTGATCATATCCACGCTGGTA;Eukaryota;Chromista;Chromobiota;Bacillariophyta;Fragilariophyceae;Fragilariales;Fragilariaceae;Fragilaria;Fragilaria_nanoides;Fra…
ASV77;CGTAACTTCAGCTACTATGGAAGAAGTTTACAAACGTGCAGAGTATGCTAAAACTGTAGGTTCTGTAATTATCATGATCGATTTAGTTATGGGTTATACAGCAATCCAAAGTATTGCTTTATGGTCTCGTGAAAACGATATGGTATTACACTTACACCGTGCAGGTAACTCTACTTACGCTCGTCAAAAAAATCATGGTATTAACTTCCGTGTTATCTGTAAATGGATGCGTATGTCTGGTGTAGATCATATCCACGCTGGTA;Eukaryota;Chromista;Chromobiota;Bacillariophyta;Bacillariophyceae;Naviculales;Pleurosigmataceae;Gyrosigma;Gyrosigma_sciotense;Gyr…
ASV78;CATTACTGCTGGTACTATGGAAGAAGTGTACAAACGTGCTGAGTACGCTAAAACAGTAGGTTCTGTAATTGTTATGATCGATTTAGTTATGGGTTATACAGCAATTCAAAGTATTGCACTATGGGCTCGTGAAAACGATATGCTTTTACACTTACACCGTGCAGGTAACTCTACATATGCTCGTCAAAAGAATCATGGTATTAACTTCCGTGTTATCTGTAAATGGATGCGTATGTCAGGTGTAGATCATATACACGCTGGTA;Eukaryota;Chromista;Chromobiota;Bacillariophyta;Bacillariophyceae;Thalassiophysales;Catenulaceae;Amphora;Amphora_copulata;Amphora…
ASV79;CATGACTGCAGCTACAATGGATGAATGTATCCGTCGTGGTGACTACGCTGTTTCAGTTGGTTCAGTCGTTGTTATGATCGATTTAGTATTAGGTTACACAGCAATTCAAACTGCAGCTATCTGGGCTCGTGAAAATGATGTTGTTTTACATTTACACCGTGCAGGTAACTCTACATACGCTCGTCAAAAAAATCATGGTATTAACTTCCGTGTTATTTGTAAATGGATGCGTATGTCTGGTGTAGATCATATCCACGCTGGTA;Eukaryota;Chromista;Chromobiota;Bacillariophyta;Bacillariophyceae;Naviculales;Diploneidaceae;Diploneis;Diploneis_subovalis;Diplon…
ASV80;TATTACAGGTGCTACAATGGAAGACGTTTACGAACGTGCTGAGTACGCTAAAGAAGTAGGTTCTGTAATTGTTATGATCGATTTAGTAATGGGTTACACAGCAATTCAAAGTATTGCTTTATGGGCTCGTAAAAATGATATGCTTTTACACTTACACCGTGCTGGTAACTCAACTTACGCTCGTCAAAAAAACCACGGTATTAACTTCCGTGTAATCTGTAAATGGATGCGTATGTCTGGTGTAGATCATATCCACGCAGGTA;Eukaryota;Chromista;Chromobiota;Bacillariophyta;Bacillariophyceae;Bacillariales;Bacillariaceae;Nitzschia;Nitzschia_paleacea;Nitzs…
ASV81;CATTACTGCTGGAACTATGGAAGAAGTGTACAAACGTGCTGAGTACGCTAAAGCTGTTGGTTCAGTAATTGTTATGATCGATTTAGTAATGGGTTATACAGCAATTCAAAGTTCAGCTATCTGGGCTCGTGAAAATGACATGGTATTACATTTACACCGTGCGGGTAACTCTACATACGCTCGTCAAAAAAATCATGGTATTAACTTCCGTGTTATTTGTAAATGGATGCGTATGTCTGGTGTAGATCATATCCACGCTGGTA;Eukaryota;Chromista;Chromobiota;Bacillariophyta;Bacillariophyceae;Achnanthales;Achnanthidiaceae;Achnanthidium;Achnanthidium_strau…
ASV82;CATTACTGCAGCAACAATGGAAGAAGTGTACAAACGTGCTGAGTACGCTAAAGCAGTTGGTTCTGTAATCGTAATGATCGATTTAGTTATGGGTTACACAGCAATCCAAAGTTCAGCTATCTGGGCTCGTGATAACGATATGCTTTTACATTTACACCGTGCAGGTAACTCAACTTACGCTCGTCAAAAAAATCATGGTATTAACTTCCGTGTTATTTGTAAATGGATGCGTATGTCTGGTGTAGATCATATCCACGCTGGTA;Eukaryota;Chromista;Chromobiota;Bacillariophyta;Bacillariophyceae;Cymbellales;Gomphonemataceae;Gomphonema;Gomphonema_minutum;Gomp…
ASV83;CATTACTGCTGGTACAATGGAAGAAGTGTACAAACGTGCTGAATACGGTAAAGCTGTAGGTTCTGTAATTGTAATGATCGATTTAGTTATGGGTTATACAGCAATTCAAAGTGCTGCTATTTGGGCTCGTGATAATGATTTACTTTTACATTTACATCGTGCAGGTAACTCAACTTACGCTCGTCAAAAGAACCATGGTATTAACTTCCGTGTTATCTGTAAATGGATGCGTATGTCTGGTGTAGATCATATCCATGCTGGTA;Eukaryota;Chromista;Chromobiota;Bacillariophyta;Bacillariophyceae;Cymbellales;Cymbellaceae;NA;NA;Cymbellaceae;100;100;100;100;95;…
ASV84;CATCACTGCAGGTACAATGGAAGAAGTTTACAAACGTGCTGAATACGGTAAAGCTGTAGGTTCTATCGTTGTAATGATCGATTTAGTTATGGGTTACACAGCAATTCAAAGTGCTGCTCTTTGGGCTCGTGATAACGATTGTTTATTACACTTACACCGTGCAGGTAACTCAACTTATGCTCGTCAAAAAAATCACGGTATTAACTTCCGTGTTATTTGTAAATGGATGCGTATGGCTGGTGTTGATCATATCCACGCTGGTA;Eukaryota;Chromista;Chromobiota;Bacillariophyta;Bacillariophyceae;Cymbellales;Cymbellaceae;Cymbella;Cymbella_excisa;Cymbella_exci…
ASV85;CGTAACAGCTGCAACTATGGAAGAAGTAATTAAACGTTGTGAATATGCTAAAGAAGTAGGTTCTATCGTTGTTATGATCGATTTAGTTATGGGTTATACAGCAATTCAAAGTGCTGCAATTTGGTCTCGTGAAAATGATATGCTTTTACATTTACATCGGGCAGGTAACTCAACATATGCGCGTCAAAAAAATCATGGTATTAACTTCCGTGTAATTTGTAAATGGATGCGTATGTCTGGTGTAGATCATATTCACGCTGGTA;Eukaryota;Chromista;Chromobiota;Bacillariophyta;Bacillariophyceae;Bacillariales;Bacillariaceae;Nitzschia;NA;Nitzschia;100;100;100…
ASV86;CATCACTGCTGGTACAATGGAAGAAGTGTACAAACGTGCTGAGTATGGTAAAGCTGTTGGTTCTGTAGTTGTAATGATCGATTTAGTAATGGGTTACACAGCAATTCAAAGTGCTGCTATCTGGGCTCGTGAAAACGACATGATTTTACACTTACATCGTGCGGGTAACTCAACTTACGCTCGTCAAAAAAACCATGGTATTAACTTCCGTGTTATCTGTAAATGGATGCGTATGTCTGGTGTAGATCATATCCACGCTGGTA;Eukaryota;Chromista;Chromobiota;Bacillariophyta;Bacillariophyceae;Cymbellales;Cymbellaceae;NA;NA;Cymbellaceae;100;100;100;100;100…
ASV87;CATTACTGCTGCTACTATGGAAGAAGTGTACAAACGTGCTGAGTACGCTAAAACAGTAGGTTCTGTAATTGTTATGATCGATTTAGTAATGGGTTATACAGCAATTCAAAGTATTGCATTATGGGCTCGTGAAAACGACATGGTTTTACACTTACACCGTGCAGGTAACTCTACATATGCTCGTCAAAAGAATCATGGTATTAACTTCCGTGTTATCTGTAAATGGATGCGTATGTCAGGTGTAGATCATATCCACGCTGGTA;Eukaryota;Chromista;Chromobiota;Bacillariophyta;Bacillariophyceae;Thalassiophysales;Catenulaceae;Amphora;Amphora_pediculus;Amphor…
ASV88;CATAACTGCTGGTACAATGGAAGAAATGTACAAACGTGGTGAGTATGCTAAAGCTGTTGGTTCAGTAATCGTAATGATCGATTTAGTTTTAGGTTACACAGCAATTCAAAGTGCTGCTATCTGGGCTCGTGAAAATGACTGTGTTTTACACTTACACCGTGCTGGTAACTCAACTTATGCTCGTCAAAAGAATCATGGTATTAACTTCCGTGTTATCTGTAAATGGATGCGTATGGCTGGTGTAGATCATATCCACGCTGGTA;Eukaryota;Chromista;Chromobiota;Bacillariophyta;NA;NA;NA;NA;NA;Bacillariophyta;100;100;100;100;30;25;25;23;17;0;0;0;0;0;0;0;0;0;0…
ASV89;CATCACTGCCGGTACAATGGAAGAAGTTTACAAACGTGCTGAATACGGTAAAGCTGTAGGTTCAGTAGTTGTAATGATCGATTTAGTTATGGGTTACACAGCAATTCAAAGTGCTGCTATTTGGGCTCGTGACAACGATCTAATTTTACACTTACATCGTGCAGGTAACTCAACTTACGCTCGTCAAAAAAATCACGGTATTAACTTCCGTGTTATCTGTAAATGGATGCGTATGTCTGGTGTAGATCACATTCACGCTGGTA;Eukaryota;Chromista;Chromobiota;Bacillariophyta;Bacillariophyceae;Cymbellales;Cymbellaceae;Encyonopsis;NA;Encyonopsis;100;100;100…
ASV90;CGTTACTGCGGCTACAATGGAAGAAGTATACAAGCGCTCTGAGTATGCTAAAGCAATCGGTTCTGTAGTTATTATGATCGATTTAGTTATGGGTTACACTGCAATTCAATCAATCGCATACTGGGCTCGTGAAAACGATATGCTTTTACATTTACACCGTGCGGGTAACTCTACTTATGCTCGTCAAAAAAACCATGGTATTAACTTCCGTGTTATTTGTAAATGGATGCGTATGTCAGGTGTGGATCATATCCATGCTGGTA;Eukaryota;Chromista;Chromobiota;Bacillariophyta;Mediophyceae;Thalassiosirales;Stephanodiscaceae;Pantocsekiella;Pantocsekiella_cos…
ASV91;CATGACTGCTGGTACAATGGAAGAAATGTACAAACGTGGTGAGTATGCTAAAGCTGTTGGTTCAGTAATCGTAATGATCGATTTAGTTTTAGGTTACACAGCAATTCAAAGTGCTTCTATCTGGGCTCGTGAAAATGACTGTGTTTTACACTTACACCGTGCTGGTAACTCAACTTATGCTCGTCAAAAGAATCATGGTATTAACTTCCGTGTTATCTGTAAATGGATGCGTATGGCTGGTGTAGATCATATCCACGCTGGTA;Eukaryota;Chromista;Chromobiota;Bacillariophyta;NA;NA;NA;NA;NA;Bacillariophyta;100;99;99;99;28;24;24;16;8;0;0;0;0;0;0;0;0;0;0;0;0…
ASV92;CATTACTGCTGGTACAATGGAAGAAGTGTACAAACGTGCTGAGTACGCTAAAGCTGTTGGTTCTGTAATTGTAATGATCGATTTAGTTATGGGTTACACAGCAATTCAAAGTTCTGCTATCTGGGCTCGTGATAACGACATGATCTTACATTTACACCGTGCAGGTAACTCAACTTACGCTCGTCAAAAAAACCATGGTATTAACTTCCGTGTTATTTGTAAATGGATGCGTATGTCAGGTGTAGATCATATCCACGCTGGTA;Eukaryota;Chromista;Chromobiota;Bacillariophyta;Bacillariophyceae;Cymbellales;Gomphonemataceae;Gomphonema;Gomphonema_rosenstockia…
ASV93;CATCACTGCTGCTACTATGGAAGAACTTTACAAACGTGGTGCTTACGCTAAAGCTGTAGGTTCTGTAATCGTTATGATCGATTTAGTTTTAGGTTACACAGCAATTCAAAGTGCTGCTATCTGGGCTCGTGAAAACGATTTAGTATTACACTTACACCGTGCAGGTAACTCAACTTACGCTCGTCAAAAAAATCACGGTATTAACTTCCGTGTAATCTGTAAATGGATGCGTATGTCTGGTGTTGATCATATCCACGCTGGTA;Eukaryota;Chromista;Chromobiota;Bacillariophyta;Fragilariophyceae;Fragilariales;Fragilariaceae;Fragilaria;NA;Fragilaria;100;100;1…
ASV94;CATCACTGCTGGTACAATGGAAGAAGTTTACAAACGTGCTGAGTATGGTAAAGCTGTAGGTTCAGTAGTCGTAATGATCGATTTAGTTATGGGTTACACAGCAATTCAAAGTGCTGCTATTTGGGCTCGTGACAACGATATGCTTTTACACTTACACCGTGCAGGTAACTCAACTTACGCTCGTCAAAAAAATCACGGTATTAACTTCCGTGTTATCTGTAAATGGATGCGTATGTCGGGTGTAGATCATATTCACGCTGGTA;Eukaryota;Chromista;Chromobiota;Bacillariophyta;Bacillariophyceae;Cymbellales;Cymbellaceae;Encyonopsis;Encyonopsis_minuta;Encyono…
ASV95;CATCACTGCTGCTACTATGGAAGAACTTTACAAACGTGGTGAGTACGCTAAAGCTGTAGGTTCTGTAATCGTTATGATCGATTTAGTTTTAGGTTACACAGCAATTCAAAGTGCTGCTATCTGGGCTCGTGAAAACGATTTAGTATTACACTTACACCGTGCAGGTAACTCAACTTACGCTCGTCAAAAAAATCACGGTATTAACTTCCGTGTAATCTGTAAATGGATGCGTATGTCTGGTGTTGATCATATCCACGCTGGTA;Eukaryota;Chromista;Chromobiota;Bacillariophyta;Fragilariophyceae;Fragilariales;Fragilariaceae;Fragilaria;Fragilaria_sp.;Fragilar…
ASV96;TATTACTGCAGGTACAATGGAAGAAGTGTACAAACGTGCTGAGTACGCTAAAGCTGTTGGTTCAGTAATTGTAATGATCGATTTAGTAATGGGTTACACAGCAATTCAAAGTGCTGCTATCTGGTCTCGTGATAATGATATGATTTTACATTTACATCGTGCAGGTAACTCTACTTACGCTCGTCAAAAGAATCATGGTATTAACTTCCGTGTTATCTGTAAATGGATGCGTATGTCTGGTGTAGATCACATCCACGCTGGTA;Eukaryota;Chromista;Chromobiota;Bacillariophyta;Bacillariophyceae;Achnanthales;Achnanthidiaceae;NA;NA;Achnanthidiaceae;100;100;10…
ASV97;CGTAACAGCTGCAACTATGGAAGAAGTAATTAAACGTTGTGAATATGCTAAAGAAGTAGGTTCTATCGTCGTTATGATCGATTTAGTTATGGGTTATACAGCAATTCAAAGTGCTGCAATTTGGGCTCGTGAAAATGATATGCTTTTACATCTACATCGGGCAGGTAACTCAACATATGCGCGTCAAAAAAATCATGGTATTAACTTCCGTGTAATTTGTAAATGGATGCGTATGTCTGGTGTAGATCATATTCACGCTGGTA;Eukaryota;Chromista;Chromobiota;Bacillariophyta;Bacillariophyceae;Bacillariales;Bacillariaceae;Nitzschia;Nitzschia_fonticola;Nitz…
ASV98;CATTACTGCAGCTACAATGGAAGAAGTGTACAAACGTGCTGAGTACGCTAAAGCAGTAGGTTCTATCGTTGTAATGATCGATTTAGTTATGGGTTACACAGCAATTCAAAGTTCAGCTATCTGGGCTCGTGAGAACGATATGCTTTTACATTTACACCGTGCAGGTAACTCAACTTACGCACGTCAAAAAAATCATGGTATTAACTTCCGTGTTATTTGTAAATGGATGCGTATGTCTGGTGTAGATCATATCCACGCTGGTA;Eukaryota;Chromista;Chromobiota;Bacillariophyta;Bacillariophyceae;Cymbellales;Gomphonemataceae;Gomphonema;Gomphonema_pumilum_var.…
ASV99;CGTTACCGCTGCAACTATGGAAGAAATTTACAAACGTGCAGAATATGCTAAGCTAGTAGGCTCTGTGATCATCATGATCGATTTAGTTATGGGTTATACAGCAATTCAAAGTATTGCACTTTGGGCTCGTGAAAACGACATGATTTTACATTTACATCGTGCGGGTAACTCTACTTACGCTCGTCAAAAGAACCATGGTATTAATTTCCGTGTTATCTGTAAATGGATGCGTATGTCTGGTGTAGATCATATTCACGCAGGTA;Eukaryota;Chromista;Chromobiota;Bacillariophyta;Fragilariophyceae;Fragilariales;Fragilariaceae;Staurosira;Staurosira_construens;S…
ASV100;CATTACTGCTGGTACAATGGAAAACATGTACGAACGTGCTGAATTCGCTAAAGTTATTGGTTCAGTAATCGTGATGATTGACTTAGTAATTGGTTACACTGCTATCCAATCAATGGCAATCTGGGCTCGTAAAAATGACATGATCCTTCACTTACACCGTGCAGGTAACTCTACATACGCTCGTCAAAAGAACCATGGTATTAACTTCCGTGTAATCTGTAAATGGATGCGTATGGCTGGTGTTGACCACATCCACGCTGGTA;Eukaryota;Chromista;Chromobiota;Bacillariophyta;NA;NA;NA;NA;NA;Bacillariophyta;100;64;64;63;40;30;19;19;16;0;0;0;0;0;0;0;0;0;0;0…
ASV101;CATCACTGCTGGTACAATGGAAGAGCTATACAAACGTGCTGAGTATGCTAAAGCTGTTGGTTCAGTAATTGTAATGATCGATTTAGTATTAGGTTACACAGCAATTCAAAGTGCTGCTGTTTGGGCTCGTGAAAATGATTGTATTTTACATTTACACCGTGCAGGTAACTCTACATACGCTCGTCAAAAAAACCATGGTATCAACTTCCGTGTTATTTGTAAATGGATGCGTATGTCTGGTGTAGATCATATCCACGCTGGTA;Eukaryota;Chromista;Chromobiota;Bacillariophyta;Bacillariophyceae;Achnanthales;Achnanthidiaceae;Achnanthidium;Achnanthidium_delm…
ASV102;CGTTACTGCGGCTACTATGGAAGAAGTGTACAAACGTGCTGAGTACGCTAAAACAGTAGGTTCTGTAATTATTATGATCGATTTAGTTATGGGTTATACTGCAATTCAAAGTATTGCACTATGGTCTCGTGAAAACGACATGGTTTTACACTTACACCGTGCAGGTAACTCTACATATGCTCGTCAAAAGAATCATGGTATTAACTTCCGTGTTATCTGTAAATGGATGCGTATGTCAGGTGTAGATCATATCCACGCTGGTA;Eukaryota;Chromista;Chromobiota;Bacillariophyta;Bacillariophyceae;Thalassiophysales;Catenulaceae;Amphora;Amphora_pediculus;Ampho…
ASV103;CATCACTGCTGGTACTATGGAAGAAGTTTACGCACGTGCAGAATACGGTAAAGCAGTTGGTTCTGTAATTGTTATGATTGACTTAGTTATGGGTTACACAGCAATTCAAAGTGCTGCTATCTGGGCTCGTAATAATGACATGATCTTACACTTACACCGTGCAGGTAACTCTGCTTACGCTCGTCAAAAGAATCATGGTATTAACTTCCGTGTTATCTGTAAATGGATGCGTATGTCTGGTGTAGATCACATCCACGCTGGTA;Eukaryota;Chromista;Chromobiota;Bacillariophyta;Bacillariophyceae;Naviculales;Sellaphoraceae;Sellaphora;NA;Sellaphora;100;100;10…
ASV104;CATTACTGCAGCTACTATGGAAGAAGTTTACAAACGTGCTGAGTACGCTAAAGCTGTCGGTTCTATCATTGTTATGATCGATTTAGTAATGGGTTACACGGCAATTCAAAGTATTGCTCTTTGGTCTCGTGAAAACGACATGGTTTTACATTTACACCGTGCTGGTAACTCTACTTACGCTCGTCAAAAGAATCATGGTATTAACTTCCGTGTTATCTGTAAATGGATGCGTATGTCTGGTGTAGATCATATCCACGCTGGTA;Eukaryota;Chromista;Chromobiota;Bacillariophyta;Bacillariophyceae;Naviculales;Naviculaceae;Navicula;Navicula_antonii;Navicula_an…
ASV105;CATCACTGCTGGTACAATGGAAGAAGTGTACAAACGTGCTGAATACGGTAAAGCTGTAGGTTCTATAATCGTAATGATCGATTTAGTTATGGGCTATACAGCAATTCAAAGTGCTGCTATCTGGTCTCGTGACAATGATATGCTTTTACATTTACACCGTGCTGGTAACTCTACATATGCACGTCAAAAAAATCATGGTATTAACTTCCGTGTTATCTGTAAATGGATGCGTATGTCAGGTGTAGATCATATTCACGCGGGTA;Eukaryota;Chromista;Chromobiota;Bacillariophyta;Bacillariophyceae;Cymbellales;Cymbellaceae;Encyonema;Encyonema_caespitosum;Encyo…
ASV106;TGTTACTGCAGCTACAATGGAAGAAGTTTACAAACGTGCTGCGTATGCTAAAGCAGTAGGTTCTATCGTAATTATGATTGACTTAGTTATGGGTTATACAGCGATTCAATCAATTGCTTACTGGTCTCGTGAAAACGATATGCTTTTACACTTACACCGTGCAGGTAACTCTACATATGCACGTCAAAAAAATCATGGTATCAACTTCCGTGTAATCTGTAAGTGGATGCGTATGTCAGGTGTAGATCATATCCACGCTGGTA;Eukaryota;Chromista;Chromobiota;Bacillariophyta;Bacillariophyceae;Surirellales;Surirellaceae;Iconella;Iconella_hibernica;Iconell…
ASV107;CATTACTGCTGCTACTATGGAAGAACTTTACAAACGTGGTGAGTACGCTAAAGCTGTAGGTTCTGTAATCGTTATGATCGATTTAGTTTTAGGTTACACAGCAATTCAAAGTGCTGCTATCTGGGCTCGTGAAAACGATTTAGTTTTACACTTACACCGTGCAGGTAACTCAACTTACGCTCGTCAAAAAAATCACGGTATTAACTTCCGTGTAATTTGTAAATGGATGCGTATGTCTGGTGTTGATCATATCCACGCTGGTA;Eukaryota;Chromista;Chromobiota;Bacillariophyta;Fragilariophyceae;Fragilariales;Fragilariaceae;Fragilaria;Fragilaria_perminuta;F…
ASV108;CGTTACAGCTGCTACTATGGAAGAAGTATACAAACGTTGTGAGTATGCTAAAGAAGTAGGTTCTATTGTTGTTATGATCGATTTAGTTATGGGTTATACAGCAATTCAAAGTGCTGCAATTTGGTCTCGTGAGAACGATATGCTTTTACACTTACACCGTGCAGGTAACTCTACATATGCGCGCCAAAAAAATCATGGTATTAACTTCCGTGTTATTTGTAAATGGATGCGTATGTCTGGTGTAGATCATATTCACGCTGGAA;Eukaryota;Chromista;Chromobiota;Bacillariophyta;Bacillariophyceae;Bacillariales;Bacillariaceae;NA;NA;Bacillariaceae;100;100;100;…
ASV109;CGTTACGGCTGCTACTATGGAAGAAGTGTACAAACGTGCTGAGTACGCTAAAACAATAGGTTCTGTAATTATTATGATCGATTTAGTTATGGGTTATACTGCAATTCAAAGTATTGCACTATGGTCTCGTGAAAACGACATGGTTTTACACTTACACCGTGCAGGTAACTCTACATATGCTCGTCAAAAGAATCATGGTATTAACTTCCGTGTTATCTGTAAATGGATGCGTATGTCAGGTGTAGATCATATCCACGCTGGTA;Eukaryota;Chromista;Chromobiota;Bacillariophyta;Bacillariophyceae;Thalassiophysales;Catenulaceae;Amphora;Amphora_pediculus;Ampho…
ASV110;CATCACAGCTGCTACTATGGAAGAACTTTACAAACGTGGTGAATACGCTAAAGCTGTAGGTTCTGTAATTGTTATGATCGATTTAGTTTTAGGTTACACAGCAATTCAAAGTGCTGCTATCTGGGCTCGTGAAAACGATTTAGTATTACACTTACACCGTGCAGGTAACTCAACTTACGCTCGTCAAAAAAATCACGGTATCAACTTCCGTGTAATTTGTAAATGGATGCGTATGTCTGGTGTTGACCATATCCACGCGGGTA;Eukaryota;Chromista;Chromobiota;Bacillariophyta;Fragilariophyceae;Fragilariales;Fragilariaceae;Fragilaria;Fragilaria_acus/radian…
ASV111;CATTACTGCTGGCACAATGGAAGAAGTGTACAAACGTGCTGAGTACGCTAAAGCTGTTGGTTCAGTAATTGTTATGATCGATTTAGTAATGGGTTATACGGCAATTCAAAGTGCAGCTATCTGGTCTCGTGAGAATGACATGGTATTACACTTACACCGTGCAGGTAACTCTACATATGCTCGTCAAAAAAATCATGGTATAAATTTCCGTGTTATTTGTAAATGGATGCGTATGTCTGGTGTAGATCATATCCACGCTGGTA;Eukaryota;Chromista;Chromobiota;Bacillariophyta;Bacillariophyceae;Achnanthales;Achnanthidiaceae;Achnanthidium;Achnanthidium_minu…
ASV112;CGTTACAGCAGCTACAATGGAAGAAGTGTACAAACGTGCTGAGTATGCTAAAACCGTTGGTTCTGTAATTATTATGATCGATTTAGTAATGGGTTATACAGCAATTCAAAGTATTGCTCTATGGTCTCGTGAAAATGATATGGTTTTACACTTACACCGTGCTGGTAACTCTACTTACGCTCGTCAAAAGAATCATGGTATTAACTTCCGTGTAATCTGTAAATGGATGCGTATGTCTGGTGTAGATCACATCCACGCTGGTA;Eukaryota;Chromista;Chromobiota;Bacillariophyta;Bacillariophyceae;Naviculales;Naviculaceae;Navicula;NA;Navicula;100;100;100;100;…
ASV113;CGTTACTGCAGCTACTATGGAAGAAGTGTACAAACGTGCAGAATACGCTAAAGCAATTGGTTCTGTAATCATTATGATCGATTTAGTAATGGGTTACACAGCAATTCAAAGTATTGCTATTTGGTCTCGTGAAAACGACATGCTTTTACACTTACACCGTGCTGGTAACTCGACTTATGCTCGTCAAAAGAATCACGGTATTAACTTCCGTGTTATCTGTAAATGGATGCGTATGTCTGGTGTAGATCATATCCACGCTGGTA;Eukaryota;Chromista;Chromobiota;Bacillariophyta;Bacillariophyceae;Naviculales;Naviculaceae;Navicula;Navicula_cryptotenella;Navic…
ASV114;CATCACTGCTGGTACAATGGAAGAGTTATACAAACGTGCTGAGTATGCTAAAGCTGTTGGTTCAGTAATCGTAATGATCGATTTAGTATTAGGTTACACAGCGATTCAAAGTGCTGCAATTTGGGCTCGTGAAAATGATTGTATTTTACACTTACACCGTGCAGGTAACTCTACATATGCTCGTCAAAAAAATCATGGTATTAACTTCCGTGTTATTTGTAAATGGATGCGTATGTCTGGTGTAGATCATATCCACGCAGGTA;Eukaryota;Chromista;Chromobiota;Bacillariophyta;Bacillariophyceae;Achnanthales;Achnanthidiaceae;Achnanthidium;Achnanthidium_pyre…
ASV115;CGTCACTGCTGCTACTATGGAAGAAGTTTACAAACGTGCAGAATACGGTAAAGCAGTTGGTTCTGTAATTGTTATGATCGACTTAGTTATGGGTTACACAGCAATTCAAAGTATTGCTATTTGGGCTCGTAACAATGATATGATTTTACATTTACACCGTGCAGGTAACTCTACTTACGCTCGTCAAAAGAATCATGGTATTAACTTCCGTGTAATCTGTAAATGGATGCGTATGTCTGGTGTAGACCATATCCACGCTGGTA;Eukaryota;Chromista;Chromobiota;Bacillariophyta;Bacillariophyceae;Naviculales;Sellaphoraceae;Sellaphora;NA;Sellaphora;100;100;10…
ASV116;CATTACTGCAGCTACTATGGAAGAAGTGTACAAACGTGCAGAATACGCTAAAACAGTTGGTTCTGTAATCGTTATGATCGATTTAGTAATGGGTTACACAGCAATTCAAAGTATTGCTCTTTGGGCTCGTGAAAACGACATGCTTTTACACTTACACCGTGCTGGTAACTCGACTTATGCTCGTCAAAAGAATCACGGTATTAACTTCCGTGTTATCTGTAAATGGATGCGTATGTCTGGTGTAGATCATATCCACGCTGGTA;Eukaryota;Chromista;Chromobiota;Bacillariophyta;Bacillariophyceae;Naviculales;Naviculaceae;Navicula;Navicula_cryptotenella;Navic…
ASV117;CATTACTGCAGCTACAATGGAAGAAGTGTACAAACGTGCTGAGTACGCTAAAGCAGTTGGTTCTATCGTTGTAATGATCGATTTAGTTATGGGTTACACAGCAATTCAAAGTTCAGCTATCTGGGCTCGTGAGAACGATATGCTTTTACATTTACACCGTGCAGGTAACTCAACTTACGCACGTCAAAAAAATCATGGTATTAACTTCCGTGTTATTTGTAAATGGATGCGTATGTCTGGTGTAGATCATATCCACGCTGGTA;Eukaryota;Chromista;Chromobiota;Bacillariophyta;Bacillariophyceae;Cymbellales;Gomphonemataceae;Gomphonema;Gomphonema_pumilum_var…
ASV118;CATTACTGCAGCTACTATGGAAGAAGTTTACAAACGTGCTGAGTACGCTAAAGCTGTCGGTTCTATCATTGTTATGATCGATTTAGTAATGGGTTACACAGCAATTCAAAGTATTGCTCTTTGGTCTCGTGAAAACGACATGGTTTTACATTTACACCGTGCTGGTAACTCTACTTACGCTCGTCAAAAGAATCATGGTATTAACTTCCGTGTTATCTGTAAATGGATGCGTATGTCTGGTGTAGATCATATCCACGCTGGTA;Eukaryota;Chromista;Chromobiota;Bacillariophyta;Bacillariophyceae;Naviculales;Naviculaceae;Navicula;Navicula_antonii;Navicula_an…
ASV119;CATAACTGCGGCAACTATGGAAGAGGTTTATAAACGTGCTGAATACGCTAAAGAAGTAGGTTCTGTAATCGTTATGATCGATTTAGTTATGGGTTACACAGCAATTCAAAGTGCTGCAATTTGGGCTCGTGAAAATGATATGCTTTTACATTTACACCGTGCAGGGAACTCTACTTACGCTCGTCAAAAGAATCACGGTATCAACTTCCGTGTTATCTGTAAATGGATGCGTATGTCTGGTGTAGATCATATTCACGCAGGTA;Eukaryota;Chromista;Chromobiota;Bacillariophyta;Fragilariophyceae;Fragilariales;Fragilariaceae;Diatoma;Diatoma_vulgaris;Diatoma_…
ASV120;CATCACTGCTGCTACTATGGAAGAACTTTACAAACGTGGTGAGTACGCTAAAGCTGTAGGTTCTGTAATCGTTATGATCGATTTAGTTTTAGGTTACACAGCAATTCAAAGTGCTGCTATCTGGGCTCGTGAAAACGATTTAGTATTACACTTACACCGTGCAGGTAACTCAACTTACGCTCGTCAAAAAAATCATGGTATTAACTTCCGTGTAATCTGTAAATGGATGCGTATGTCTGGTGTTGATCATATCCACGCTGGTA;Eukaryota;Chromista;Chromobiota;Bacillariophyta;Fragilariophyceae;Fragilariales;Fragilariaceae;Fragilaria;Fragilaria_sp.;Fragila…
ASV121;CATCACTGCTGGTACAATGGAAGAAGTGTACAAACGTGCTGAGTACGCTAAAGCTGTTGGTTCAATCATTGTTATGATTGATTTAGTAATGGGTTATACCGGAATTCAAAGTGCTGCTATCTGGGCTCGTGAAAACGATTGTGTATTACATTTACACCGTGCAGGTAACTCTACATATGCTCGTCAAAAAAATCATGGTATCAACTTCCGTGTTATTTGTAAATGGATGCGTATGTCTGGTGTAGATCATATCCATGCTGGTA;Eukaryota;Chromista;Chromobiota;Bacillariophyta;Bacillariophyceae;Achnanthales;Achnanthidiaceae;NA;NA;Achnanthidiaceae;100;100;1…
ASV122;CATTACTGCTGCTACAATGGAAGAAGTTTACAAACGTGCTGATTACAGTAAAGCTGTAGGTTCTATCGTTGTAATGATCGATTTAGTTATGGGTTACACAGCAATTCAAAGTGCTGCTATCTGGGCTCGTGATAACGATTGTTTATTACACTTACACCGTGCAGGTAACTCAACTTACGCTCGTCAAAAAAACCATGGTATTAACTTCCGTGTTATTTGTAAATGGATGCGTATGGCTGGTGTAGATCATATCCACGCTGGTA;Eukaryota;Chromista;Chromobiota;Bacillariophyta;Bacillariophyceae;Cymbellales;Cymbellaceae;Cymbella;Cymbella_neocistula;Cymbella…
ASV123;CATCACTGCAGGCACAATGGAAGAAGTTTACAAACGTGCTGAGTACGCTAAAGCAGTAGGTTCTGTAATCGTTATGATCGATTTAGTTATGGGTTACACAGCTATTCAATCAATCGCTTACTGGGCTCGTGATAACGATATGCTTTTACACTTACACCGTGCTGGTAACTCTACATATGCACGTCAAAAAAATCATGGTATTAACTTCCGTGTTATTTGTAAATGGATGCGTATGTCAGGTGTAGATCATATCCACGCTGGTA;Eukaryota;Chromista;Chromobiota;Bacillariophyta;Bacillariophyceae;Surirellales;Surirellaceae;Surirella;Surirella_elliptica;Surir…
ASV124;CGTTACCGCTGCAACTATGGAAGAAATTTACAAACGTGCAGAATATGCTAAAATGGTAGGCTCTGTAATCATCATGATCGATTTAGTTATGGGTTACACAGCAATTCAAAGTATTGCACTTTGGTCTCGTGAAAACGACATGATTTTACATTTACATCGTGCGGGTAACTCTACTTACGCTCGTCAAAAGAACCATGGTATTAATTTCCGTGTTATCTGTAAATGGATGCGTATGTCTGGTGTAGATCATATTCACGCAGGTA;Eukaryota;Chromista;Chromobiota;Bacillariophyta;Fragilariophyceae;Fragilariales;Fragilariaceae;Staurosira;Staurosira_construens;…
ASV125;CATTACTGCAGCTACAATGGAAGAAGTGTACAAACGTGCTGAGTACGCTAAAGCAGTTGGTTCTATAGTTGTAATGATCGATTTAGTTATGGGTTACACAGCAATTCAAAGTTCAGCTATCTGGGCTCGTGAGAATGATATGCTTTTACATTTACATCGTGCAGGTAACTCAACTTACGCTCGTCAAAAAAATCATGGTATTAACTTCCGTGTTATTTGTAAATGGATGCGTATGTCTGGTGTAGATCATATCCACGCTGGTA;Eukaryota;Chromista;Chromobiota;Bacillariophyta;Bacillariophyceae;Cymbellales;Gomphonemataceae;Gomphonema;Gomphonema_pumilum_var…
ASV126;CGTTACAGCTGCAACTTTAGAAGAAACTTACAAACGTGCACAATATGCTAAAGAAGTAGGTTCTATCATCGTTATGGTGGATTTAGTTATGGGTTACACAGCTTTACAATCAATGGCTATTTGGTCTCGTGAAAACGATATGTTATTACATTTACACCGTGCGGGTAACTCTACTTATGCTCGTCAAAAAAATCACGGTATTAACTTCCGTGTTATTTGTAAATGGATGCGTATGACTGGTGTAGATCATATTCATGCTGGTA;Eukaryota;Chromista;Chromobiota;Bacillariophyta;Bacillariophyceae;Bacillariales;Bacillariaceae;Nitzschia;NA;Nitzschia;100;100;10…
ASV127;CATCACTGCTGGTACAATGGAAGAAGTTTACAAACGTGCTGAGTACGGTAAAGCTGTAGGTTCAGTAATTGTAATGATCGATTTAGTTATGGGTTACACAGCAATTCAAAGTGCTGCTATTTGGGCTCGTAATAACGATATGCTTTTACACTTACACCGTGCAGGTAACTCAACTTATGCTCGTCAAAAAAATCACGGTATTAACTTCCGTGTTATTTGTAAATGGATGCGTATGTCTGGTGTAGATCACATCCATGCTGGTA;Eukaryota;Chromista;Chromobiota;Bacillariophyta;Bacillariophyceae;Cymbellales;Cymbellaceae;Encyonopsis;Encyonopsis_subminuta;Enc…
ASV128;CGTTACTGCGGCTACTATGGAAGAAGTGTACAAACGTGCTCAGTACGCTAAAACAGTAGGTTCTGTAATTATTATGATCGATTTAGTTATGGGTTATACTGCAATTCAAAGTATTGCACTATGGTCTCGTGAAAACGACATGGTTTTACACTTACACCGTGCAGGTAACTCTACATATGCTCGTCAAAAGAATCATGGTATTAACTTCCGTGTTATCTGTAAATGGATGCGTATGTCAGGTGTAGATCATATCCACGCTGGTA;Eukaryota;Chromista;Chromobiota;Bacillariophyta;Bacillariophyceae;Thalassiophysales;Catenulaceae;Amphora;Amphora_pediculus;Ampho…
ASV129;CATTACTGCTGGTACAATGGAAGAAGTATACAAACGTGCTGAGTATGCTAAAGCTGTTGGATCTGTAATTGTAATGATCGATTTAGTTATGGGTTACACAGCAATCCAAAGTTCTGCTATTTGGGCTCGTGAAAACGATATGATTTTACATTTACACCGTGCGGGTAACTCAACTTACGCTCGTCAAAAAAATCATGGTATTAACTTCCGTGTTATTTGTAAATGGATGCGTATGTCAGGTGTAGATCATATCCACGCTGGAA;Eukaryota;Chromista;Chromobiota;Bacillariophyta;Bacillariophyceae;Cymbellales;Gomphonemataceae;Gomphonema;NA;Gomphonema;100;100;…
ASV130;CGTAACAGCTGCAACTTGGGAAGAAGTACTTAAACGTTGCCAATACGCTAAAGAAGTAGGTTCTATCGTTGTTATGATCGATTTAGTTATGGGTTATACAGCAATTCAAAGTGCTGCAATATGGGCTCGTGAAAATGATATGCTTTTACATTTACATCGTGCAGGTAACTCAACATATGCGCGTCAAAAAAATCATGGTATTAACTTCCGTGTAATTTGTAAATGGATGCGTATGTCTGGTGTAGATCATATTCACGCTGGTA;Eukaryota;Chromista;Chromobiota;Bacillariophyta;Bacillariophyceae;Bacillariales;Bacillariaceae;Nitzschia;Nitzschia_soratensis;Ni…
ASV131;CATCACTGCAGGTACAATGGAAGAAGTTTACAAACGTGCTGAATACGGTAAAGCTGTAGGTTCTATTGTTGTAATGATCGATTTAGTTATGGGTTACACAGCAATTCAAAGTGCTGCTATTTGGGCTCGTGATAACGATTGTTTATTACACTTACACCGTGCAGGTAACTCAACTTACGCTCGTCAAAAAAATCACGGTATTAACTTCCGTGTTATTTGTAAATGGATGCGTATGGCTGGTGTTGATCACATCCACGCTGGTA;Eukaryota;Chromista;Chromobiota;Bacillariophyta;Bacillariophyceae;Cymbellales;Cymbellaceae;Cymbella;Cymbella_excisa;Cymbella_exc…
ASV132;TATTACTGCTGGTACTATGGAAGAAGTGTACAAACGTGCTGAGTACGCTAAAACAGTAGGTTCTGTAATTGTTATGATCGATTTAGTTATGGGTTATACAGCAATTCAAAGTATTGCAATATGGGCTCGTGAAAACGACATGCTTTTACACTTACACCGTGCCGGTAACTCTACATATGCTCGTCAAAAGAATCATGGTATTAACTTCCGTGTTATCTGTAAATGGATGCGTATGTCAGGTGTAGATCATATCCACGCTGGTA;Eukaryota;Chromista;Chromobiota;Bacillariophyta;Bacillariophyceae;Thalassiophysales;Catenulaceae;Amphora;Amphora_ovalis;Amphora_…
ASV133;CATCACTGCTGGTACAATGGAAGAAGTTTACAAACGTGGTGAGTATGCTAAAGCTGTTGGTTCAGTAATCGTAATGATCGATTTAGTTTTAGGTTACACAGCGATTCAAAGTGCTGCTATCTGGGCTCGTGAAAACGATTGTGTTTTACATTTACACCGTGCTGGTAACTCAACTTATGCACGTCAAAAAAATCATGGTATTAACTTCCGCGTTATCTGTAAATGGATGCGTATGGCTGGTGTAGATCATATCCACGCTGGTA;Eukaryota;Chromista;Chromobiota;Bacillariophyta;NA;NA;NA;NA;NA;Bacillariophyta;100;100;100;100;23;23;23;21;16;0;3;0;6;4;0;0;5;0;…
ASV134;CATTACTGCTGGTACAATGGAAGAAGTGTACAAACGTGCTGAGTACGCTAAAGCAGTTGGTTCAGTAATTGTTATGATCGATTTAGTAATGGGTTACACAGCAATTCAAAGTGCAGCTATCTGGTCTCGTGAGAATGACATGGTATTACATTTACACCGTGCAGGTAACTCTACATATGCTCGTCAAAAAAATCATGGTATTAATTTCCGTGTTATTTGTAAATGGATGCGTATGTCTGGTGTAGATCATATCCACGCTGGTA;Eukaryota;Chromista;Chromobiota;Bacillariophyta;Bacillariophyceae;Achnanthales;Achnanthidiaceae;Achnanthidium;Achnanthidium_minu…
ASV135;CGTTACCGCTGCTACTATGGAAGAAGTGTACAAACGTGCTGAGTACGCTAAAAACGTAGGTTCTGTAATTATTATGATCGATTTAGTTATGGGTTATACTGCAATTCAAAGTATTGCAATATGGTCTCGTGAAAACGACATGGTTTTACACTTACACCGTGCAGGTAACTCTACATATGCTCGTCAAAAGAATCATGGTATTAACTTCCGTGTTATCTGTAAATGGATGCGTATGTCAGGTGTAGATCATATCCACGCTGGTA;Eukaryota;Chromista;Chromobiota;Bacillariophyta;Bacillariophyceae;Thalassiophysales;Catenulaceae;Amphora;Amphora_pediculus;Ampho…
ASV136;CATTACTGCTGGTACAATGGAAGAAGTGTACAAACGTGCTGAGTATGCTAAAGCTGTTGGTTCAGTAATTGTTATGATCGATTTAGTAATGGGTTATACAGCAATTCAAAGTGCAGCTATCTGGTCTCGCGAAAATGATATGGTATTACACTTACACCGTGCAGGTAACTCTACATATGCTCGTCAAAAAAATCATGGTATTAATTTCCGTGTTATTTGTAAATGGATGCGTATGTCTGGTGTAGATCATATCCACGCTGGTA;Eukaryota;Chromista;Chromobiota;Bacillariophyta;Bacillariophyceae;Achnanthales;Achnanthidiaceae;Achnanthidium;NA;Achnanthidium;1…
ASV137;TATCACTGCTGGTACAATGGAAGAAGTTTACAAACGTGCTGAGTACGGTAAAGCTGTAGGTTCAGTAGTTGTAATGATCGATTTAGTTATGGGTTACACAGCAATTCAAAGTGCTGCTATTTGGGCTCGTGACAACGATATGATTTTACACTTACACCGTGCAGGTAACTCAACTTACGCTCGTCAAAAAAATCACGGTATTAACTTCCGTGTTATCTGTAAATGGATGCGTATGTCTGGTGTAGATCACATTCACGCTGGTA;Eukaryota;Chromista;Chromobiota;Bacillariophyta;Bacillariophyceae;Cymbellales;Cymbellaceae;Encyonopsis;NA;Encyonopsis;100;100;10…
ASV138;CATCACTGCTGGTACAATGGAAGAAGTTTACAAACGTGCTGAGTACGGTAAAGCTGTAGGTTCTGTAGTTGTAATGATCGATTTAGTTATGGGTTACACAGCTATTCAAAGTGCTGCAATCTGGTCTCGTGAAAACGATATGGTTTTACATTTACACCGTGCAGGTAACTCAACTTATGCACGTCAAAAAAATCATGGTATTAACTTCCGTGTAATCTGTAAATGGATGCGTATGGCTGGTGTAGATCATATTCACGCAGGTA;Eukaryota;Chromista;Chromobiota;Bacillariophyta;Bacillariophyceae;Cymbellales;Cymbellaceae;Encyonema;NA;Encyonema;100;100;100;10…
ASV139;CATTACTGCAGGAACTATGGAAGAAGTTTATAAACGTGCTGAGTACGCTAAAGCAGTAGGTTCTATAATCGTTATGATCGATTTAGTTATGGGTTATACAGCAATCCAAAGTGCAGCTATCTGGTCTCGTGAGAATGACTGTCTATTACACTTACACCGTGCAGGTAACTCTACATATGCCCGTCAAAAGAATCATGGTATTAACTTCCGTGTTATCTGTAAATGGATGCGTATGTCTGGTGTAGATCATATTCATGCTGGTA;Eukaryota;Chromista;Chromobiota;Bacillariophyta;Bacillariophyceae;NA;NA;NA;NA;Bacillariophyceae;100;100;100;100;83;13;13;6;5;21;…
ASV140;CGTTACAGCTGCAACTTTAGAAGAAACTTACAAACGTGCAGAATATGCTAAAGAAGTAGGTTCTATCATCGTTATGGTTGATTTAGTTATGGGTTACACAGCTTTACAATCAATGGCTCTTTGGTCTCGTGAAAACGATATGTTATTACATTTACACCGTGCGGGTAACTCTACTTACGCTCGTCAAAAAAATCATGGTATTAACTTCCGTGTTATTTGTAAATGGATGCGTATGACTGGTGTAGATCATATTCATGCTGGTA;Eukaryota;Chromista;Chromobiota;Bacillariophyta;Bacillariophyceae;Bacillariales;Bacillariaceae;Nitzschia;Nitzschia_recta;Nitzsch…
ASV141;CATCACTGCTGCTACAATGGAAGAAGTTTACAAACGTGCTGAGTACGGTAAAGCTGTTGGTTCAGTAATTGTAATGATCGATTTAGTTATGGGTTACACAGCAATTCAAAGTGCTGCGATTTGGGCTCGTGAAAACGATTTAATTTTACACTTACACCGTGCAGGTAACTCAACTTACGCTCGTCAAAAAAATCATGGTATTAACTTCCGTGTTATTTGTAAATGGATGCGTATGTCTGGTGTAGATCACATCCACGCTGGTA;Eukaryota;Chromista;Chromobiota;Bacillariophyta;Bacillariophyceae;Cymbellales;Cymbellaceae;Encyonopsis;Encyonopsis_falaisensis;E…
ASV142;CGTTACTGCATCTACTATGGAAGAACTTTACAAACGTGCTAACTACGCTAAAGCTGTAGGTTCTGTAATCATCATGATCGATTTAGTATTAGGTTACACAGCTATTCAAAGTGCTGCTATCTGGTCTCGTGAAAATGATATGGTATTACACTTACACCGTGCAGGTAACTCAACTTACGCTCGTCAAAAAAATCACGGTATTAACTTCCGTGTAATTTGTAAATGGATGCGTATGTCTGGTGTTGACCACATCCACGCTGGTA;Eukaryota;Chromista;Chromobiota;Bacillariophyta;Fragilariophyceae;Fragilariales;Fragilariaceae;Ulnaria;Ulnaria_ulna;Ulnaria_ulna…
ASV143;CGTTACAGCTGCAACTTTAGAAGAAACTTACAAACGTGCAGAATATGCTAAAGAAGTAGGTTCTATCATCGTTATGGTTGATTTAGTTATGGGTTACACAGCTTTACAATCAATGGCTATTTGGTCTCGTGAAAACGATATGTTATTACATTTACACCGTGCGGGTAACTCTACTTATGCTCGTCAAAAAAACCATGGTATTAACTTCCGTGTTATTTGTAAATGGATGCGTATGACTGGTGTAGATCATATTCATGCTGGTA;Eukaryota;Chromista;Chromobiota;Bacillariophyta;Bacillariophyceae;Bacillariales;Bacillariaceae;Nitzschia;Nitzschia_dissipata_var…
ASV144;CATCACTGCTGGTACAATGGAAGAATTATACAAACGTGCTGAATATGCTAAAGCTGTAGGTTCAGTTATTGTAATGATCGATTTAGTACTAGGCTACACAGCAATTCAAAGTGCTGCTATTTGGGCTCGTGAGAATGATTGTGTTTTACATTTACACCGTGCAGGTAACTCTACTTATGCTCGTCAAAAAAATCATGGTATTAACTTCCGTGTTATTTGTAAATGGATGCGTATGTCTGGTGTAGATCATATCCACGCAGGTA;Eukaryota;Chromista;Chromobiota;Bacillariophyta;Bacillariophyceae;Achnanthales;Achnanthidiaceae;Achnanthidium;Achnanthidium_pyre…
ASV145;CATCACTGCTGGTACAATGGAAGAAGTTTACAAACGTGCTAACTACGCTAAAGCTGTTGGTTCAGTAGTTGTTATGATCGATTTAGTAATGGGTTATACAGCAATTCAAAGTGCAGCTATTTGGTCTCGTGAAAATGACATGGTATTACATTTACACCGTGCAGGTAACTCTACATATGCTCGTCAAAAAAATCATGGTATCAACTTCCGTGTTATCTGTAAATGGATGCGTATGTCTGGTGTAGATCATATCCACGCTGGTA;Eukaryota;Chromista;Chromobiota;Bacillariophyta;Bacillariophyceae;Achnanthales;Achnanthidiaceae;NA;NA;Achnanthidiaceae;100;100;1…
ASV146;CATCACGGGTGCTACAATGGAAGAAGTTTACAAACGTGCTGACTACGCTAAAGCTGTAGGTTCTATCGTTGTAATGATCGATTTAGTTATGGGTTACACAGCAATTCAAAGTGCTGCAATCTGGGCTCGTGATAACGATATGCTTTTACATTTACACCGTGCGGGTAACTCAACTTACGCTCGTCAAAAAAACCATGGTATTAACTTCCGTGTTATCTGTAAATGGATGCGTATGTCTGGTGTAGATCATATCCACGCTGGTA;Eukaryota;Chromista;Chromobiota;Bacillariophyta;Bacillariophyceae;Cymbellales;Gomphonemataceae;Gomphonella;Gomphonella_olivaceoi…
ASV147;CGTTACTGCGGCTACTATGGAAGAAGTGTACAAACGTGCTGAATACGCTAAAACAGTAGGTTCTGTAATTATCATGATCGATTTAGTTATGGGTTATACAGCAATTCAAAGTATTGCATTATGGTCTCGTGAAAACGACATGGTTTTACACTTACACCGTGCAGGTAACTCTACATATGCTCGTCAAAAGAATCATGGTATTAACTTCCGTGTTATCTGTAAATGGATGCGTATGTCAGGTGTAGATCATATCCACGCTGGTA;Eukaryota;Chromista;Chromobiota;Bacillariophyta;Bacillariophyceae;Thalassiophysales;Catenulaceae;Amphora;Amphora_pediculus;Ampho…
ASV148;CATCACTGCTGGTACAATGGAAGAAGTTTACAAACGTGCTGAATACGGTAAAGCTGTAGGTTCTATCGTTGTAATGATCGATTTAGTTATGGGTTACACAGCAATTCAAAGTGCTGCTATCTGGGCTCGTGATAACGATTGTTTATTACACTTACACCGTGCAGGTAACTCTACTTACGCTCGTCAAAAAAATCATGGTATTAACTTCCGTGTTATCTGTAAATGGATGCGTATGGCTGGTGTAGACCATATCCACGCTGGTA;Eukaryota;Chromista;Chromobiota;Bacillariophyta;Bacillariophyceae;Cymbellales;Cymbellaceae;Cymbella;Cymbella_lanceolata;Cymbella…
ASV149;CGTTACTGCAGCTACTATGGAAGAAGTGTACAAACGTGCAGAATACGCTAAAGCAATTGGTTCTGTAATCATTATGATCGATTTAGTAATGGGTTATACAGCAATTCAAAGTATTGCTATTTGGTCTCGTGAAAACGACATGCTTTTACACTTACACCGTGCTGGTAACTCGACTTATGCTCGTCAAAAAAATCACGGTATTAACTTCCGTGTTATTTGTAAATGGATGCGTATGTCTGGTGTAGATCATATTCACGCTGGTA;Eukaryota;Chromista;Chromobiota;Bacillariophyta;Bacillariophyceae;Naviculales;Naviculaceae;Navicula;Navicula_cryptotenella;Navic…
ASV150;CATTACTGCTGGTACAATGGAAGAAGTGTACAAACGTGCTGAGTACGCTAAAGCTGTTGGTTCTGTAATCGTAATGATCGATTTAGTTATGGGTTACACAGCAATTCAAAGTTCTGCTATCTGGGCTCGTGATAACGATATGCTTTTACATTTACACCGTGCAGGTAACTCAACTTACGCTCGTCAAAAAAATCATGGTATTAACTTCCGTGTTATTTGTAAATGGATGCGTATGTCTGGTGTAGATCATATCCACGCTGGTA;Eukaryota;Chromista;Chromobiota;Bacillariophyta;Bacillariophyceae;Cymbellales;Gomphonemataceae;Reimeria;Reimeria_sinuata;Reimeri…
ASV151;CATTACTGCTGGTACTATGGAAGAAGTGTACAAACGTGCTGAGTACGCTAAAACAGTAGGTTCTGTAATTGTTATGATCGATTTAGTTATGGGTTATACAGCAATTCAAAGTATTGCAATATGGGCTCGTGAAAACGACATGCTTTTACACTTACACCGTGCCGGTAACTCTACATATGCTCGTCAAAAGAATCATGGTATTAACTTCCGTGTTATCTGTAAATGGATGCGTATGTCAGGTGTAGATCATATCCACGCTGGTA;Eukaryota;Chromista;Chromobiota;Bacillariophyta;Bacillariophyceae;Thalassiophysales;Catenulaceae;Amphora;Amphora_ovalis;Amphora_…
ASV152;CGTAACTTCAGCTACTATGGAAGAAGTTTACAAACGTGCAGAGTATGCTAAAACTGTAGGTTCTGTAATTATCATGATCGATTTAGTTATGGGCTACACAGCAATCCAAAGTATTGCTTTATGGTCTCGTGATAACGATATGGTATTACATTTACACCGTGCAGGTAACTCTACTTACGCTCGTCAAAAAAATCATGGTATTAACTTCCGTGTTATTTGTAAATGGATGCGTATGTCTGGTGTAGATCATATCCACGCTGGTA;Eukaryota;Chromista;Chromobiota;Bacillariophyta;Bacillariophyceae;Naviculales;Pleurosigmataceae;Gyrosigma;Gyrosigma_sciotense;Gy…
ASV153;CATCACTGCGGGTACAATGGAAGAAGTTTACAAACGTGCTGAATACGGTAAAGCTGTAGGTTCGATCGTTGTAATGATCGATTTAGTTATGGGTTACACAGCAATTCAAAGTGCTGCTCTTTGGGCTCGTGATAACGATTGTTTATTACACTTACACCGTGCTGGTAACTCAACTTATGCTCGTCAAAAAAATCACGGTATTAACTTCCGTGTTATTTGTAAATGGATGCGTATGGCTGGTGTTGATCATATCCACGCTGGTA;Eukaryota;Chromista;Chromobiota;Bacillariophyta;Bacillariophyceae;Cymbellales;Cymbellaceae;Cymbella;Cymbella_excisa;Cymbella_exc…
ASV154;CATCACTGCTGGTACAATGGAAGAAGTTTACAAACGTGCTGAGTACGGTAAAGCTGTAGGTTCTGTAGTTGTAATGATCGATTTAGTTATGGGTTACACAGCGATTCAAAGTGCTGCAATCTGGTCTCGTGAAAACGATATGGTTTTACATTTACACCGTGCAGGTAACTCAACTTATGCGCGTCAAAAAAATCATGGTATTAACTTCCGTGTAATCTGTAAATGGATGCGTATGGCTGGTGTAGATCATATTCACGCAGGTA;Eukaryota;Chromista;Chromobiota;Bacillariophyta;Bacillariophyceae;Cymbellales;Cymbellaceae;Encyonema;Encyonema_minutum;Encyonema…
ASV155;CATCACTGCTGGTACAATGGAAGAAGTTTACAAACGTGCTGAATACGGTAAAGCTGTTGGTTCTATCGTTGTAATGATCGATTTAGTTATGGGTTACACAGCAATTCAAAGTGCTGCTATCTGGGCTCGTGATAATGATTGTTTATTACACTTACACCGTGCAGGTAACTCAACTTACGCTCGTCAAAAAAATCATGGTATTAACTTCCGTGTTATTTGTAAATGGATGCGTATGGCTGGTGTAGATCATATCCACGCTGGTA;Eukaryota;Chromista;Chromobiota;Bacillariophyta;Bacillariophyceae;Cymbellales;Cymbellaceae;Cymbella;Cymbella_helvetica;Cymbella_…
ASV156;CATGACTGCAGGTACAATGGATGAATGTATCCGTCGTGGTGAGTACGCTGTTTCAGTTGGTTCAGTAATTGTTATGGTCGATTTAGTATTAGGTTACACAGCAATTCAAACTGCAGCTATCTGGGCTCGTGAAAATGATGTAGTTTTACATTTACACCGTGCAGGTAACTCTACATACGCTCGTCAAAAAAATCATGGTATTAACTTCCGTGTTATTTGTAAATGGATGCGTATGTCTGGTGTAGATCATATCCACGCTGGTA;Eukaryota;Chromista;Chromobiota;Bacillariophyta;Bacillariophyceae;Naviculales;Diploneidaceae;Diploneis;Diploneis_subovalis;Diplo…
ASV157;CATTACTGCTGGTACAATGGAAGAAGTGTACAAACGTGCTGAGTACGCTAAAGCTGTTGGTTCTGTAATTGTTATGATCGATTTAGTAATGGGTTATACAGCAATTCAAAGTGCAGCTATTTGGTCTCGTGACAATGATATGTTATTACATTTACACCGTGCTGGTAACTCTACATATGCACGTCAAAAAAATCATGGTATTAACTTCCGTGTTATTTGTAAATGGATGCGTATGTCAGGTGTAGATCATATTCACGCTGGTA;Eukaryota;Chromista;Chromobiota;Bacillariophyta;Bacillariophyceae;Achnanthales;Achnanthidiaceae;Achnanthidium;Achnanthidium_minu…
ASV158;CATCACTGCTGGTACAATGGAAGAAGTTTACAAACGTGCTGAATATGCAAAAAATGTAGGCTCTGTAATTGTTATGATCGATTTAGTTATGGGTTATACAGCTATTCAAAGTTCTGCAATTTGGGCTCGTGAGAACGACATGATTTTACATTTACACCGTGCTGGTAACTCAACATATGCTCGTCAAAAAAACCACGGTATTAACTTCCGTGTAATTTGTAAATGGATGCGTATGTCTGGTGTAGATCACATTCACGCAGGTA;Eukaryota;Chromista;Chromobiota;Bacillariophyta;Bacillariophyceae;Naviculales;NA;NA;NA;Naviculales;100;99;99;99;82;67;54;54;42;0…
ASV159;CATCACTGCTGGTACAATGGAAGAATTATACAAACGTGCTGAGTACGCTAAAGCTGTAGGCTCAGTTATTGTAATGGTCGATTTAGTACTAGGCTATACAGCTATTCAAAGTGCTGCTATTTGGGCTCGTGAAAATGATTGTGTTTTACATTTACACCGTGCAGGTAACTCTACTTATGCTCGTCAAAAAAATCATGGTATCAACTTCCGTGTTATCTGTAAATGGATGCGTATGTCTGGTGTAGATCATATCCATGCTGGTA;Eukaryota;Chromista;Chromobiota;Bacillariophyta;Bacillariophyceae;Achnanthales;Achnanthidiaceae;Achnanthidium;Achnanthidium_pyre…
ASV160;CGTAACTTCAGCTACTATGGAAGAAGTTTACAAACGTGCAGAGTATGCTAAAACTGTAGGTTCTGTAATTATCATGATCGATTTAGTTATGGGCTACACAGCAATCCAAAGTATTGCTTTATGGTCTCGTGATAACGATATGGTGTTACACTTACACCGTGCAGGTAACTCTACTTACGCTCGTCAAAAAAATCATGGTATTAACTTCCGTGTTATTTGTAAATGGATGCGTATGTCTGGTGTAGATCATATCCACGCTGGTA;Eukaryota;Chromista;Chromobiota;Bacillariophyta;Bacillariophyceae;Naviculales;Pleurosigmataceae;Gyrosigma;Gyrosigma_sciotense;Gy…
ASV161;CGTTACTGCTGCAACTATGGAAGAAGTTTACAAACGTGCAGAATATGCTAAAATGGTAGGCTCTGTGATCATCATGATCGATTTAGTTATGGGTTACACAGCAATTCAAAGTATTGCACTTTGGTCTCGTGAAAACGACATGATTTTACATTTACATCGTGCGGGTAACTCTACTTACGCTCGTCAAAAGAACCATGGTATTAATTTCCGTGTTATCTGTAAATGGATGCGTATGTCTGGTGTAGATCATATTCATGCAGGTA;Eukaryota;Chromista;Chromobiota;Bacillariophyta;Fragilariophyceae;Fragilariales;Fragilariaceae;Staurosira;NA;Staurosira;100;100;…
ASV162;CATTACTGCAGGTACAATGGAAGAAGTTTACAAACGTGCTGATTATGCTAAAGCTGTTGGTTCAGTAGTTGTAATGATCGATTTAGTAATGGGTTACACAGCAATTCAAAGTGCTGCAATCTGGGCTCGTGAGAACGATTGTGTTTTACATTTACACCGTGCCGGTAACTCTACATATGCTCGTCAAAAAAATCATGGTATTAACTTCCGTGTTATTTGTAAATGGATGCGTATGTCAGGTGTAGATCATATCCACGCTGGTA;Eukaryota;Chromista;Chromobiota;Bacillariophyta;Bacillariophyceae;NA;NA;NA;NA;Bacillariophyceae;100;100;100;100;95;32;32;32;32;1…
ASV163;CATCACTGCAGGCACAATGGAAGAAGTTTACAAACGAGCAGAGTATGCAAAAGCTGTTGGCTCAGTAATTGTTATGATTGATTTAGTAATGGGTTATACGGCGATTCAAAGTGCAGCAATCTGGTCTCGTGACAATGATATGTTATTACATTTACATAGAGCAGGTAACTCTACTTACGCCCGTCAAAAAAATCATGGTATTAACTTCCGTGTTATTTGCAAATGGATGCGTATGTCAGGGGTTGACCATATCCATGCTGGAA;Eukaryota;Chromista;Chromobiota;Bacillariophyta;Bacillariophyceae;Achnanthales;Cocconeidaceae;Cocconeis;Cocconeis_pediculus;Cocc…
ASV164;CATTACTGCAGCTACTATGGAAGAAGTGTACAAACGTGCAGAATACGCTAAAACGGTTGGTTCTGTAATCGTTATGATCGATTTAGTAATGGGTTATACAGCAATTCAAAGTATTGCTCTTTGGGCTCGTGAAAACGACATGCTTTTACATTTACACCGTGCTGGTAATTCTACTTACGCTCGTCAAAAGAACCACGGTATTAACTTCCGTGTTATCTGTAAATGGATGCGTATGTCTGGTGTAGATCATATCCACGCAGGTA;Eukaryota;Chromista;Chromobiota;Bacillariophyta;Bacillariophyceae;Naviculales;Naviculaceae;Navicula;NA;Navicula;100;100;100;100;…
ASV165;CGTTACCGCTGCAACTATGGAAGAAGTTTACAAACGTGCAGAATATGCTAAAATGGTAGGCTCTGTGATCATCATGATCGATTTAGTTATGGGTTACACAGCAATTCAAAGTATTGCACTTTGGTCTCGTGAAAACGACATGCTTTTACATTTACATCGTGCGGGTAACTCTACTTACGCTCGTCAAAAGAACCATGGTATTAATTTCCGTGTTATCTGTAAATGGATGCGTATGTCTGGTGTAGATCATATTCACGCAGGTA;Eukaryota;Chromista;Chromobiota;Bacillariophyta;Fragilariophyceae;Fragilariales;Fragilariaceae;Staurosira;Staurosira_construens;…
ASV166;CGTTACTGCTGGTACAATGGAAGAAGTTTATAAACGTGCTCAATACGCTAAATCAGTAGGTTCTATCGTTATTATGATCGATTTAGTTATGGGTTATACAGCGATTCAATCAATTGCTCTTTGGTCTCGTGATAACGATATGCTTTTACATTTACACCGTGCAGGTAACTCTACATATGCACGTCAAAAAAATCATGGTATTAACTTCCGTGTAATTTGTAAATGGATGCGTATGTCAGGTGTAGATCATATCCATGCTGGTA;Eukaryota;Chromista;Chromobiota;Bacillariophyta;Bacillariophyceae;Rhopalodiales;Rhopalodiaceae;Epithemia;Epithemia_sorex;Epithem…
ASV167;CATCACTGCTGGTACTATGGAAGAAGTTTACAAACGTGCTGAGTACGCTAGAGCAGTTGGTTCTATAATCGTAATGATCGATTTAGTTATGGGTTACACAGCTATTCAAAGTGCAGCAATCTGGTCTCGTGATAACGATATGCTTTTACACTTACACCGTGCTGGTAACTCTACATATGCTCGTCAAAAGAATCATGGTATTAACTTCCGTGTTATCTGTAAATGGATGCGTATGTCTGGTGTAGATCATATCCACGCTGGTA;Eukaryota;Chromista;Chromobiota;Bacillariophyta;Bacillariophyceae;NA;NA;NA;NA;Bacillariophyceae;100;100;100;100;82;49;44;39;39;8…
ASV168;CATCACTGCTGGTACAATGGAAGAAGTGTACAAACGTGCTGAATACGGTAAAGCTGTTGGTTCTGTAATCGTAATGATCGATTTAGTTATGGGTTACACAGCAATTCAAAGTGCTGCTATTTGGTCTCGTGACAACGATATGCTTTTACATTTACACCGTGCTGGTAACTCAACTTACGCTCGCCAAAAGAACCATGGTATTAACTTCCGTGTTATCTGTAAATGGATGCGTATGTCTGGCGTAGACCATATTCACGCTGGTA;Eukaryota;Chromista;Chromobiota;Bacillariophyta;Bacillariophyceae;Cymbellales;Cymbellaceae;NA;NA;Cymbellaceae;100;100;100;100;98…
ASV169;CATCACTGCTGCTACTATGGAAGAACTTTACAAACGTGGTGAGTACGCTAAAGCTGTAGGTTCTGTAATCGTTATGATCGATTTAGTTTTAGGTTACACAGCAATTCAAAGTGCTGCTATCTGGGCTCGTGAAAACGATTTAGTTTTACACTTACACCGTGCAGGTAACTCAACTTACGCTCGTCAAAAAAATCACGGTATTAACTTCCGTGTAATTTGTAAATGGATGCGTATGTCTGGTGTTGATCATATCCACGCTGGTA;Eukaryota;Chromista;Chromobiota;Bacillariophyta;Fragilariophyceae;Fragilariales;Fragilariaceae;Fragilaria;Fragilaria_perminuta;F…
ASV170;CGTTACCGCTGCAACTATGGAAGAAGTTTACAAACGTGCAGAATATGCAAAACTGGTAGGCTCTGTGATCATTATGATCGATTTAGTTATGGGTTACACAGCCATTCAAAGTATTGCACTTTGGTCTCGTGAAAACGACATGATTTTACATTTACATCGTGCGGGTAATTCTACTTACGCTCGTCAAAAGAACCATGGTATTAATTTCCGTGTTATCTGTAAATGGATGCGTATGTCTGGTGTAGATCATATTCACGCAGGTA;Eukaryota;Chromista;Chromobiota;Bacillariophyta;Fragilariophyceae;Fragilariales;Fragilariaceae;Staurosira;NA;Staurosira;100;100;…
ASV171;CGTTACAGGTGCTACAATGGAAGACGTTTACGAACGTTCTGAGTACGCTAAAGAAGTTGGTTCTGTAATTATCATGATCGATTTAGTTATGGGTTACACAGCAATTCAAAGTATTGCTTTATGGTCTCGTAAAAATGATATGATTTTACACTTACACCGTGCGGGTAACTCAACTTACGCTCGTCAAAAAAACCATGGTATTAACTTCCGTGTAATCTGTAAATGGATGCGTATGTCTGGTGTAGATCATATCCACGCTGGTA;Eukaryota;Chromista;Chromobiota;Bacillariophyta;Bacillariophyceae;Bacillariales;Bacillariaceae;Nitzschia;Nitzschia_palea;Nitzsch…
ASV172;CATCACTGCTGGTACTATGGAAGAAGTTTACGCACGTGCAGAATACGGTAAAGCAGTTGGTTCTGTAATTGTTATGATTGACTTAGTTATGGGTTACACAGCAATTCAAAGTGCTGCTATCTGGGCTCGTAATAATGACATGATTTTGCACTTACACCGTGCAGGTAACTCTGCTTACGCTCGTCAAAAGAATCATGGTATTAACTTCCGTGTTATCTGTAAATGGATGCGTATGTCTGGTGTAGATCACATCCACGCTGGTA;Eukaryota;Chromista;Chromobiota;Bacillariophyta;Bacillariophyceae;Naviculales;Sellaphoraceae;Sellaphora;NA;Sellaphora;100;100;10…
ASV173;CATCACTGCTGGTACAATGGAAGAAGTGTACAAACGTGCTGATTATGCTAAAGCTGTTGGTTCAGTTATTGTTATGATCGATTTAGTAATGGGTTACACAGCAATTCAAAGTGCTGCTATCTGGTCTCGTGAAAACGATTGTGTGTTACATTTACACCGTGCAGGTAACTCTACATATGCTCGTCAAAAGAATCATGGTATTAACTTCCGTGTTATCTGTAAATGGATGCGTATGTCTGGTGTAGATCATATCCACGCTGGTA;Eukaryota;Chromista;Chromobiota;Bacillariophyta;Bacillariophyceae;Achnanthales;Achnanthidiaceae;Psammothidium;Psammothidium_helv…
ASV174;CATTACTGCTGGTACAATGGAAGAAGTGTACAAACGTGCTGAGTACGCTAAAGCGGTTGGTTCAGTAATTGTTATGATCGATTTAGTAATGGGTTATACAGCAATTCAAAGTGCAGCTATCTGGTCTCGTGATAATGACATGGTATTACATTTACACCGTGCAGGTAACTCTACATATGCTCGTCAAAAAAATCATGGTATTAACTTCCGTGTTATTTGTAAATGGATGCGTATGTCTGGTGTAGATCATATCCACGCTGGTA;Eukaryota;Chromista;Chromobiota;Bacillariophyta;Bacillariophyceae;Achnanthales;Achnanthidiaceae;Achnanthidium;Achnanthidium_minu…
ASV175;CATTACTGCTGGAACAATGGAAGAAGTTTACAAACGTGCTGAGTACGGTAAAGCTGTTGGTTCTGTTGTAGTAATGATCGATTTAGTTATGGGTTACACAGCAATTCAAAGTGCTGCGATTTGGGCTCGTGATAATGATTGTCTTTTACACTTACACCGTGCAGGTAACTCAACATATGCTCGTCAAAAGAATCACGGTATTAACTTCCGTGTTATCTGTAAATGGATGCGTATGTCTGGTGTAGATCATATCCACGCTGGTA;Eukaryota;Chromista;Chromobiota;Bacillariophyta;Bacillariophyceae;Cymbellales;Cymbellaceae;NA;NA;Cymbellaceae;100;100;100;100;97…
ASV176;CATCACTGCTGGTACAATGGAAGAAGTGTACAAACGTGCTGAATACGGTAAAGCTGTAGGTTCTGTAATCGTAATGATCGATTTAGTTATGGGCTATACAGCAATTCAAAGTGCTGCTATCTGGTCTCGTGACAATGATATGCTTTTACATTTACACCGTGCTGGTAACTCTACATATGCACGTCAAAAAAATCATGGTATTAACTTCCGGGTTATCTGTAAATGGATGCGTATGTCAGGTGTAGATCATATTCACGCGGGTA;Eukaryota;Chromista;Chromobiota;Bacillariophyta;Bacillariophyceae;Cymbellales;Cymbellaceae;Encyonema;Encyonema_caespitosum;Encyo…
ASV177;CATCACTGCTGCTACAATGGAAGAAGTGTACAAACGTGCTGATTACGGTAAAGCTGTTGGTTCTGTAATTGTAATGATCGATTTAGTTATGGGCTACACAGCAATTCAAAGTGCTGCTATTTGGGCTCGTGATAATGATATGATTTTACATTTACACCGTGCGGGTAACTCAACTTACGCTCGTCAAAAGAATCATGGTATTAACTTCCGTGTTATTTGTAAATGGATGCGTATGTCTGGTGTAGATCATATCCACGCTGGTA;Eukaryota;Chromista;Chromobiota;Bacillariophyta;Bacillariophyceae;Cymbellales;Cymbellaceae;NA;NA;Cymbellaceae;100;100;100;100;92…
ASV178;CATTACTGCAGGAACAATGGAAGAAGTGTACAAACGTGCTGAGTACGCTAAAGCTGTTGGTTCAGTAATTGTTATGATCGATTTAGTAATGGGTTATACAGCAATTCAAAGTGCCGCTATCTGGTCTCGTGAGAATGATATGGTATTACATTTACACCGTGCAGGTAACTCTACATACGCTCGTCAAAAAAATCATGGTATCAATTTCCGTGTTATTTGTAAATGGATGCGTATGTCTGGTGTAGATCATATCCATGCTGGTA;Eukaryota;Chromista;Chromobiota;Bacillariophyta;Bacillariophyceae;Achnanthales;Achnanthidiaceae;Achnanthidium;Achnanthidium_minu…
ASV179;CATCACTGCAGGCACAATGGAAGAAGTTTACAAACGTGCTGAGTACGCTAAAGCAGTAGGTTCTATCATTGTTATGATCGATTTAGTTATGGGTTATACAGCGATTCAATCAATTGCTTACTGGGCTCGTGAAAACGATATGCTTTTACATTTACACCGTGCAGGTAACTCTACATATGCACGTCAAAAAAATCATGGTATTAACTTCCGTGTTATTTGTAAATGGATGCGTATGTCAGGTGTAGATCATATCCACGCTGGTA;Eukaryota;Chromista;Chromobiota;Bacillariophyta;Bacillariophyceae;Surirellales;Surirellaceae;Surirella;NA;Surirella;100;100;100;…
ASV180;CATTACTGCTGGTACAATGGAAGAAGTGTACAAACGTGCTGAGTACGCTAAAGCTGTTGGTTCAGTAATTGTTATGATCGATTTAGTAATGGGTTATACAGCAATTCAAAGTGCAGCTATTTGGTCTCGTGATAACGATATGTTATTACATTTACACCGTGCTGGTAACTCTACATATGCACGTCAAAAAAATCATGGTATTAACTTCCGTGTTATTTGTAAATGGATGCGTATGTCAGGTGTAGATCATATCCACGCTGGTA;Eukaryota;Chromista;Chromobiota;Bacillariophyta;Bacillariophyceae;Achnanthales;Achnanthidiaceae;Achnanthidium;Achnanthidium_minu…
ASV181;CATTACTGCTGGTACAATGGAAGAAGTGTACAAACGCGCTGAGTACGCTAAAGCTGTTGGTTCTGTAATCGTAATGATCGATTTAGTTATGGGTTACACAGCAATTCAAAGTTCTGCTATCTGGGCTCGTGATAACGATATGCTTTTACATTTACACCGTGCAGGTAACTCAACTTACGCTCGTCAAAAAAATCATGGTATTAACTTCCGTGTTATTTGTAAATGGATGCGTATGTCTGGTGTAGATCATATCCACGCTGGTA;Eukaryota;Chromista;Chromobiota;Bacillariophyta;Bacillariophyceae;Cymbellales;Gomphonemataceae;Reimeria;Reimeria_sinuata;Reimeri…
ASV182;CGTTACAGCTGCTACTATGGAAGAAGTATACAAACGTTGTGAGTATGCTAAAGAAGTAGGTTCTATTGTTGTTATGATCGATTTAGTTATGGGTTATACAGCAATTCAAAGTGCTGCAATTTGGTCTCGTGAGAACGATATGCTTTTACACTTACACCGTGCGGGTAACTCTACATATGCGCGTCAAAAAAACCATGGTATTAACTTCCGTGTTATTTGTAAATGGATGCGTATGTCTGGTGTAGATCATATTCACGCTGGAA;Eukaryota;Chromista;Chromobiota;Bacillariophyta;Bacillariophyceae;Bacillariales;Bacillariaceae;NA;NA;Bacillariaceae;100;100;100;…
ASV183;CATCACTGCTGGTACAATGGAAGAAGTTTACAAACGTGCTGAGTATGGTAAAGCTGTTGGTTCTGTAGTCGTAATGATCGACTTAGTTATGGGTTATACAGCAATTCAAAGTGCTGCTATCTGGGCTCGTGATAACGATATGATCTTACATTTACACCGTGCGGGTAACTCAACTTACGCTCGTCAAAAAAACCATGGTATTAACTTCCGTGTTATCTGTAAATGGATGCGTATGTCTGGTGTAGACCATATCCACGCTGGTA;Eukaryota;Chromista;Chromobiota;Bacillariophyta;Bacillariophyceae;NA;NA;NA;NA;Bacillariophyceae;100;100;100;100;100;42;37;37;35;…
ASV184;CATCACTGCCGGTACAATGGAAGAAGTTTACAAACGTGCTGAATACGGTAAAGCTGTAGGTTCAGTAGTTGTAATGATCGATTTAGTTATGGGTTACACAGCAATTCAAAGTGCTGCTATTTGGGCTCGTGACAACGATCTGCTTTTACACTTACATCGTGCAGGTAACTCAACTTACGCTCGTCAAAAAAATCACGGTATTAACTTCCGTGTTATCTGTAAATGGATGCGTATGTCTGGTGTAGATCACATTCACGCTGGTA;Eukaryota;Chromista;Chromobiota;Bacillariophyta;Bacillariophyceae;Cymbellales;Cymbellaceae;Encyonopsis;Encyonopsis_microcephala;…
ASV185;CATCACTGCTGGTACAATGGAAGAATTATACAAACGTGCTGAGTATGCTAAAGCTGTAGGTTCAGTTATTGTAATGATCGATTTAGTACTAGGCTATACAGCAATTCAAAGTGCTGCTATTTGGTCTCGTGAAAATGATTGTGTTTTACATTTACACCGTGCAGGTAACTCTACTTATGCTCGTCAAAAAAATCATGGTATTAACTTCCGTGTTATTTGTAAATGGATGCGTATGTCTGGTGTAGATCATATCCACGCTGGTA;Eukaryota;Chromista;Chromobiota;Bacillariophyta;Bacillariophyceae;Achnanthales;Achnanthidiaceae;Achnanthidium;Achnanthidium_pyre…
ASV186;CGTAACAGCTGCAACTATGGAAGAAGTAGTTAAACGTTGTGAATACGCTAAAGAAGTAGGTTCTATCGTAGTTATGATCGATTTAGTTATGGGTTATACAGCAATTCAAAGTGCTGCAATCTGGGCTCGTGAAAATGATATGCTTTTACATTTACATCGTGCAGGTAACTCAACATATGCGCGTCAAAAAAATCATGGTATTAACTTCCGTGTAATTTGTAAATGGATGCGTATGTCTGGTGTAGATCATATTCACGCTGGTA;Eukaryota;Chromista;Chromobiota;Bacillariophyta;Bacillariophyceae;Bacillariales;Bacillariaceae;Nitzschia;Nitzschia_acidoclinata;…
ASV187;CGTTACTGCTGGTACAATGGAAGAAGTTTATAAACGTGCTGAATACGCTAAATCAGTAGGTTCTATCGTTATTATGATCGATTTAGTTATGGGTTATACAGCGATTCAATCAATTGCTCTTTGGTCTCGTGACAACGATATGCTTTTACATTTACACCGTGCAGGTAACTCTACATATGCACGTCAAAAAAATCATGGTATTAACTTCCGTGTAATTTGTAAGTGGATGCGTATGTCAGGTGTAGATCATATCCATGCTGGTA;Eukaryota;Chromista;Chromobiota;Bacillariophyta;Bacillariophyceae;Rhopalodiales;Rhopalodiaceae;Epithemia;Epithemia_sorex;Epithem…
ASV188;CGTTACTGCAGCTACTATGGAAGAAGTTTACAAACGTGCAGAATACGCTAAAGCAATTGGTTCTGTAATCATCATGATCGATTTAGTAATGGGTTATACAGCAATTCAAAGTATTGCTATTTGGTCTCGTGAAAACGACATGGTTTTACACTTACACCGTGCTGGTAACTCGACTTATGCTCGTCAAAAGAATCACGGTATTAACTTCCGTGTTATCTGTAAATGGATGCGTATGTCTGGTGTAGATCATATCCACGCTGGTA;Eukaryota;Chromista;Chromobiota;Bacillariophyta;Bacillariophyceae;Naviculales;Naviculaceae;Navicula;Navicula_cryptotenella;Navic…
ASV189;CGTTACAGCTGCAACTTTAGAAGAAACTTACAAACGTGCACAATATGCTAAAGAAGTAGGTTCTATCATCGTTATGGTGGATTTAGTTATGGGTTACACAGCTTTACAATCAATGGCTATTTGGTCTCGTGAAAACGATATGTTATTACATTTACACCGTGCGGGTAACTCTACTTATGCTCGTCAAAAAAACCACGGTATTAACTTCCGTGTTATTTGTAAATGGATGCGTATGACTGGAGTAGATCATATTCATGCTGGTA;Eukaryota;Chromista;Chromobiota;Bacillariophyta;Bacillariophyceae;Bacillariales;Bacillariaceae;Nitzschia;NA;Nitzschia;100;100;10…
ASV190;CATCACTGCAGGTACAATGGAAGAAGTTTACAAACGTGCTGAATACGGTAAAGCTGTAGGTTCTGTCGTTGTAATGATCGATTTAGTTATGGGTTACACAGCAATTCAAAGTGCTGCGATTTGGGCTCGTGACAACGATTGTGTATTACATTTACATCGTGCAGGTAACTCAACTTATGCTCGTCAAAAAAATCATGGTATTAATTTCCGTGTTATTTGTAAATGGATGCGTATGGCTGGTGTTGATCATATCCACGCTGGTA;Eukaryota;Chromista;Chromobiota;Bacillariophyta;Bacillariophyceae;Cymbellales;Cymbellaceae;Cymbella;Cymbella_cymbiformis;Cymbell…
ASV191;CATCACTGCTGGTACAATGGAAGAAGTGTACAAACGTGCTGAGTACGGTAAAGCTGTTGGCTCTGTAATTGTAATGATCGATTTAGTTATGGGTTATACAGCAATTCAAAGTTCTGCTATCTGGGCTCGTGATAATGACATGATCTTACATTTACACCGTGCAGGTAACTCTACATATGCTCGTCAAAAGAATCACGGTATCAACTTCCGTGTTATCTGTAAATGGATGCGTATGTCTGGTGTAGATCATATCCACGCTGGTA;Eukaryota;Chromista;Chromobiota;Bacillariophyta;Bacillariophyceae;NA;NA;NA;NA;Bacillariophyceae;100;100;100;100;81;37;19;17;9;0;…
ASV192;CATCACTGCTGGTACAATGGAAGAAGTTTATAAACGTGCTGAATACGGTAAAGCTGTAGGTTCTATCGTTGTAATGATCGATTTAGTTATGGGTTACACAGCAATCCAAAGTGCTGCTATCTGGGCTCGTGATAATGACTGTTTATTACATTTACACCGTGCAGGTAACTCAACTTACGCTCGTCAAAAAAATCATGGTATTAACTTCCGTGTTATTTGTAAATGGATGCGTATGGCTGGTGTAGATCATATCCACGCTGGTA;Eukaryota;Chromista;Chromobiota;Bacillariophyta;Bacillariophyceae;Cymbellales;Cymbellaceae;Cymbella;Cymbella_helvetica;Cymbella_…
ASV193;CGTTACCGCTGCAACTATGGAAGAAGTTTACAAACGTGCAGAATATGCTAAACTAGTAGGCTCTGTGATCATCATGATCGATTTAGTTATGGGTTACACAGCAATTCAAAGTATTGCAATTTGGGCTCGTGAAAATGACATGATTTTACATTTACATCGTGCGGGTAACTCTACTTACGCTCGTCAAAAGAACCATGGTATTAATTTCCGTGTTATCTGTAAATGGATGCGTATGTCTGGTGTGGATCATATTCACGCAGGTA;Eukaryota;Chromista;Chromobiota;Bacillariophyta;Fragilariophyceae;Fragilariales;Fragilariaceae;Staurosira;Staurosira_construens;…
ASV194;CGTTACTGCGGCTACTATGGAAGAAGTGTACAAACGTGCTCAGTACGCTAAAACAGTAGGTTCTGTAATTATCATGATCGATTTAGTTATGGGTTATACTGCAATTCAAAGTATTGCACTATGGTCTCGTGAAAACGACATGGTTTTACACTTACACCGTGCAGGTAACTCTACATATGCTCGTCAAAAGAATCATGGTATTAACTTCCGTGTTATATGTAAATGGATGCGTATGTCAGGTGTAGATCATATCCACGCTGGTA;Eukaryota;Chromista;Chromobiota;Bacillariophyta;Bacillariophyceae;Thalassiophysales;Catenulaceae;Amphora;NA;Amphora;100;100;100;…
ASV195;CATCACTGCAGGTACAATGGAAGAAGTTTACAAACGTGCTGAATATGCTAAAGCTGTTGGTTCAATAGTTGTAATGATCGATTTAGTAATGGGTTACACAGCAATTCAAAGTGCTGCTATCTGGGCTCGTGAAAACGATATGATTTTACACTTACACCGTGCAGGGAACTCTACTTACGCGCGTCAAAAAAATCATGGTATTAACTTCCGTGTAATTTGTAAATGGATGCGTATGTCTGGTGTAGATCATATTCACGCTGGTA;Eukaryota;Chromista;Chromobiota;Bacillariophyta;Bacillariophyceae;Achnanthales;NA;NA;NA;Achnanthales;100;100;100;100;95;60;53;43…
ASV196;CATTACTGCTGGTACAATGGAAGAAGTGTACAAACGTGCTGAGTATGCTAAAGCTGTGGGTTCTGTAATTGTTATGATCGATTTAGTAATGGGTTATACAGCAATTCAAAGTGCAGCTATTTGGTCTCGTGATAACGATATGTTATTACATTTACACCGTGCAGGTAACTCTACATACGCACGTCAAAAAAATCATGGTATTAACTTCCGTGTTATTTGTAAATGGATGCGTATGTCAGGTGTAGATCATATTCACGCTGGTA;Eukaryota;Chromista;Chromobiota;Bacillariophyta;Bacillariophyceae;Achnanthales;Achnanthidiaceae;Achnanthidium;Achnanthidium_minu…
ASV197;CATCACGGCTGCTACTATGGAAGAACTTTACAAACGTGGTGCTTACGCTAAAGCTGTAGGTTCTGTAATCGTTATGATCGATTTAGTTTTAGGTTACACAGCAATTCAAAGTGCTGCTATCTGGGCTCGTGAAAACGATTTAGTATTACACTTACACCGTGCAGGTAACTCAACTTACGCTCGTCAAAAAAATCACGGTATCAACTTCCGTGTAATCTGTAAATGGATGCGTATGTCTGGTGTTGATCACATCCACGCAGGTA;Eukaryota;Chromista;Chromobiota;Bacillariophyta;Fragilariophyceae;Fragilariales;Fragilariaceae;Fragilaria;Fragilaria_gracilis;Fr…
ASV198;CATGACTGCTGGTACAATGGAAGAAATGTACAAACGTGGTGAGTATGCTAAAGCTGTTGGTTCAGTAATCGTAATGATCGATTTAGTTTTAGGTTACACAGCAATTCAAAGTGCTGCTATCTGGGCTCGTGAAAATGACTGTGTTTTACACTTACACCGTGCTGGTAACTCAACTTATGCTCGTCAAAAGAATCATGGTATTAACTTCCGTGTTATCTGTAAATGGATGCGTATGGCTGGTGTAGATCATATCCACGCTGGTA;Eukaryota;Chromista;Chromobiota;Bacillariophyta;NA;NA;NA;NA;NA;Bacillariophyta;100;100;100;100;41;36;36;27;18;0;0;0;0;0;0;0;0;0;…
ASV199;CATCACTGCTGGTACAATGGAAGAAGTGTACAAACGTGCTGACTACGCTAAAGCTGTTGGTTCAGTAGTTGTTATGATCGATTTAGTAATGGGTTATACAGCAATTCAAAGTGCTGCTATCTGGGCTCGTGAAAACGATTGTGTATTACATTTACACCGTGCAGGTAACTCTACATATGCTCGTCAAAAGAATCATGGTATCAATTTCCGTGTTATCTGTAAATGGATGCGTATGTCTGGTGTAGATCATATCCACGCTGGTA;Eukaryota;Chromista;Chromobiota;Bacillariophyta;Bacillariophyceae;Achnanthales;Achnanthidiaceae;Rossithidium;Rossithidium_anasta…
ASV200;CGTTACAGCTGCAACTTTAGAAGAAACTTACAAACGTGCAGAATATGCTAAAGAAGTAGGTTCTATCATCGTTATGGTTGATTTAGTTATGGGTTACACAGCTTTACAATCAATGGCTATTTGGTCTCGTGAAAACGATATGTTATTACATTTACACCGTGCGGGTAACTCTACTTACGCTCGTCAAAAAAATCATGGTATTAACTTCCGTGTTATTTGTAAATGGATGCGTATGACTGGTGTAGATCATATTCATGCTGGTA;Eukaryota;Chromista;Chromobiota;Bacillariophyta;Bacillariophyceae;Bacillariales;Bacillariaceae;Nitzschia;Nitzschia_dissipata_var…
ASV201;CATTACAGCAGCTACAATGGAAGAAGTATACAAACGTGCTGAGTATGCTAAAACTGTTGGTTCTGTAATTGTTATGATCGATTTAGTAATGGGTTACACAGCAATTCAAAGTATTGCTTTATGGGCTCGTGAAAATGATATGGTTTTACACTTACACCGTGCTGGTAACTCTACTTACGCTCGTCAAAAGAATCATGGTATTAACTTCCGTGTAATCTGTAAATGGATGCGTATGTCTGGTGTAGATCACATTCACGCTGGTA;Eukaryota;Chromista;Chromobiota;Bacillariophyta;Bacillariophyceae;Naviculales;Naviculaceae;Navicula;Navicula_capitatoradiata;Nav…
ASV202;CATTACTGCTGGTACTATGGAAGAAGTGTACAAACGTGCTGAGTACGCTAAAACAGTAGGTTCTGTAATTGTTATGATCGATTTAGTTATGGGTTATACAGCAATTCAAAGTATTGCAATATGGGCTCGTGAAAACGACATGCTTTTACACTTACACCGTGCAGGTAACTCTACATATGCTCGTCAAAAGAATCATGGTATTAACTTCCGTGTTATCTGTAAATGGATGCGTATGTCAGGTGTAGATCATATCCACGCTGGTA;Eukaryota;Chromista;Chromobiota;Bacillariophyta;Bacillariophyceae;Thalassiophysales;Catenulaceae;Amphora;Amphora_ovalis;Amphora_…
ASV203;CATCACTGCTGCTACTATGGAAGAAGTGTACAAACGTGCTGAATACGCTAAAACGATTGGTTCTGTAATCGTTATGATCGATTTAGTAATGGGTTATACAGCAATTCAAAGTATTGCTCTTTGGTCTCGTGAAAACGACATGATTTTACACTTACACCGTGCTGGTAACTCTACTTACGCTCGTCAAAAGAATCATGGTATTAACTTCCGTGTTATCTGTAAATGGATGCGTATGTCAGGTGTAGATCATATCCACGCTGGTA;Eukaryota;Chromista;Chromobiota;Bacillariophyta;Bacillariophyceae;Naviculales;Naviculaceae;Navicula;Navicula_cryptocephala;Navic…
ASV204;CGTTACTGCAGCTACAATGGAAGAAGTTTACAAACGTGCTGCTTATGCTAAAGCAGTAGGTTCTATTGTAATTATGATTGACTTAGTTATGGGTTATACAGCTATTCAATCAATTGCTTACTGGTCTCGTGAAAACGATATGCTTTTACACTTACACCGTGCAGGTAACTCTACATATGCACGTCAAAAAAATCATGGTATCAACTTCCGTGTAATCTGTAAGTGGATGCGTATGTCAGGTGTAGATCATATCCACGCTGGTA;Eukaryota;Chromista;Chromobiota;Bacillariophyta;Bacillariophyceae;Surirellales;Surirellaceae;Iconella;Iconella_linearis;Iconella…
ASV205;CGTTACTGCTGCTACTATGGAAGAAGTTTACAAACGTGCACAATACGCTAAAGCGGTTGGTTCTGTAATCATTATGATCGATTTAGTAATGGGTTATACAGCAATTCAAAGTATTGCTATTTGGGCTCGTGAAAACGACATGGTTTTACACTTACACCGTGCTGGTAACTCGACTTATGCTCGTCAAAAGAATCATGGTATTAACTTCCGTGTTATCTGTAAATGGATGCGTATGTCTGGTGTAGATCATATCCACGCTGGTA;Eukaryota;Chromista;Chromobiota;Bacillariophyta;Bacillariophyceae;Naviculales;Naviculaceae;Navicula;Navicula_cryptotenella;Navic…
ASV206;CATCACTGCTGGTACAATGGAAGACGTTTACAAACGTGCTGAGTACGGTAAAGCTGTAGGTTCAGTAATTGTAATGATCGATTTAGTTATGGGTTACACAGCAATTCAAAGTGCTGCTATTTGGGCTCGTAACAACGATATGCTTTTACACTTACACCGTGCAGGTAACTCAACTTACGCTCGTCAAAAAAATCACGGTATTAACTTCCGTGTTATTTGTAAATGGATGCGTATGTCTGGTGTAGATCACATTCACGCCGGTA;Eukaryota;Chromista;Chromobiota;Bacillariophyta;Bacillariophyceae;Cymbellales;Cymbellaceae;Encyonopsis;NA;Encyonopsis;100;100;10…
ASV207;CATTACTGCAGCTACAATGGAAGAAGTGTACAAACGTGCTGAGTACGCTAAAGCAGTTGGTTCTATAATCGTAATGATCGATTTAGTTATGGGTTACACAGCAATTCAAAGTTCAGCTATCTGGGCTCGTGAAAACGATATGCTTTTACACTTACACCGTGCAGGTAACTCAACTTACGCTCGTCAAAAAAACCATGGTATTAACTTCCGTGTTATTTGTAAATGGATGCGTATGTCTGGTGTAGATCATATCCACGCTGGTA;Eukaryota;Chromista;Chromobiota;Bacillariophyta;Bacillariophyceae;Cymbellales;Gomphonemataceae;Gomphonema;Gomphonema_truncatum;G…
ASV208;CATCACTGCTGGTACAATGGAAGAATTATACAAACGTGCTGAATACGCTAAAGCTGTAGGCTCAGTTATTGTAATGGTCGATTTAGTACTAGGCTATACAGCTATTCAAAGTGCTGCTATTTGGGCTCGTGAAAATGATTGTGTTTTACATTTACACCGTGCAGGTAACTCTACTTATGCTCGTCAAAAAAATCATGGTATCAACTTCCGTGTTATCTGTAAATGGATGCGTATGTCTGGTGTAGATCATATCCATGCTGGTA;Eukaryota;Chromista;Chromobiota;Bacillariophyta;Bacillariophyceae;Achnanthales;Achnanthidiaceae;Achnanthidium;Achnanthidium_pyre…
ASV209;CATCACTGCTGGTACAATGGAAGAAGTTTACAAACGTGCTGAATACGGTAAAGCTGTAGGTTCTATCGTTGTAATGATCGATTTAGTTATGGGTTACACAGCAATCCAAAGTGCTGCTATCTGGGCTCGTGATAATGACTGTTTATTACATTTACACCGTGCAGGTAACTCAACTTACGCTCGTCAAAAAAATCATGGTATTAACTTCCGTGTTATTTGTAAATGGATGCGTATGGCTGGTGTAGATCATATCCACGCTGGTA;Eukaryota;Chromista;Chromobiota;Bacillariophyta;Bacillariophyceae;Cymbellales;Cymbellaceae;Cymbella;NA;Cymbella;100;100;100;100;…
ASV210;CGTTACTGCAGCTACTATGGAAGAAGTGTACAAACGTGCAGAATACGCTAAAGCAATTGGTTCTGTAATCATCATGATCGATTTAGTAATGGGTTATACAGCAATTCAAAGTATTGCTATTTGGTCTCGTGAAAACGACATGGTTTTACACTTACACCGTGCTGGTAACTCGACTTATGCTCGTCAAAAGAATCACGGTATTAACTTCCGTGTTATCTGTAAATGGATGCGTATGTCTGGTGTAGATCATATCCACGCTGGTA;Eukaryota;Chromista;Chromobiota;Bacillariophyta;Bacillariophyceae;Naviculales;Naviculaceae;Navicula;Navicula_cryptotenella;Navic…
ASV211;CGTTACTGCTGGTACAATGGAAGAAGTTTATAAACGTGCTGAATATGCTAAATCAGTAGGTTCTATCGTTATTATGATCGATTTAGTTATGGGTTATACAGCGATTCAATCAATTGCTCTTTGGTCTCGTGAAAATGATATGCTTTTACATTTACACCGTGCAGGTAATTCTACATATGCACGTCAAAAAAATCATGGTATTAACTTCCGTGTAATTTGTAAATGGATGCGTATGTCAGGTGTAGATCATATTCATGCTGGTA;Eukaryota;Chromista;Chromobiota;Bacillariophyta;Bacillariophyceae;Rhopalodiales;Rhopalodiaceae;Epithemia;Epithemia_sorex;Epithem…
ASV212;CGTTACAGGTGCTACAATGGAAGACGTTTACGAACGTGCTGAGTACGCTAAAGAAGTAGGTTCTGTAATCATCATGATCGATTTAGTAATGGGTTACACAGCAATTCAAAGTATTGCTTTATGGTCTCGTACTAACGATATGGTTTTACATTTACACCGTGCTGGTAACTCAACTTACGCTCGTCAAAAAAACCACGGTATTAACTTCCGTGTAATCTGTAAATGGATGCGTATGTCTGGTGTAGATCATATTCACGCTGGTA;Eukaryota;Chromista;Chromobiota;Bacillariophyta;Bacillariophyceae;Bacillariales;Bacillariaceae;Nitzschia;NA;Nitzschia;100;100;10…
ASV213;CGTTACAGCTGCAACTTTAGAAGAAACTTACAAACGTGCACAATATGCTAAAGAAGTAGGTTCTATCATCGTTATGGTGGATTTAGTTATGGGTTACACAGCTTTACAATCAATGGCTATTTGGTCTCGTGAAAACGATATGTTATTACATTTACACCGTGCGGGTAACTCTACTTATGCTCGTCAAAAAAACCACGGTATTAACTTCCGTGTTATTTGTAAATGGATGCGTATGACTGGTGTAGATCATATTCATGCTGGTA;Eukaryota;Chromista;Chromobiota;Bacillariophyta;Bacillariophyceae;Bacillariales;Bacillariaceae;Nitzschia;Nitzschia_dissipata_var…
ASV214;CATCACTGCTGGTACAATGGAAGAAGTGTACAAACGTGCTGAGTACGCTAAATCTGTTGGTTCAGTAATTGTTATGATCGATTTAGTAATGGGTTATACAGCAATTCAAAGTGCTGCTCTTTGGTCTCGTGATAATGACCTGGTGTTACATTTACACCGTGCGGGTAACTCTACATACGCTCGTCAAAAGAATCATGGTATCAACTTCCGTGTTATCTGTAAATGGATGCGTATGTCTGGTGTAGATCATATTCACGCTGGTA;Eukaryota;Chromista;Chromobiota;Bacillariophyta;Bacillariophyceae;Achnanthales;Achnanthidiaceae;NA;NA;Achnanthidiaceae;100;100;1…
ASV215;CGTTACTGCTGCTACTATGGAAGAAGTATACAAACGTGCTGAGTATGCTAAAACAATAGGTTCTGTAATTGTGATGATCGATTTAGTTATGGGTTATACAGCAATTCAAAGTATTGCACTATGGTCTCGTGAAAACGACATGGTTTTACACTTACACCGTGCAGGTAACTCTACATATGCTCGTCAAAAGAATCATGGTATTAACTTCCGTGTTATCTGTAAATGGATGCGTATGTCAGGTGTAGATCATATCCACGCTGGTA;Eukaryota;Chromista;Chromobiota;Bacillariophyta;Bacillariophyceae;Thalassiophysales;Catenulaceae;Amphora;Amphora_pediculus;Ampho…
ASV216;CGTGACAGCTGCAACTTGGGAAGAAGTACTTAAACGTTGTGAATATGCTAAAGAAGTAGGTTCTATCATCGTTATGATCGATTTAGTTATGGGTTACACAGCAATTCAAAGTGCTGCACTTTGGGCTCGTGACAATGATATGCTGTTACATTTACACCGTGCAGGTAACTCAACGTATGCGCGTCAAAAAAATCATGGTATTAATTTCCGTGTAATTTGTAAATGGATGCGTATGTCCGGTGTTGATCATATTCACGCTGGTA;Eukaryota;Chromista;Chromobiota;Bacillariophyta;Bacillariophyceae;Bacillariales;Bacillariaceae;Nitzschia;Nitzschia_soratensis;Ni…
ASV217;CATCACTGCTGGTACAATGGAAGAAGTTTACAAACGTGCTGAATACGGTAAAGCTGTAGGTTCTATCGTTGTAATGATCGATTTAGTTATGGGTTACACAGCAATTCAAAGTGCTGCTATCTGGGCTCGTGATAACGATTGTTTATTACACTTACATCGTGCAGGTAACTCTACTTACGCTCGTCAAAAAAATCATGGTATTAACTTCCGTGTTATCTGTAAATGGATGCGTATGGCTGGTGTAGATCATATCCACGCTGGTA;Eukaryota;Chromista;Chromobiota;Bacillariophyta;Bacillariophyceae;Cymbellales;Cymbellaceae;Cymbella;Cymbella_lanceolata;Cymbella…
ASV218;CATTACTGCAGCTACTATGGAAGAAGTGTACAAACGTGCAGAATACGCTAAAACGATTGGTTCTGTAATCGTTATGATCGATTTAGTAATGGGTTACACAGCAATTCAAAGTATTGCTATTTGGGCTCGTGAAAATGACATGATTTTACACTTACACCGTGCTGGTAACTCTACTTACGCTCGTCAAAAGAACCACGGTATTAACTTCCGTGTTATTTGTAAATGGATGCGTATGTCTGGTGTAGATCATATCCACGCTGGTA;Eukaryota;Chromista;Chromobiota;Bacillariophyta;Bacillariophyceae;Naviculales;Naviculaceae;Navicula;Navicula_oblonga;Navicula_ob…
ASV219;CATTACTGCTGGTACAATGGAAGAAGTGTATAAACGTGCTGAGTACGCTAAAGCTGTTGGTTCAGTTATTGTTATGATCGATTTAGTAATGGGTTACACAGCAATTCAAAGTGCTGCTATCTGGTCTCGTGAAAACGATTGTGTATTACATTTACACCGTGCAGGTAACTCTACATATGCTCGTCAAAAAAATCATGGTATCAACTTCCGTGTTATCTGTAAATGGATGCGTATGTCTGGTGTAGATCATATTCACGCTGGTA;Eukaryota;Chromista;Chromobiota;Bacillariophyta;Bacillariophyceae;Achnanthales;Achnanthidiaceae;NA;NA;Achnanthidiaceae;100;100;1…
ASV220;CATTACAGCTGGTACTATGGAAGAAGTGTACAAACGTGCTGAGTACGCTAAAACAGTAGGTTCTGTAATTGTTATGATCGATTTAGTTATGGGTTATACAGCAATTCAAAGTATTGCAATATGGGCTCGTGAAAACGACATGCTTTTACACTTACACCGTGCAGGTAACTCTACATATGCTCGTCAAAAAAATCATGGTATTAACTTCCGTGTTATCTGTAAATGGATGCGTATGTCAGGTGTAGATCATATCCACGCTGGTA;Eukaryota;Chromista;Chromobiota;Bacillariophyta;Bacillariophyceae;Thalassiophysales;Catenulaceae;Amphora;Amphora_ovalis;Amphora_…
ASV221;CATTACAGGTGCTACAATGGAAGACGTTTACGAACGTGCTGAGTACGCTAAAGAAGTAGGTTCTGTAATCGTGATGATCGATTTAGTAATGGGTTACACAGCAATTCAAAGTATTGCTTTATGGGCTCGTAAAAACGATATGCTTTTACACTTACACCGTGCTGGTAACTCAACTTACGCTCGTCAAAAAAACCACGGTATTAACTTCCGTGTAATTTGTAAATGGATGCGTATGTCTGGTGTAGATCATATCCACGCAGGTA;Eukaryota;Chromista;Chromobiota;Bacillariophyta;Bacillariophyceae;Bacillariales;Bacillariaceae;Nitzschia;Nitzschia_draveillensis…
ASV222;CATCACAGCGGCAACTATGGAAGAAGTTTACAAACGTGCTAACTACGCTAAAGAAGTTGGTTCTGTAATTGTTATGATCGATTTAGTTATGGGTTATACAGCAATCCAAAGTGCTGCAATTTGGGCTCGTGAGAACGATATGCTTTTACATTTACACCGTGCTGGTAATTCTACTTATGCTCGTCAAAAAAATCACGGTATTAATTTCCGTGTTATTTGTAAATGGATGCGTATGTCTGGCGTAGATCATATCCACGCTGGTA;Eukaryota;Chromista;Chromobiota;Bacillariophyta;Fragilariophyceae;Fragilariales;Fragilariaceae;Diatoma;Diatoma_mesodon;Diatoma_m…
ASV223;CATCACTGCTGGTACAATGGAAGAAGTTTACAAACGTGCTGAATACGGTAAAGCTGTAGGTTCAGTAATTGTAATGATCGATTTAGTTATGGGTTACACAGCAATTCAAAGTGCTGCTATTTGGGCTCGTGACAACGATCTGCTTTTACACTTACACCGTGCAGGTAACTCAACTTACGCTCGTCAAAAAAATCACGGTATTAACTTCCGTGTTATCTGTAAATGGATGCGTATGTCTGGTGTAGATCACATTCATGCTGGTA;Eukaryota;Chromista;Chromobiota;Bacillariophyta;Bacillariophyceae;Cymbellales;Cymbellaceae;Encyonopsis;Encyonopsis_microcephala;…
ASV224;CGTTACAGGTGCTACAATGGAAGACGTTTACGAACGTGCTGAGTACGCTAAAGAAGTAGGTTCTATCGTTATTATGATCGATTTAGTAATGGGTTATACAGCAATTCAAAGTATTGCTTTATGGTCTCGTAAAAACGATATGCTTTTACACTTACACCGTGCTGGTAACTCAACTTACGCTCGTCAAAAAAACCACGGTATTAACTTCCGTGTAATTTGTAAATGGATGCGTATGTCTGGTGTAGATCATATCCACGCAGGTA;Eukaryota;Chromista;Chromobiota;Bacillariophyta;Bacillariophyceae;Bacillariales;Bacillariaceae;Nitzschia;Nitzschia_draveillensis…
ASV225;CGTTACCGCTGCAACTATGGAAGAAATTTACAAACGTGCAGAATATGCTAAGCTAGTAGGCTCTGTGATCATCATGATCGATTTAGTTATGGGTTACACAGCAATTCAAAGTATTGCACTTTGGTCTCGTGAAAACGACATGATTTTACATTTACATCGTGCGGGTAACTCTACTTACGCTCGTCAAAAGAACCATGGTATTAATTTCCGTGTTATCTGTAAATGGATGCGTATGTCTGGTGTAGATCATATTCACGCAGGTA;Eukaryota;Chromista;Chromobiota;Bacillariophyta;Fragilariophyceae;Fragilariales;Fragilariaceae;Staurosira;Staurosira_construens;…
ASV226;CATCACTGCTGGTACAATGGAAGAGTTATACAAACGTGCTGAGTATGCTAAAGCTGTTGGTTCAGTAATCGTAATGATCGATTTAGTATTAGGTTACACAGCAATTCAAAGTGCTGCACTTTGGGCTCGTGAGAATGATTGTATTTTACATTTACACCGTGCAGGTAACTCTACTTACGCTCGTCAAAAAAATCATGGTATTAACTTCCGTGTTATTTGTAAATGGATGCGTATGTCTGGTGTAGATCATATCCACGCAGGTA;Eukaryota;Chromista;Chromobiota;Bacillariophyta;Bacillariophyceae;Achnanthales;Achnanthidiaceae;Achnanthidium;Achnanthidium_pyre…
ASV227;CATCACTGCAGGTACAATGGAAGAAGTTTACAAACGTGCTGAATACGGTAAAGCTGTAGGTTCTATTGTTGTAATGATCGATTTAGTTATGGGTTACACAGCAATTCAAAGTGCTGCTATTTGGGCTCGTGATAACGATTGTCTTTTACACTTACACCGTGCAGGTAACTCAACTTATGCGCGTCAAAAAAATCACGGTATTAACTTCCGTGTTATTTGTAAATGGATGCGTATGTCTGGTGTTGATCATATCCACGCTGGTA;Eukaryota;Chromista;Chromobiota;Bacillariophyta;Bacillariophyceae;Cymbellales;Cymbellaceae;Cymbella;NA;Cymbella;100;100;100;100;…
ASV228;CATTACTGCTGGTACAATGGAAGAAGTGTACAAACGTGCTGAGTATGCTAAAGCTGTTGGTTCTGTAATTGTTATGATCGATTTAGTAATGGGTTATACAGCAATTCAAAGTGCAGCTATTTGGTCTCGTGATAATGATATGTTATTACATTTACACCGTGCAGGTAACTCTACATACGCACGTCAAAAAAATCATGGTATCAACTTCCGTGTTATTTGTAAATGGATGCGTATGTCAGGTGTAGATCATATTCACGCTGGTA;Eukaryota;Chromista;Chromobiota;Bacillariophyta;Bacillariophyceae;Achnanthales;Achnanthidiaceae;Achnanthidium;Achnanthidium_minu…
ASV229;CATCACTGCAGGCACAATGGAAGAAGTTTACAAACGTGCTGAGTACGCTAAAGCAGTAGGTTCTATAGTTGTTATGATCGATTTAGTTATGGGTTACACAGCTATTCAATCAATCGCTTACTGGGCTCGTGACAACGATATGCTTTTACACTTACACCGTGCTGGTAACTCTACATATGCACGTCAAAAAAATCATGGTATTAACTTCCGTGTTATTTGTAAATGGATGCGTATGTCAGGTGTAGATCATATCCACGCTGGTA;Eukaryota;Chromista;Chromobiota;Bacillariophyta;Bacillariophyceae;Surirellales;Surirellaceae;Surirella;Surirella_solea;Surirella…
ASV230;CATCACTGCTGCTACGATGGAAGAAGTATACAAACGTGCTGAGTATGCTAAAGCAATCGGTTCTGTAGTTGTTATGATCGATTTAGTTATGGGTTACACTGCAATTCAATCAATTTCATACTGGGCTCGTGAAAATGATATGCTTTTACATTTACACCGTGCTGGTAACTCTACTTACGCGCGTCAAAAAAACCATGGTATTAACTTCCGTGTTATCTGTAAATGGATGCGTATGTCAGGTGTAGATCACATCCACGCTGGTA;Eukaryota;Chromista;Chromobiota;Bacillariophyta;Mediophyceae;Thalassiosirales;Stephanodiscaceae;Stephanodiscus;Stephanodiscus_ha…
ASV231;CATTACTGCAGCTACAATGGAAGAAGTGTACAAACGTGCTGAGTACGCTAAAGCAGTTGGTTCTATCGTTGTAATGATCGATTTAGTTATGGGTTACACAGCAATTCAAAGTTCAGCTATCTGGGCTCGTGAAAACGATATGCTTTTACATTTACACCGTGCAGGTAACTCAACTTACGCGCGTCAAAAAAATCATGGTATTAACTTCCGTGTTATTTGTAAATGGATGCGTATGTCTGGTGTAGATCATATCCACGCTGGTA;Eukaryota;Chromista;Chromobiota;Bacillariophyta;Bacillariophyceae;Cymbellales;Gomphonemataceae;Gomphonema;Gomphonema_pumilum_var…
ASV232;CATCACTGCAGCTACTTATGAAGAAGTAGTTAAACGTGCTGAATACGCTAAAGAAGTTGGTTCTATCATCGTAATGATCGATTTAGTAATGGGTTACACAGCAATCCAATCAATTGCTATTTGGGCTCGTGAAAACGATATGCTTTTACACTTACACCGTGCAGGTAACTCTACTTACGCTCGTCAAAAGAACCATGGTATTAACTTCCGTGTAATCTGTAAATGGATGCGTATGTCTGGTGTAGATCATATCCACGCTGGTA;Eukaryota;Chromista;Chromobiota;Bacillariophyta;Coscinodiscophyceae;Melosirales;Melosiraceae;Melosira;Melosira_varians;Melosira_…
ASV233;CATTACTGCTGGTACTATGGAAGAAGTGTACAAACGTGCTCAGTACGCTAAAACAGTAGGTTCTGTAATTGTTATGATCGATTTAGTTATGGGTTATACAGCAATTCAAAGTATTGCATTATGGGCTCGTGAAAACGACATGATTTTACACTTACACCGTGCAGGTAACTCTACATATGCTCGTCAAAAGAATCATGGTATTAACTTCCGTGTTATCTGTAAATGGATGCGTATGTCAGGTGTAGATCATATCCACGCTGGTA;Eukaryota;Chromista;Chromobiota;Bacillariophyta;Bacillariophyceae;Thalassiophysales;Catenulaceae;Amphora;Amphora_copulata;Amphor…
ASV234;CGTTACCGCTGCAACTATGGAAGAAGTTTACAAACGTGCAGAATATGCAAAACTGGTAGGCTCTGTAATCATTATGATCGATTTAGTTATGGGTTACACAGCCATTCAAAGTATTGCACTTTGGTCTCGTGAAAACGACATGATTTTACATTTACATCGTGCGGGTAATTCTACTTACGCTCGTCAAAAGAACCATGGTATTAATTTCCGTGTTATCTGTAAATGGATGCGTATGTCTGGTGTAGATCATATTCACGCAGGTA;Eukaryota;Chromista;Chromobiota;Bacillariophyta;Fragilariophyceae;Fragilariales;Fragilariaceae;Staurosira;NA;Staurosira;100;100;…
ASV235;CGTTACAGGTGCTACAATGGAAGACGTTTACGAACGTTCTGAGTACGCTAAAGAAGTTGGTTCTGTAATCATCATGATCGATTTAGTAATGGGTTACACAGCAATTCAAAGTATTGCTTTATGGGCTCGTAAAAACGATATGATTTTACACTTACACCGTGCGGGTAACTCAACTTACGCTCGTCAAAAAAACCATGGTATTAACTTCCGTGTAATCTGTAAATGGATGCGTATGTCTGGTGTAGATCATATCCACGCTGGTA;Eukaryota;Chromista;Chromobiota;Bacillariophyta;Bacillariophyceae;Bacillariales;Bacillariaceae;Nitzschia;Nitzschia_palea;Nitzsch…
ASV236;CATCACTGCTGGTACAATGGAAGAATTATACAAACGTGCTGACTACGCTAAAGCTGTAGGCTCAGTTATTGTAATGGTCGATTTAGTACTAGGCTATACAGCTATTCAAAGTGCTGCTATTTGGGCTCGTGAAAATGATTGTGTTTTACATTTACACCGTGCAGGTAACTCTACTTATGCTCGTCAAAAAAATCATGGTATCAACTTCCGTGTTATCTGTAAATGGATGCGTATGTCTGGTGTAGATCATATCCATGCTGGTA;Eukaryota;Chromista;Chromobiota;Bacillariophyta;Bacillariophyceae;Achnanthales;Achnanthidiaceae;Achnanthidium;Achnanthidium_pyre…
ASV237;CATCACTGCTGGTACAATGGAAGAAGTATACAAACGTGCTGAGTACGCTAAAGCAGTTGGCTCTGTAGTTGTAATGATCGATTTAGTAATGGGTTACACAGCAATTCAAAGTTCTGCTATCTGGGCTCGTGATAACGATATGCTTTTACATTTACACCGTGCGGGTAACTCAACTTACGCTCGTCAAAAAAATCATGGTATTAACTTCCGTGTTATTTGTAAATGGATGCGTATGTCTGGTGTAGATCATATCCATGCTGGTA;Eukaryota;Chromista;Chromobiota;Bacillariophyta;Bacillariophyceae;Cymbellales;Gomphonemataceae;Gomphonema;Gomphonema_minutum;Gom…
ASV238;CATCACTGCTGCTACAATGGAAGAAGTATACAAACGTGCTGAGTATGCTAAAGCAGTTGGTTCTGTAATTGTTATGATTGACTTAGTAATGGGTTACACAGCAATTCAAAGTTCTGCTATTTGGGCTCGTGAAAACGATATGCTTTTACACTTACACCGTGCAGGTAACTCAACTTACGCTCGTCAAAAAAATCATGGTATTAACTTCCGTGTTATTTGTAAATGGATGCGTATGTCTGGTGTAGACCATATTCATGCTGGTA;Eukaryota;Chromista;Chromobiota;Bacillariophyta;Bacillariophyceae;Cymbellales;Gomphonemataceae;Gomphonema;Gomphonema_saprophilum…
ASV239;CGTTACCGCTGCAACTATGGAAGAAGTTTACAAACGTGCAGAATATGCTAAACTGGTAGGCTCTGTGATCATTATGATCGATTTAGTTATGGGTTACACAGCAATTCAAAGTATTGCAATATGGGCTCGTGAAAACGACATGATTTTACATTTACATCGTGCGGGTAATTCTACTTACGCTCGTCAAAAAAACCATGGTATTAATTTCCGTGTTATCTGTAAATGGATGCGTATGTCTGGTGTAGATCATATTCACGCAGGTA;Eukaryota;Chromista;Chromobiota;Bacillariophyta;Fragilariophyceae;Fragilariales;Fragilariaceae;Staurosira;Staurosira_venter;Stau…
ASV240;CATCACTGCTGGTACAATGGAAGCAGTTTACGAACGTGCAGAATATGCTAAAGCAGTAGGTTCTGTAATTGTTATGATCGACTTAGTTATGGGTTACACAGCAATCCAATCTTCTGCTATTTGGGCTCGTAACAATGACATGCTTTTACACTTACACCGTGCAGGTAACTCAACTTACGCTCGTCAAAAAAATCATGGTATTAACTTCCGTGTTATTTGTAAATGGATGCGTATGTCTGGTGTAGATCATATCCACGCTGGTA;Eukaryota;Chromista;Chromobiota;Bacillariophyta;Bacillariophyceae;Naviculales;Pinnulariaceae;Pinnularia;Pinnularia_microstauron;…
ASV241;CGTTACTGCTGGTACTATGGAAGAAGTTATCAAACGTGCAGACTACGCTAAAGCAATCGGTTCTGTAATCATTATGATCGATTTAGTTATAGGTTACACAGCAATTCAAAGTGCTGCTCTTTTTGCTCGTGAAAACGATCAAATTTTACATTTACACCGTGCAGGTAACTCAACTTACGCACGTCAAAAAAATCACGGTATCAACTTCCGTGTTATCTGTAAATGGATGCGTATGTCTGGTGTAGATCATATCCACGCTGGTA;Eukaryota;Chromista;Chromobiota;Bacillariophyta;Bacillariophyceae;Naviculales;Pinnulariaceae;Caloneis;Caloneis_silicula;Caloneis…
ASV242;CGTAACAGCTGCAACTATGGAAGAGGTTATTAAACGTTGTGAATATGCTAAAGAAGTAGGTTCTATCATCGTTATGATCGATTTAGTTATGGGTTATACGGCAATTCAAAGTGCTGCAATTTGGGCTCGTGAAAACGATATGCTTTTACATTTACACCGTGCAGGTAACTCTACATACGCACGTCAAAAAAATCATGGTATTAACTTCCGTGTAATTTGTAAATGGATGCGTATGTCTGGTGTAGACCATATTCATGCTGGTA;Eukaryota;Chromista;Chromobiota;Bacillariophyta;Bacillariophyceae;Bacillariales;Bacillariaceae;Nitzschia;NA;Nitzschia;100;100;10…
ASV243;CATTACTGCTGGTACAATGGAAGAAGTGTACAAACGTGCTGAGTACGCTAAAGCTGTTGGTTCTGTAATCGTAATGATCGATTTAGTTATGGGTTACACAGCAATTCAAAGTTCTGCTATCTGGGCTCGTGATAACGACATGATCTTACATTTACACCGTGCGGGTAACTCAACTTACGCTCGTCAAAAAAATCATGGTATTAACTTCCGTGTTATTTGTAAATGGATGCGTATGTCAGGTGTAGATCATATCCACGCTGGTA;Eukaryota;Chromista;Chromobiota;Bacillariophyta;Bacillariophyceae;Cymbellales;Gomphonemataceae;Gomphonema;Gomphonema_rosenstocki…
ASV244;CGTTACTGCAGCTACTATGGAAGAAGTGTACAAACGTGCAGAATACGCTAAAACGGTTGGTTCTATAGTAATTATGATCGATTTAGTAATGGGTTACACAGCAATTCAAAGTATTGCTATTTGGGCTCGTGAAAACGACATGCTTTTACACTTACACCGTGCTGGTAACTCGACTTATGCTCGTCAAAAGAATCACGGTATTAACTTCCGTGTTATCTGTAAATGGATGCGTATGTCTGGTGTAGATCATATCCATGCTGGTA;Eukaryota;Chromista;Chromobiota;Bacillariophyta;Bacillariophyceae;Naviculales;Naviculaceae;Navicula;Navicula_cryptotenella;Navic…
ASV245;CATTACTGCTGGTACAATGGAAGAAGTATACAAACGTGCTGAGTATGCTAAAGCTGTTGGCTCTATTATTATAATGATCGATTTAGTTATGGGTTACACAGCAATCCAAAGTTCTGCTATTTGGGCTCGTGAAAACGATATGATTTTACACTTACACCGTGCGGGTAACTCAACTTACGCTCGTCAAAAAAATCATGGTATTAACTTCCGTGTTATCTGTAAATGGATGCGTATGTCAGGTGTAGATCATATCCACGCTGGAA;Eukaryota;Chromista;Chromobiota;Bacillariophyta;Bacillariophyceae;Cymbellales;NA;NA;NA;Cymbellales;100;100;100;100;86;63;56;54;1…
ASV246;CATTACTGCTGGTACAATGGAAGAAGTGTACAAACGTGCTGAGTACGCTAAAGCTGTTGGTTCTGTAATTGTTATGATCGATTTAGTAATGGGTTATACAGCAATTCAAAGTGCAGCTATTTGGTCTCGTGATAATGATATGTTATTACATTTACACCGTGCAGGTAACTCTACATATGCACGTCAAAAAAATCATGGTATTAACTTCCGTGTTATTTGTAAATGGATGCGTATGTCAGGTGTAGATCATATTCACGCTGGTA;Eukaryota;Chromista;Chromobiota;Bacillariophyta;Bacillariophyceae;Achnanthales;Achnanthidiaceae;Achnanthidium;Achnanthidium_minu…
ASV247;CATCACTGCTGGTACAATGGAAGAAGTTTACAAACGTGCTGAGTACGGTAAAGCTGTAGGTTCAGTAGTTGTAATGATCGATTTAGTTATGGGTTACACAGCAATTCAAAGTGCTGCTCTTTGGGCTCGTGACAACGATATGCTTTTACACTTACACCGTGCAGGTAACTCAACTTACGCTCGTCAAAAAAATCACGGTATTAACTTCCGTGTTATCTGTAAATGGATGCGTATGTCTGGTGTAGATCACATCCACGCTGGTA;Eukaryota;Chromista;Chromobiota;Bacillariophyta;Bacillariophyceae;Cymbellales;Cymbellaceae;Encyonopsis;NA;Encyonopsis;100;100;10…
ASV248;CGTTACTGCTGCTACTATGGAAGAAGTGTACAAACGTGCTGAGTACGCTAAAACAGTAGGTTCTGTAATTATTATGATCGATTTAGTTATGGGTTATACTGCAATTCAAAGTATTGCAATATGGTCTCGTGAAAACGACATGGTTTTACACTTACACCGTGCAGGTAACTCTACATATGCTCGTCAAAAGAATCATGGTATTAACTTCCGTGTTATCTGTAAATGGATGCGTATGTCAGGTGTAGATCATATCCACGCTGGTA;Eukaryota;Chromista;Chromobiota;Bacillariophyta;Bacillariophyceae;Thalassiophysales;Catenulaceae;Amphora;Amphora_pediculus;Ampho…
ASV249;CGTAACTGCAGCTACTATGGAAGAAGTTTACAAACGTGCTGATTACGCTAAGCAAGTAGGTTCTGTAATCATCATGATCGATTTAGTTATGGGTTACACAGCAATTCAAAGTATTGCACTTTACGCTCGTGATAACGACCTAATTTTACATTTACACCGTGCGGGTAACTCTACGTATGCTCGTCAAAAGAATCATGGTATTAACTTCCGTGTTATCTGTAAATGGATGCGTATGTCTGGTGTAGATCATATCCACGCTGGTA;Eukaryota;Chromista;Chromobiota;Bacillariophyta;NA;NA;NA;NA;NA;Bacillariophyta;100;100;100;100;43;43;43;21;17;0;0;0;0;0;0;0;0;0;…
ASV250;CATCACTGCAGGGACTATGGAAGAAGTTTACAAACGTGCTGAATATGCTAAAGCAGTAGGTTCTATCGTTGTTATGATTGACTTAGTAATGGGTTATACAGCAATTCAAAGTTGTGCTATCTGGGCTCGTGACAATGATATGCTTTTACATTTACACCGTGCCGGTAACTCAACATATGCTCGTCAAAAAAATCATGGTATTAACTTCCGTGTTATTTGTAAATGGATGCGTATGTCTGGTGTAGATCACATCCACGCTGGTA;Eukaryota;Chromista;Chromobiota;Bacillariophyta;Bacillariophyceae;Naviculales;Neidiaceae;Neidium;NA;Neidium;100;100;100;100;99;9…
ASV251;CATGACTGCAGGTACAATGGATGAATGTATCCGTCGTGGTGAATACGCTGTTTCAGTTGGTTCAATCATTGTTATGATCGATTTAGTATTAGGTTACACAGCAATTCAAACTGCAGCTATCTGGGCTCGTGAAAATGATGTAGTTTTACACTTACACCGTGCAGGTAACTCTACATACGCTCGTCAAAAAAATCATGGTATTAACTTCCGTGTTATTTGTAAATGGATGCGTATGTCTGGTGTAGATCATATCCACGCTGGTA;Eukaryota;Chromista;Chromobiota;Bacillariophyta;Bacillariophyceae;Naviculales;Diploneidaceae;Diploneis;Diploneis_subovalis;Diplo…
ASV252;CATCACTGCCGCAACTATGGAAGAAGTTTATAAACGTGCTGAATACGCTAAAGAAGTAGGTTCTATAATTGTTATGATCGATTTAGTTATGGGTTACACAGCAATTCAAAGTGCTGCAATTTGGGCTCGTGAAAATGATATGCTTTTACATTTACACCGTGCAGGTAACTCTACTTACGCTCGTCAAAAAAATCATGGTATTAACTTCCGTGTTATTTGTAAATGGATGCGTATGTCTGGCGTAGATCATATTCACGCAGGTA;Eukaryota;Chromista;Chromobiota;Bacillariophyta;Fragilariophyceae;Fragilariales;Fragilariaceae;Diatoma;Diatoma_ehrenbergii;Diato…
ASV253;CATCACTGCTGGTACTATGGAAGAAGTTATCAAACGTGCAGACTACGCTAAATCAGTAGGTTCTGTAATCGTTATGATCGATTTAGTTATGGGTTACACAGGAATTCAAAGTGCTGCTATTTGGGCTCGTGAAAACGATATGATTTTACATTTACACCGTGCAGGTAACTCAACTTACGCGCGTCAAAAAAATCACGGTATCAACTTCCGTGTTATCTGTAAATGGATGCGTATGTCTGGTGTAGATCATATCCACGCTGGTA;Eukaryota;Chromista;Chromobiota;Bacillariophyta;Bacillariophyceae;Naviculales;Pinnulariaceae;Caloneis;Caloneis_fontinalis;Calone…
ASV254;CGTTACCGCTGCTACTATGGAAGAAGTGTACAAACGTGCTGAGTACGCTAAAAACGTAGGTTCTGTAATTATTATGATCGATTTAGTTATGGGTTATACTGCAATTCAAAGTATTGCAATATGGGCTCGTGAAAACGACCTGGTTTTACACTTACACCGTGCAGGTAACTCTACATATGCTCGTCAAAAGAATCATGGTATTAACTTCCGTGTTATCTGTAAATGGATGCGTATGTCAGGTGTAGATCATATCCACGCTGGTA;Eukaryota;Chromista;Chromobiota;Bacillariophyta;Bacillariophyceae;Thalassiophysales;Catenulaceae;Amphora;Amphora_pediculus;Ampho…
ASV255;CATCACTGCTGCTACTATGGAAGAACTTTACAAACGTGGTGAGTACGCTAAAGCTGTAGGTTCTGTAATCGTTATGATCGATTTAGTTTTAGGTTACACAGCAATTCAAAGTGCTGCTATCTGGGCTCGTGAAAACGATTTAGTATTACACTTACACCGTGCAGGTAACTCAACTTACGCTCGTCAAAAAAATCACGGTATTAACTTCCGTGTAATTTGTAAATGGATGCGTATGTCTGGTGTTGATCATATCCACGCTGGTA;Eukaryota;Chromista;Chromobiota;Bacillariophyta;Fragilariophyceae;Fragilariales;Fragilariaceae;Fragilaria;NA;Fragilaria;100;100;…
ASV256;CATCACTGCTGGTACTATGGAAGAAGTTTACGCACGTGCAGAATATGCTAAAGCAGTAGGTTCTGTTATTGTTATGATCGATTTAGTTATGGGTTACACAGCAATCCAAACTGCAGCTATCTGGGCTCGTAACAACGATATGATCTTACACTTACACCGTGCAGGTAACTCAACTTACGCTCGTCAAAAAAATCACGGTATTAACTTCCGTGTTATCTGCAAATGGATGCGTATGTCTGGTGTAGACCACATCCACGCTGGGA;Eukaryota;Chromista;Chromobiota;Bacillariophyta;Bacillariophyceae;Naviculales;Pinnulariaceae;Pinnularia;Pinnularia_neomajor;Pinn…
ASV257;CGTTACCGCTGCAACTATGGAAGAAATTTACAAACGTGCAGAATATGCTAAGCTAGTAGGCTCTGTAATCATCATGATCGATTTAGTTATGGGTTACACAGCAATTCAAAGTATTGCAATTTGGGCTCGTGAAAACGACATGATTTTACATTTACATCGTGCGGGTAACTCTACTTACGCTCGTCAAAAGAACCATGGTATTAATTTCCGTGTTATCTGTAAATGGATGCGTATGTCTGGTGTAGATCATATTCACGCAGGTA;Eukaryota;Chromista;Chromobiota;Bacillariophyta;Fragilariophyceae;Fragilariales;Fragilariaceae;Staurosira;Staurosira_construens;…
ASV258;CGTTACAGCTGCAACTTTAGAAGAAACTTACAAACGTGCACAATATGCTAAAGAAGTAGGTTCTATCATCGTTATGGTTGATTTAGTTATGGGTTACACAGCTTTACAATCAATGGCTATTTGGTCTCGTGAAAACGATATGTTATTACATTTACACCGTGCGGGTAACTCTACTTATGCTCGTCAAAAAAACCATGGTATTAACTTCCGTGTTATTTGTAAATGGATGCGTATGACTGGTGTAGATCATATTCATGCTGGTA;Eukaryota;Chromista;Chromobiota;Bacillariophyta;Bacillariophyceae;Bacillariales;Bacillariaceae;Nitzschia;Nitzschia_dissipata_var…
ASV259;CATTACTGCAGCTACAATGGAAGAAGTGTACAAACGTGCTGAGTACGCTAAAGCTGTTGGTTCTATCGTTGTAATGATCGATTTAGTTATGGGTTACACAGCAATTCAAAGTTCAGCTATCTGGGCTCGTGAAAACGACATGCTTTTACATTTACACCGTGCAGGTAACTCAACTTACGCACGTCAAAAAAATCATGGTATTAACTTCCGTGTTATTTGTAAATGGATGCGTATGTCTGGTGTAGATCATATCCACGCTGGTA;Eukaryota;Chromista;Chromobiota;Bacillariophyta;Bacillariophyceae;Cymbellales;Gomphonemataceae;Gomphonema;Gomphonema_pumilum_var…
ASV260;CGTAACAGCTGCAACTATGGAAGAGGTTATTAAACGTTGTGAATATGCTAAAGAAGTAGGTTCTATCGTTGTTATGATCGATTTAGTTATGGGTTATACAGCAATTCAAAGTGCTGCAATCTGGTCTCGTGAAAACGATATGCTTTTACATTTACACCGTGCAGGTAACTCTACATACGCACGTCAAAAAAATCATGGTATTAACTTCCGTGTAATTTGTAAATGGATGCGTATGTCTGGTGTAGACCATATTCATGCTGGTA;Eukaryota;Chromista;Chromobiota;Bacillariophyta;Bacillariophyceae;Bacillariales;Bacillariaceae;Nitzschia;NA;Nitzschia;100;100;10…
ASV261;CATTACTGCTGGTACTATGGAAGAAGTGTACAAACGTGCTGAGTACGCTAAAACAGTAGGTTCTATAATTGTTATGATCGATTTAGTTATGGGTTATACAGCAATTCAAAGTATTGCATTATGGGCTCGTGAAAACGACATGCTTTTACACTTACACCGTGCAGGTAACTCTACATATGCTCGTCAAAAGAATCATGGTATTAACTTCCGTGTTATCTGTAAATGGATGCGTATGTCAGGTGTAGATCATATCCACGCTGGTA;Eukaryota;Chromista;Chromobiota;Bacillariophyta;Bacillariophyceae;Thalassiophysales;Catenulaceae;Amphora;Amphora_copulata;Amphor…
ASV262;CATCACTGCTGCTACTATGGAAGAAGTTTACAAACGTGCAGAATACGGTAAAGCAGTTGGTTCTGTAGTTGTTATGATCGACTTAGTTATGGGTTACACAGCAATTCAAAGTGCTGCTATTTGGGCTCGTAACAATGATATGATTTTACATTTACACCGTGCAGGTAACTCTACTTACGCTCGTCAAAAGAATCATGGTATTAACTTCCGTGTAATCTGTAAATGGATGCGTATGTCTGGTGTAGACCATATCCACGCTGGTA;Eukaryota;Chromista;Chromobiota;Bacillariophyta;Bacillariophyceae;Naviculales;Sellaphoraceae;Sellaphora;NA;Sellaphora;100;100;10…
ASV263;CGTTACTGCTGGTACAATGGAAGAAGTTTATAAACGTGCTGAATACGCTAAATCAGTAGGTTCTATTGTTATTATGATCGATTTAGTTATGGGTTATACAGCGATTCAATCAATTGCTCTTTGGTCTCGTGAAAATGATATGCTTTTACATTTACACCGTGCAGGTAATTCGACATATGCACGTCAAAAAAATCATGGTATTAATTTCCGTGTAATTTGTAAATGGATGCGTATGTCAGGTGTAGATCATATTCATGCTGGTA;Eukaryota;Chromista;Chromobiota;Bacillariophyta;Bacillariophyceae;Rhopalodiales;Rhopalodiaceae;Epithemia;Epithemia_sorex;Epithem…
ASV264;CATTACTGCTGGTACAATGGAAGAAGTGTACAAACGTGCTGAGTACGCTAAAGCTGTTGGTTCTGTAGTCGTAATGATCGATTTAGTTATGGGTTACACAGCAATTCAAAGTTGTGCTATCTGGGCTCGTGATAACGACATGATCTTACATTTACACCGTGCGGGTAACTCAACTTACGCTCGTCAAAAAAATCATGGTATTAACTTCCGTGTTATTTGTAAATGGATGCGTATGTCAGGTGTAGATCATATCCACGCTGGTA;Eukaryota;Chromista;Chromobiota;Bacillariophyta;Bacillariophyceae;Cymbellales;Gomphonemataceae;Gomphonema;Gomphonema_tergestinum…
ASV265;CGTAACAGCTGCAACTATGGAAGAAGTAGTTAAACGTTGTGAATACGCTAAAGAAGTAGGTTCTATCGTCGTTATGATCGATTTAGTTATGGGTTATACAGCAATTCAAAGTGCTGCAATCTGGGCTCGTGAAAATGATATGCTTTTACATTTACATCGTGCAGGTAACTCAACATATGCGCGTCAAAAAAATCATGGTATTAACTTCCGTGTAATTTGTAAATGGATGCGTATGTCTGGTGTAGATCATATTCACGCTGGTA;Eukaryota;Chromista;Chromobiota;Bacillariophyta;Bacillariophyceae;Bacillariales;Bacillariaceae;Nitzschia;Nitzschia_acidoclinata;…
ASV266;CATCACTGCTGGTACAATGGAAGAAGTGTACAAACGTGCTGAATATGGTAAAGCTGTTGGTTCTGTAATTGTAATGATCGATTTAGTTATGGGTTACACAGCAATTCAAAGTGCTGCTATCTGGGCTCGTGATAATGATTGTCTTTTACACTTACACCGTGCAGGTAACTCAACTTACGCTCGTCAAAAAAATCATGGTATTAACTTCCGTGTTATTTGTAAATGGATGCGTATGTCTGGTGTAGATCATATCCACGCTGGTA;Eukaryota;Chromista;Chromobiota;Bacillariophyta;Bacillariophyceae;Cymbellales;Cymbellaceae;Cymbopleura;Cymbopleura_naviculiformi…
ASV267;CATGACTGCAGGTACTATGGATGAATCTATCAAACGTGGTATGTACGCAAAAGCTGTAGGTTCAGTTATCGTAATGGTTGACTTAGTAATGGGTTACACAGCATTACAAACTGCAGCTATTTGGGCTCGTGAAAACGACATGATCTTACACTTACACCGTGCCGGTAACTCTACATACGCTCGTCAAAAAAATCATGGTATTAACTTCCGTGTAATTTGTAAATGGATGCGTATGTCTGGTATGGATCATATCCACGCTGGTA;Eukaryota;Chromista;Chromobiota;Bacillariophyta;Bacillariophyceae;Naviculales;NA;NA;NA;Naviculales;100;100;100;100;97;93;55;55;5…
ASV268;CGTTACAGCTGCAACTTTAGAAGAAACTTACAAACGTGCAGTATATGCTAAAGAAATCGGTTCTATCATCGTTATGGTTGATTTAGTTATGGGTTACACAGCTTTACAATCAATGGCTATTTGGTCTCGTGAAAACGATATGTTATTACATTTACACCGTGCGGGTAACTCTACTTATGCTCGTCAAAAAAACCATGGTATTAACTTCCGTGTTATTTGTAAATGGATGCGTATGACTGGTGTAGATCATATTCATGCTGGTA;Eukaryota;Chromista;Chromobiota;Bacillariophyta;Bacillariophyceae;Bacillariales;Bacillariaceae;Nitzschia;Nitzschia_dissipata_var…
ASV269;CATCACTGCTGGTACAATGGAAGAAGTGTACAAACGTGCTGAATACGCTAAAGCTGTTGGTTCTGTAATTGTTATGATCGATTTAGTAATGGGTTATACAGGAATTCAAAGTGCGGCTATTTGGTCTCGTGACAATGATATGATATTACATTTACACCGTGCAGGTAACTCTACATATGCACGTCAAAAAAATCATGGTATTAACTTCCGTGTTATTTGTAAATGGATGCGTATGTCAGGTGTAGATCATATCCACGCTGGTA;Eukaryota;Chromista;Chromobiota;Bacillariophyta;Bacillariophyceae;Achnanthales;Achnanthidiaceae;Achnanthidium;Achnanthidium_minu…
ASV270;CGTTACAGCTGCAACTTTAGAAGAAACTTACAAACGTGCAGAATATGCTAAAGAAATAGGTTCTATCATCGTCATGGTTGATTTAGTTATGGGTTACACAGCTTTACAATCAATGGCTATTTGGTCTCGTGAAAACGATATGCTATTACATTTACACCGTGCGGGTAACTCTACTTATGCTCGTCAAAAAAACCATGGTATTAACTTCCGTGTTATTTGTAAATGGATGCGTATGACTGGTGTAGATCATATTCATGCTGGTA;Eukaryota;Chromista;Chromobiota;Bacillariophyta;Bacillariophyceae;Bacillariales;Bacillariaceae;Nitzschia;NA;Nitzschia;100;100;10…
ASV271;CGTTACTGCAGCTACTATGGAAGAAGTGTACAAACGTGCAGAATACGCTAAAGCAATTGGTTCTATAGTTATTATGATCGATTTAGTAATGGGCTATACAGCAATTCAAAGTATTGCTATTTGGTCTCGTGAAAACGACATGCTTTTACACTTACACCGTGCTGGTAACTCGACTTATGCTCGTCAAAAGAATCACGGTATTAACTTCCGTGTTATTTGTAAATGGATGCGTATGTCTGGTGTAGATCATATCCACGCTGGTA;Eukaryota;Chromista;Chromobiota;Bacillariophyta;Bacillariophyceae;Naviculales;Naviculaceae;Navicula;Navicula_cryptotenella;Navic…
ASV272;CATCACTGCTGGTACAATGGAAGAAGTTTACAAACGTGCTAACTACGGTAAAGCTGTAGGTTCAGTAATTGTAATGATCGATTTAGTTATGGGTTACACAGCAATTCAAAGTGCTGCTATTTGGGCTCGTGAAAATGATATGCTTTTACACTTACATCGTGCAGGTAACTCAACTTATGCGCGTCAAAAAAACCATGGTATTAACTTCCGTGTTATTTGTAAATGGATGCGTATGTCTGGTGTAGATCACATCCATGCTGGTA;Eukaryota;Chromista;Chromobiota;Bacillariophyta;Bacillariophyceae;Cymbellales;Cymbellaceae;Encyonopsis;Encyonopsis_subminuta;Enc…
ASV273;CATCACTGCTGGGACGATGGAAGAAGTTTATAAACGTGCTCAATACGCTAAAGCTGTTGGTTCAGTAGTTGTAATGATCGATTTAGTTATGGGTTATACAGCAATTCAAAGTGCTGCTGTCTGGGCTCGTGAGAATGATTGTGTTTTACATTTACACCGTGCAGGTAACTCTACATATGCACGTCAAAAAAATCATGGTATTAACTTCCGTGTTATCTGTAAATGGATGCGTATGTCTGGTGTAGATCATATCCATGCTGGTA;Eukaryota;Chromista;Chromobiota;Bacillariophyta;Bacillariophyceae;NA;NA;NA;NA;Bacillariophyceae;100;100;100;100;94;43;43;11;6;5;…
ASV274;CGTTACTGCAGCTACTATGGAAGAAGTTTATAAACGTGCAGAATACGCTAAAATGGTTGGTTCTGTAATCATCATGATCGATTTAGTAATGGGTTATACAGCAATTCAAAGTATTGCTCTTTGGTCTCGTGAAAACGACATGATTTTACATTTACACCGTGCTGGTAACTCTACTTACGCTCGTCAAAAAAATCACGGTATTAACTTCCGTGTTATTTGTAAATGGATGCGTATGTCTGGTGTAGACCATATCCACGCTGGTA;Eukaryota;Chromista;Chromobiota;Bacillariophyta;Bacillariophyceae;Naviculales;Naviculaceae;Navicula;NA;Navicula;100;100;100;100;…
ASV275;CATTACTGCTGGTACAATGGAAGAAGTATACAAACGTGCTGAGTATGCTAAAGCTGTTGGATCTGTAATTGTAATGATCGATTTAGTTATGGGTTACACAGCAATCCAAAGTTCTGCTATTTGGGCTCGTGAAAACGATCTGATTTTACATTTACACCGTGCGGGTAACTCAACTTACGCTCGTCAAAAAAATCATGGTATTAACTTCCGTGTTATTTGTAAATGGATGCGTATGTCAGGTGTAGATCATATCCACGCTGGAA;Eukaryota;Chromista;Chromobiota;Bacillariophyta;Bacillariophyceae;Cymbellales;Gomphonemataceae;Gomphonema;NA;Gomphonema;100;100;…
ASV276;CATTACTGCAGCTACTATGGAAGAAGTTTACAAACGTGCTGAGTACGCTAAAGCTGTTGGTTCTATCATTGTTATGATCGATTTAGTAATGGGTTACACAGCAATTCAAAGTATTGCTCTTTGGTCTCGTGAAAACGACATGGTTTTACATTTACACCGTGCTGGTAACTCTACTTACGCTCGTCAAAAGAATCATGGTATTAACTTCCGTGTTATCTGTAAATGGATGCGTATGTCTGGTGTAGATCATATCCACGCTGGTA;Eukaryota;Chromista;Chromobiota;Bacillariophyta;Bacillariophyceae;Naviculales;Naviculaceae;Navicula;Navicula_antonii;Navicula_an…
ASV277;CATCACTGCAGGTAATATGGAAGAAGTATACAAACGTGCAGAATACGGTAAAGCAGTAGGTTCTGTTATTGTTATGATCGATTTAGTTATGGGCTACACAGCAATTCAAAGTGCTGCTATCTGGGCTCGCGAAAACGACATGATCTTACACTTACACCGTGCAGGTAACTCTACTTATGCTCGTCAAAAAAATCATGGTATTAACTTCCGTGTTATTTGTAAATGGATGCGTATGTCTGGTGTAGATCATATTCACGCTGGTA;Eukaryota;Chromista;Chromobiota;Bacillariophyta;Bacillariophyceae;NA;NA;NA;NA;Bacillariophyceae;100;100;100;100;93;59;16;16;16;0…
ASV278;CATTACTGCAGCTACTATGGAAGAAGTGTACAAACGTGGCGAATACGCTAAAATGGTTGGTTCTGTAGTTGTTATGATCGATTTAGTAATGGGTTACACAGCAATTCAAAGTATTGCTATTTGGGCTCGTGAAAACGACATGCTTTTACACTTACACCGTGCAGGTAACTCTACTTATGCTCGTCAAAAGAACCACGGTATTAACTTCCGTGTTATCTGTAAATGGATGCGTATGTCTGGTGTAGATCATATCCACGCTGGTA;Eukaryota;Chromista;Chromobiota;Bacillariophyta;Bacillariophyceae;Naviculales;Naviculaceae;NA;NA;Naviculaceae;100;100;100;100;97…
ASV279;CGTAACAGCTGCAACTATGGAAGAAGTACTTAAACGTTGTGAATATGCTAAAGAAGTAGGTTCTGTAGTCGTTATGATCGATTTAGTTATGGGTTATACAGCAATTCAAAGTGCTGCAATTTGGGCTCGTGAAAACGACATGCTTTTACATTTACATCGTGCAGGTAATTCTACATATGCGCGTCAAAAAAATCATGGTATTAATTTCCGTGTAATTTGTAAATGGATGCGTATGTCTGGTGTAGATCATATTCATGCTGGTA;Eukaryota;Chromista;Chromobiota;Bacillariophyta;Bacillariophyceae;Bacillariales;Bacillariaceae;Denticula;Denticula_tenuis;Dentic…
ASV280;CGTTACTGCTGGTACAATGGAAGAAGTTTATAAACGTGCTGAATACGCTAAATCAGTAGGTTCTATCGTTATTATGATCGATTTAGTTATGGGTTATACAGCGATTCAATCAATTGCTCTTTGGTCTCGTGAAAATGATATGCTTTTACATTTACACCGTGCAGGTAATTCTACATATGCACGTCAAAAAAATCATGGTATTAACTTCCGTGTAATTTGTAAATGGATGCGTATGTCAGGTGTAGATCATATTCATGCTGGTA;Eukaryota;Chromista;Chromobiota;Bacillariophyta;Bacillariophyceae;Rhopalodiales;Rhopalodiaceae;Epithemia;Epithemia_sorex;Epithem…
ASV281;CATTACTGCTGCTACTATGGAAGAAGTGTACAAACGTGCAGAATACGCTAAAACAATTGGTTCTGTAATCGTTATGATCGATTTAGTTATGGGTTACACAGCAATTCAAAGTATTGCTCTTTGGTCTCGTGACAACGACATGATTTTACACTTACACCGTGCTGGTAACTCTACTTACGCTCGTCAAAAGAATCATGGTATTAACTTCCGTGTTATCTGTAAATGGATGCGTATGTCAGGTGTAGATCATATCCACGCTGGTA;Eukaryota;Chromista;Chromobiota;Bacillariophyta;Bacillariophyceae;Naviculales;Naviculaceae;Navicula;Navicula_trivialis;Navicula_…
ASV282;CATCACTGCTGGTACTATGGAAGAGGTTTACGCACGTGCAGAATATGGTAAAGCAGTTGGTTCTGTAATCGTTATGATCGATTTAGTTATGGGTTATACAGCAATTCAATCTGCTGCTATTTGGGCTCGTAACAACGACATGATCTTACACTTACACCGTGCAGGTAACTCTACTTACGCTCGTCAAAAGAACCATGGTATTAACTTCCGTGTTATCTGTAAATGGATGCGTATGGCTGGTGTAGACCATATCCACGCTGGTA;Eukaryota;Chromista;Chromobiota;Bacillariophyta;Bacillariophyceae;Naviculales;Sellaphoraceae;Sellaphora;Sellaphora_nigri;Sellaph…
ASV283;CGTTACTGCAGCTACTATGGAAGAAGTGTACAAACGTGCAGAATACGCTAAAGCAATTGGTTCTGTAATCATTATGATCGATTTAGTAATGGGTTACACAGCAATTCAAAGTATTGCTATTTGGTCTCGTGAAAACGACATGATTTTACACTTACACCGTGCTGGTAACTCGACTTATGCTCGTCAAAAGAATCACGGTATTAACTTCCGTGTTATCTGTAAATGGATGCGTATGTCTGGTGTAGATCATATCCACGCTGGTA;Eukaryota;Chromista;Chromobiota;Bacillariophyta;Bacillariophyceae;Naviculales;Naviculaceae;Navicula;Navicula_cryptotenella;Navic…
ASV284;CGTAACAGCTGCAACTATGGAAGAAGTAATCAAACGTTGTCAATACGCGAAAGAAGTAGGTTCTGTCGTTGTTATGATCGATTTAGTTATGGGTTACACAGCTATTCAAAGTGCTGCAATTTGGGCTCGTGAAAACGATATGCTTTTACATTTACACCGTGCAGGTAACTCTACATATGCACGTCAAAAAAATCATGGTATCAACTTCCGTGTAATTTGTAAATGGATGCGTATGTCTGGTGTAGATCATATTCACGCTGGTA;Eukaryota;Chromista;Chromobiota;Bacillariophyta;Bacillariophyceae;Bacillariales;Bacillariaceae;Nitzschia;Nitzschia_fonticola;Nit…
ASV285;CGTTACAGCTGCAACTTTAGAAGAAACTTACAAACGTGCAGAATATGCTAAAGAAGTAGGTTCTATCATCGTTATGGTTGATTTAGTTATGGGTTACACAGCTTTACAATCAATGGCTCTTTGGTCTCGTGAAAACGATATGTTATTACATTTACACCGTGCGGGTAACTCTACTTATGCTCGTCAAAAAAATCATGGTATTAACTTCCGTGTTATTTGTAAATGGATGCGTATGACTGGTGTAGATCATATTCATGCTGGTA;Eukaryota;Chromista;Chromobiota;Bacillariophyta;Bacillariophyceae;Bacillariales;Bacillariaceae;Nitzschia;Nitzschia_recta;Nitzsch…
ASV286;CATTACTGCTGGTACAATGGAAGAAGTGTACAAACGTGCTGAGTACGCTAAAGCTGTTGGTTCTGTAGTCGTAATGATCGATTTAGTTATGGGTTACACAGCAATTCAAAGTAGTGCTATCTGGGCTCGTGATAACGACATGATCTTACATTTACACCGTGCGGGTAACTCAACTTACGCTCGTCAAAAAAATCATGGTATTAACTTCCGTGTTATTTGTAAATGGATGCGTATGTCAGGTGTAGATCATATCCACGCTGGTA;Eukaryota;Chromista;Chromobiota;Bacillariophyta;Bacillariophyceae;Cymbellales;Gomphonemataceae;Gomphonema;NA;Gomphonema;100;100;…
ASV287;CATTACTGCAGGTACAATGGAAGAAGTATACAAACGTGCTGAGTATGCGAAAGCTGTTGGTTCAGTAGTTGTAATGATCGATTTAGTAATGGGTTACACAGCAATTCAAAGTGCTGCAATCTGGTCTCGTGATAACGATTGTGTTTTACATTTACACCGTGCTGGTAATTCTACATATGCTCGTCAAAAAAATCATGGTATTAACTTCCGTGTTATTTGTAAATGGATGCGTATGTCAGGTGTAGATCATATCCACGCTGGTA;Eukaryota;Chromista;Chromobiota;Bacillariophyta;Bacillariophyceae;NA;NA;NA;NA;Bacillariophyceae;100;100;100;100;92;49;42;19;5;0;…
ASV288;CATCACTGCTGGTACAATGGAAGAAGTATACAAACGTGCTGAGTACGGTAAAGCTGTAGGTTCTATCGTTGTAATGATCGATTTAGTTATGGGTTACACAGCAATTCAAAGTGCTGCTATTTGGGCTCGTGATAACGATATGCTTTTACATTTACACCGTGCAGGTAACTCTACTTACGCTCGTCAAAAGAATCATGGTATTAACTTCCGTGTAATCTGTAAATGGATGCGTATGGCTGGTGTAGATCATATCCACGCTGGTA;Eukaryota;Chromista;Chromobiota;Bacillariophyta;Bacillariophyceae;Cymbellales;Gomphonemataceae;Didymosphenia;Didymosphenia_gemin…
ASV289;CATCACTGCTGGTACAATGGAAGAAGTTTACAAACGTGCTGAATACGGTAAAGCTGTAGGTTCTGTAGTTGTAATGATCGATTTAGTTATGGGTTACACAGCAATTCAAAGTGCTGCAATCTGGTCTCGTGAAAACGATATGGTTTTACATTTACACCGTGCAGGTAACTCAACTTATGCGCGTCAAAAAAATCATGGTATTAACTTCCGTGTAATCTGTAAATGGATGCGTATGGCTGGTGTAGATCATATTCACGCAGGTA;Eukaryota;Chromista;Chromobiota;Bacillariophyta;Bacillariophyceae;Cymbellales;Cymbellaceae;Encyonema;Encyonema_minutum;Encyonema…
ASV290;CATCACTGCAGGTACAATGGAAGAAGTTTACAAACGTGCTGAGTACGCTAAAGCAGTAGGTTCTGTAATTGTTATGATCGATTTAGTTATGGGTTACACAGCTATTCAATCAATCGCTTACTGGGCTCGTGATAACGATATGCTTTTACACTTACACCGTGCTGGTAACTCTACATATGCACGTCAAAAAAATCATGGTATTAACTTCCGTGTTATTTGTAAATGGATGCGTATGTCAGGTGTAGATCATATCCACGCTGGTA;Eukaryota;Chromista;Chromobiota;Bacillariophyta;Bacillariophyceae;Surirellales;Surirellaceae;Surirella;Surirella_elliptica;Surir…
ASV291;CATTACTGCAGCTACTATGGAAGAAGTGTACAAACGTGCAGAATACGCTAAAACGGTTGGTTCTGTAATCGTTATGATCGATTTAGTAATGGGTTATACAGCAATTCAAAGTATTGCTATTTGGGCTCGTGAAAACGACATGCTTTTACACTTACACCGTGCTGGTAACTCGACTTATGCTCGTCAAAAGAATCACGGTATTAACTTCCGTGTTATCTGTAAATGGATGCGTATGTCTGGTGTAGATCATATCCACGCTGGTA;Eukaryota;Chromista;Chromobiota;Bacillariophyta;Bacillariophyceae;Naviculales;Naviculaceae;Navicula;Navicula_cryptotenella;Navic…
ASV292;CATCACTGCTGCTACTATGGAAGAAGTTTACGCACGTGCAGAATACGGTAAAGCAGTTGGTTCTGTAATTGTTATGATTGACTTAGTTATGGGTTACACAGCAATTCAAAGTGCTGCTATCTGGGCTCGTAATAATGACATGATCTTACACTTACACCGTGCAGGTAACTCTGCTTACGCTCGTCAAAAGAATCATGGTATTAACTTCCGTGTTATCTGTAAATGGATGCGTATGTCTGGTGTAGATCACATCCACGCTGGTA;Eukaryota;Chromista;Chromobiota;Bacillariophyta;Bacillariophyceae;Naviculales;Sellaphoraceae;Sellaphora;NA;Sellaphora;100;100;10…
ASV293;CATTACTGCAGCGACTATGGAAGAAGTTTACAAACGTGCAGAATATGCTAAAACAGTTGGTTCTGTAATCGTTATGATCGATTTAGTAATGGGTTACACAGCAATTCAAAGTATTGCTATTTGGGCTCGTGAAAACGACATGCTTTTACATTTACACCGTGCTGGTAACTCGACTTATGCTCGTCAAAAGAATCACGGTATTAACTTCCGTGTTATCTGTAAATGGATGCGTATGTCTGGTGTAGACCATATCCACGCTGGTA;Eukaryota;Chromista;Chromobiota;Bacillariophyta;Bacillariophyceae;Naviculales;Naviculaceae;Navicula;NA;Navicula;100;100;100;100;…
ASV294;CGTTACAGCGGCAACAATGGAAGAGATGTATGATCGTGCTGAATTTGCAAAAACTGTAGGTTCAGTAATTATAATGATTGACTTAGTTATTGGCTATACTGCAATCCAAACAATGGCAGTTTGGTCTCGAAAAAATGATATGATTTTACATTTACACCGTGCAGGGAACTCTACTTATTCTCGTCAAAAAAATCATGGTCTTAACTTCCGTGTAATTTGTAAATGGATGCGTATGGCAGGTGTGGACCATATTCACGCAGGTA;Eukaryota;Chromista;Chromobiota;Bacillariophyta;NA;NA;NA;NA;NA;Bacillariophyta;100;70;70;70;25;25;25;25;25;0;17;0;0;29;7;0;0;0;0…
ASV295;TATTACTGCAGGTACAATGGAAGAAGTGTACAAACGTGCGGAGTACGCGAAAGCTGTTGGTTCAGTAATTGTAATGATCGATTTAGTAATGGGTTACACAGCAATTCAAAGTGCTGCTATTTGGGCTCGTGAGAATGATATGATTTTACATTTACACCGTGCAGGTAACTCTACTTACGCTCGTCAAAAGAATCATGGTATTAACTTCCGTGTTATCTGTAAATGGATGCGTATGTCTGGTGTAGATCACATCCACGCTGGTA;Eukaryota;Chromista;Chromobiota;Bacillariophyta;Bacillariophyceae;Achnanthales;Achnanthidiaceae;Planothidium;NA;Planothidium;100…
ASV296;CGTTACTGCTGGTACAATGGAAGAAGTTTACAAACGTGCTGAATATGCTAAGTCTGTAGGTTCTATCATTATTATGATCGACTTAGTTATGGGCTATACAGCAATTCAATCAATTGCACTTTGGTCTCGTAACAATGATATGCTTTTACATTTACACCGTGCAGGTAACTCTACATATGCACGTCAAAAAAATCATGGTATTAATTTCCGTGTAATTTGTAAATGGATGCGTATGTCAGGTGTAGATCATATTCACGCTGGTA;Eukaryota;Chromista;Chromobiota;Bacillariophyta;Bacillariophyceae;Rhopalodiales;Rhopalodiaceae;Epithemia;Epithemia_gibba;Epithem…
ASV297;CGTTACTGCAGCTACTATGGAAGAGCTTTACAAACGTGCTAACTACGCTAAAGCTGTAGGTTCTGTAATTATCATGATCGACTTAGTATTAGGTTACACAGCAATTCAAAGTGCTGCTATCTGGTCTCGTGAAAATGATATGGTATTACACTTACACCGTGCAGGTAACTCAACTTACGCTCGTCAAAAAAATCATGGTATTAACTTCCGTGTAATTTGTAAATGGATGCGTATGTCTGGTGTTGACCACATCCACGCTGGTA;Eukaryota;Chromista;Chromobiota;Bacillariophyta;Fragilariophyceae;Fragilariales;Fragilariaceae;Ulnaria;Ulnaria_ulna;Ulnaria_ulna…
ASV298;CATTACTGCTGGTACAATGGAAGAGGTGTACAAACGTGCTGAGTACGCTAAAGCTGTTGGTTCAGTAATTGTTATGATCGATTTAGTAATGGGTTATACAGCAATTCAAAGTGCGGCTATCTGGTCTCGTGAAAATGACATGGTATTACACTTACACCGTGCAGGTAACTCTACTTATGCTCGTCAAAAAAATCATGGTATCAATTTCCGTGTTATCTGTAAATGGATGCGTATGTCTGGTGTAGATCATATCCATGCTGGTA;Eukaryota;Chromista;Chromobiota;Bacillariophyta;Bacillariophyceae;Achnanthales;Achnanthidiaceae;Achnanthidium;NA;Achnanthidium;1…
ASV299;CGTTACAGCTGCAACTTTAGAAGAAACTTACAAACGTGCAGAATATGCTAAAGAAGTAGGTTCTATCATCGTCATGGTTGATTTAGTTATGGGTTACACAGCTTTACAATCAATGGCTATTTGGTCACGTGAAAACGATATGTTATTACATTTACACCGTGCGGGTAACTCTACTTATGCTCGTCAAAAAAATCATGGTATTAACTTCCGTGTTATTTGTAAATGGATGCGTATGACTGGTGTAGATCATATCCATGCTGGTA;Eukaryota;Chromista;Chromobiota;Bacillariophyta;Bacillariophyceae;Bacillariales;Bacillariaceae;Nitzschia;Nitzschia_dissipata;Nit…
ASV300;CGTTACTGCTGGTACAATGGAAGAAGTTTACAAACGTGCTGAATATGCTAAGTCTGTAGGTTCTATCATTATTATGATCGATTTAGTTATGGGATATACAGCAATTCAATCAATTGCACTTTGGTCTCGTGACAACGATATGCTTTTACATTTACACCGTGCAGGTAACTCTACATATGCACGTCAAAAAAATCATGGTATTAACTTCCGTGTAATTTGTAAATGGATGCGTATGTCAGGTGTAGATCATATCCACGCTGGTA;Eukaryota;Chromista;Chromobiota;Bacillariophyta;Bacillariophyceae;Rhopalodiales;Rhopalodiaceae;Epithemia;NA;Epithemia;100;100;10…
ASV301;CATTACTGCTGCTACTATGGAAGAAGTGTACAAACGTGCTGAGTACGCTAAAACAGTAGGTTCTGTAATTGTGATGATCGATTTAGTTATGGGTTATACAGCAATTCAAAGTATTGCATTATGGGCTCGTGAAAACGACATGGTTTTACACTTACACCGTGCAGGTAACTCTACATATGCTCGTCAAAAGAATCATGGTATTAACTTCCGTGTTATCTGTAAATGGATGCGTATGTCAGGTGTAGATCATATCCACGCTGGTA;Eukaryota;Chromista;Chromobiota;Bacillariophyta;Bacillariophyceae;Thalassiophysales;Catenulaceae;Amphora;Amphora_pediculus;Ampho…
ASV302;CATCACTGCTGGTACTATGGAAGAAGTTTACGCACGTGCAGAATACGGTAAAGCAATTGGTTCTGTAATCGTTATGATCGATTTAGTTATGGGTTACACAGCAATTCAAAGTGCTGCTATCTGGGCTCGTAACAACGACATGATCTTACACTTACACCGTGCAGGTAACTCTGCTTACGCTCGTCAAAAAAATCATGGTATTAACTTCCGTGTTATTTGTAAATGGATGCGTATGTCTGGTGTAGACCATATCCACGCTGGTA;Eukaryota;Chromista;Chromobiota;Bacillariophyta;Bacillariophyceae;Naviculales;Sellaphoraceae;Sellaphora;NA;Sellaphora;100;100;10…
ASV303;CGTTACTGCAGCTACTATGGAAGAAGTGTACAAACGTGCAGAATACGCTAAAGCAATTGGTTCTGTAATCATTATGATCGATTTAGTAATGGGTTATACAGCAATTCAAAGTATTGCTATTTGGTCTCGTGAAAACGACATGCTTTTACACTTACACCGTGCTGGTAACTCGACTTATGCTCGTCAAAAGAATCACGGTATTAACTTCCGTGTTATTTGTAAATGGATGCGTATGTCTGGTGTAGATCATATCCACGCTGGTA;Eukaryota;Chromista;Chromobiota;Bacillariophyta;Bacillariophyceae;Naviculales;Naviculaceae;Navicula;Navicula_cryptotenella;Navic…
ASV304;CATTACGGCAGCTACAATGGAAGAAGTTTACAAACGTGCTGAATATGCTAAATCTGTTGGTTCAATAATTGTAATGATCGATTTAGTAATGGGTTACACAGCAATCCAAAGTGCTGCAATCTGGGCTCGTGAAAATGATTGTGTTTTACATTTACACCGTGCAGGTAACTCTACATATGCTCGTCAAAAAAATCATGGTATTAACTTCCGGGTTATTTGTAAATGGATGCGTATGTCTGGTGTAGATCATATCCACGCTGGTA;Eukaryota;Chromista;Chromobiota;Bacillariophyta;Bacillariophyceae;NA;NA;NA;NA;Bacillariophyceae;100;100;100;100;86;26;26;26;26;5…
ASV305;CGTTACCGCTGCAACTATGGAAGAAGTTTACAAACGTGCAGAATATGCTAAAGTAGTAGGCTCTGTAATCATCATGATCGATTTAGTTATGGGTTACACAGCAATTCAAAGTATTGCACTTTGGTCTCGTGAAAACGACATGATTTTACATTTACATCGTGCGGGTAACTCTACTTACGCTCGTCAAAAGAACCATGGTATTAATTTCCGTGTTATCTGTAAATGGATGCGTATGTCTGGTGTAGATCATATTCACGCAGGTA;Eukaryota;Chromista;Chromobiota;Bacillariophyta;Fragilariophyceae;Fragilariales;Fragilariaceae;Staurosira;Staurosira_construens;…
ASV306;CATTACTGCTGGTACAATGGAAGAAGTGTACAAACGTGCTGAGTACGCTAAAGCTGTTGGTTCAGTAATTGTTATGATCGATTTAGTAATGGGTTACACTGCAATTCAAAGTGCTGCTATCTGGGCTCGTGAAAATGATTGTGTATTACATTTACATCGTGCAGGTAACTCTACATATGCTCGTCAAAAGAATCATGGTATCAACTTCCGTGTTATCTGTAAATGGATGCGTATGTCTGGTGTAGATCATATCCACGCTGGTA;Eukaryota;Chromista;Chromobiota;Bacillariophyta;Bacillariophyceae;Achnanthales;Achnanthidiaceae;Rossithidium;Rossithidium_anasta…
ASV307;CATCACTGCGGGTACAATGGAAGAAGTTTACAAACGTGCTGAATACGGTAAAGCTGTAGGTTCTATCGTTGTAATGATCGATTTAGTTATGGGTTACACAGCAATTCAAAGTGCTGCTCTTTGGGCTCGTGATAACGATTGTTTATTACACTTACACCGTGCAGGTAACTCAACTTATGCTCGTCAAAAAAACCACGGTATTAACTTCCGTGTTATTTGTAAATGGATGCGTATGGCTGGTGTTGATCATATCCACGCTGGTA;Eukaryota;Chromista;Chromobiota;Bacillariophyta;Bacillariophyceae;Cymbellales;Cymbellaceae;Cymbella;Cymbella_excisa;Cymbella_exc…
ASV308;CGTGACTGCGGCTACTATGGAAGAAGTTTACAAACGTGCTGCTTACGCTAAGCAAGTAGGTTCTGTAATCATCATGATCGATTTAGTTATGGGTTATACGGCAATTCAAAGTATTGCACTTTGGTCTCGTGATAATGACATGATTTTACATTTACACCGTGCAGGTAACTCTACATATGCTCGTCAAAAGAACCATGGTATTAATTTCCGTGTTATCTGTAAATGGATGCGTATGTCTGGTGTAGATCATATCCACGCTGGTA;Eukaryota;Chromista;Chromobiota;Bacillariophyta;NA;NA;NA;NA;NA;Bacillariophyta;100;100;100;100;46;46;46;30;26;25;9;3;0;5;4;5;48;…
ASV309;CATCACTGCAGGCACAATGGAAGAAGTTTACAAACGTGCTGAGTACGCTAAAGCAGTAGGTTCTGTAATCGTTATGATCGATTTAGTTATGGGTTACACAGCTATTCAATCAATCGCTTACTGGGCTCGTGATAACGATATGCTTTTACACTTACACCGTGCTGGTAACTCTACATATGCACGTCAAAAAAATCATGGTATTAACTTCCGTGTTATTTGTAAATGGATGCGTATGTCAGGTGTAGATCATATCCACGCTGGAA;Eukaryota;Chromista;Chromobiota;Bacillariophyta;Bacillariophyceae;Surirellales;Surirellaceae;Surirella;Surirella_elliptica;Surir…
ASV310;CATTACTGCTGGAACTATGGAAGAAGTGTACAAACGTGCTGAGTACGCTAAAGCTGTTGGTTCAGTAATTGTTATGATCGATTTAGTAATGGGTTATACAGCAATTCAAAGTTCAGCTATCTGGGCTCGTGAAAATGACCTGGTATTACATTTACACCGTGCGGGTAACTCTACATACGCTCGTCAAAAGAATCATGGTATTAACTTCCGTGTTATTTGTAAATGGATGCGTATGTCTGGTGTAGATCATATCCACGCTGGTA;Eukaryota;Chromista;Chromobiota;Bacillariophyta;Bacillariophyceae;Achnanthales;Achnanthidiaceae;Achnanthidium;Achnanthidium_stra…
ASV311;CATTACTGCTGGTACAATGGAAGAAGTGTACAAACGTGCTGATTACGCTAAAGCTGTTGGTTCAGTTATCGTTATGATCGATTTAGTAATGGGTTACACAGCAATTCAAAGTGCTGCTATCTGGGCTCGTGAAAACGATTGTGTGTTACATTTACATCGTGCAGGTAACTCTACATATGCTCGTCAAAAGAATCATGGTATTAACTTCCGTGTTATCTGTAAATGGATGCGTATGTCTGGTGTAGATCATATCCACGCTGGTA;Eukaryota;Chromista;Chromobiota;Bacillariophyta;Bacillariophyceae;Achnanthales;Achnanthidiaceae;Psammothidium;Psammothidium_daon…
ASV312;CGTTACAGGTGCTACAATGGAAGACGTTTACGAACGTTCTGAGTATGCTAAAGAAGTTGGTTCTGTAATTATCATGATCGATTTAGTAATGGGTTACACAGCAATTCAAAGTATTGCTTTATGGGCTCGTAAAAACGATATGATTTTACATTTACACCGTGCGGGTAACTCAACTTACGCTCGTCAAAAAAACCATGGTATTAACTTCCGTGTAATCTGTAAATGGATGCGTATGTCTGGTGTAGATCATATCCACGCTGGTA;Eukaryota;Chromista;Chromobiota;Bacillariophyta;Bacillariophyceae;Bacillariales;Bacillariaceae;Nitzschia;Nitzschia_palea;Nitzsch…
ASV313;CGTTACGGCTGCAACTTTAGAAGAAACTTACAAACGTGCAGAATATGCTAAAGAAGTAGGTTCTATCATCGTTATGGTTGATTTAGTTATGGGTTACACAGCTTTACAATCAATGGCTCTTTGGTCTCGTGAAAACGATATGTTATTACATTTACACCGTGCGGGTAACTCTACTTATGCTCGTCAAAAAAACCATGGTATTAACTTCCGTGTTATTTGTAAATGGATGCGTATGACTGGTGTAGATCATATTCATGCTGGTA;Eukaryota;Chromista;Chromobiota;Bacillariophyta;Bacillariophyceae;Bacillariales;Bacillariaceae;Nitzschia;Nitzschia_recta;Nitzsch…
ASV314;CATCACTGCTGGTACTATGGAATCTGTTTACGAACGTGCAGAGTACGCTAAATCAGTAGGTTCTGTAATTGTTATGATCGATTTAGTTATGGGTTACACAGCAATTCAAAGTGCTGCTATCTGGGCTCGTAGCGCTGATATGATTTTACACTTACACCGTGCAGGTAACTCTACTTACGCTCGTCAAAAAAATCATGGTATTAACTTCCGTGTTATTTGTAAATGGATGCGTATGGCTGGTGTAGATCATATCCACGCTGGTA;Eukaryota;Chromista;Chromobiota;Bacillariophyta;Bacillariophyceae;Naviculales;NA;NA;NA;Naviculales;100;100;100;100;86;62;25;18;1…
ASV315;CATTACTGCTGCTACAATGGAAGAAGTTTACAAACGTGCTGATTACAGTAAAGCTGTAGGTTCTATCGTTGTAATGATCGATTTAGTTATGGGTTACACAGCAATTCAAAGTGCTGCTATCTGGGCTCGTGATAATGATTGTTTATTACACTTACACCGTGCAGGTAACTCAACTTACGCTCGTCAAAAAAACCATGGTATTAACTTCCGTGTTATTTGTAAATGGATGCGTATGGCTGGTGTAGATCATATCCACGCTGGTA;Eukaryota;Chromista;Chromobiota;Bacillariophyta;Bacillariophyceae;Cymbellales;Cymbellaceae;Cymbella;Cymbella_neocistula;Cymbella…
ASV316;CGTAACTGCTGGTACAATGGAAGAAGTTTACAAACGTTCTGAGTACGCTAAAGCTGTTGGTTCTGTAATTATCATGATTGACTTAGTTATGGGTTACACAGCAATTCAAAGTATTGCTCTTTGGGCTCGTGATAACGATATGTTATTACACTTACACCGTGCAGGTAACTCAACTTACGCGCGTCAAAAAAATCATGGTATTAACTTCCGTGTTATCTGTAAATGGATGCGTATGTGTGGTGTAGATCATATCCACGCTGGTA;Eukaryota;Chromista;Chromobiota;Bacillariophyta;Bacillariophyceae;NA;NA;NA;NA;Bacillariophyceae;100;100;100;100;89;36;26;23;23;0…
ASV317;CATCACTGCTGGTACAATGGAAGAAGTTTACAAACGTGCTGAGTACGGTAAAGCTGTAGGTTCAGTAATTGTAATGATCGATTTAGTTATGGGTTACACAGCAATTCAAAGTGCTGCTATTTGGGCTCGTAACAACGATCTGATTTTACACTTACACCGTGCAGGTAACTCAACTTACGCTCGTCAAAAAAATCACGGTATTAACTTCCGTGTTATCTGTAAATGGATGCGTATGTCTGGTGTAGATCACATTCACGCTGGTA;Eukaryota;Chromista;Chromobiota;Bacillariophyta;Bacillariophyceae;Cymbellales;Cymbellaceae;Encyonopsis;Encyonopsis_microcephala;…
ASV318;CGTAACAGCTGCAACTATGGAAGAAGTAGTTAAACGTTGTGAATATGCTAAAGAAGTAGGTTCTATCGTCGTTATGATCGATTTAGTTATGGGTTATACAGCAATTCAAAGTGCTGCAATCTGGGCTCGTGAAAATGATATGCTTTTACATTTACATCGTGCAGGTAACTCAACATATGCGCGTCAAAAAAATCATGGTATTAACTTCCGTGTAATTTGTAAATGGATGCGTATGTCTGGTGTAGATCATATTCACGCTGGTA;Eukaryota;Chromista;Chromobiota;Bacillariophyta;Bacillariophyceae;Bacillariales;Bacillariaceae;Nitzschia;Nitzschia_acidoclinata;…
ASV319;CATTACTGGTGGTACAATGGAAGAAGTGTACAAACGTGCTGAGTACGCTAAAGCTGTTGGTTCTGTAGTCGTAATGATCGATTTAGTTATGGGTTACACAGCAATTCAAAGTTGTGCTATCTGGGCTCGTGATAACGACATGATCTTACATTTACACCGTGCGGGTAACTCAACTTACGCTCGTCAAAAAAATCACGGTATTAACTTCCGTGTTATTTGTAAATGGATGCGTATGTCAGGTGTAGATCATATCCACGCTGGTA;Eukaryota;Chromista;Chromobiota;Bacillariophyta;Bacillariophyceae;Cymbellales;Gomphonemataceae;Gomphonema;Gomphonema_tergestinum…
ASV320;CGTTACTGCAGCTACTATGGAAGAGCTTTACAAACGTGCTAACTACGCTAAAGCTGTAGGTTCTGTAATTATCATGATCGACTTAGTATTAGGTTACACAGCAATTCAAAGTGCTGCTATCTGGTCTCGTGAAAATGATATGGTATTACACTTACACCGTGCAGGCAACTCAACTTACGCTCGTCAAAAAAATCATGGTATTAACTTCCGTGTAATTTGTAAATGGATGCGTATGTCTGGTGTTGACCACATCCACGCTGGTA;Eukaryota;Chromista;Chromobiota;Bacillariophyta;Fragilariophyceae;Fragilariales;Fragilariaceae;Ulnaria;NA;Ulnaria;100;100;100;10…
ASV321;CATTACTGCAGGTACTATGGAAGAAGTTTACAAACGTGCTGAATATGCTAAAGCAGTAGGTTCTGTAATTATAATGATTGACTTAGTAATGGGTTACACAGCAATTCAAAGTTCTGCTATCTGGGCTCGTGACAACGATATGCTTTTACACTTACACCGTGCAGGTAACTCTACATACGCTCGTCAAAAAAATCATGGTATTAACTTCCGTGTTATTTGTAAATGGATGCGTATGGCTGGTGTAGATCATATTCACGCTGGTA;Eukaryota;Chromista;Chromobiota;Bacillariophyta;Bacillariophyceae;Naviculales;Stauroneidaceae;Stauroneis;NA;Stauroneis;100;100;1…
ASV322;CGTAACTGCAGCTACTATGGAAGAAGTTTACAAACGTGCACAGTATGCTAAAACTGTAGGTTCTATCATTATCATGATCGATTTAGTAATGGGTTATACAGCAATTCAAAGTATTGCTTTATGGTCTCGTGAAAACGATATGGTATTACATTTACACCGTGCAGGTAACTCTACTTACGCTCGTCAAAAAAATCATGGTATTAACTTCCGTGTTATTTGTAAATGGATGCGTATGTCTGGTGTAGATCATATCCACGCTGGTA;Eukaryota;Chromista;Chromobiota;Bacillariophyta;Bacillariophyceae;Naviculales;Pleurosigmataceae;Gyrosigma;NA;Gyrosigma;100;100;1…
ASV323;CATCACAGCGGCAACTATGGAAGAAGTTTACAAACGTGCTAACTACGCTAAAGAAGTTGGTTCTGTAATCGTTATGATCGATTTAGTTATGGGTTATACAGCAATCCAAAGTGCTGCAATTTGGGCTCGTGAAAACGATATGCTTTTACATTTACACCGTGCTGGTAATTCTACTTATGCTCGTCAAAAAAATCATGGTATTAATTTCCGTGTTATTTGTAAATGGATGCGTATGTCTGGTGTAGATCATATCCACGCGGGTA;Eukaryota;Chromista;Chromobiota;Bacillariophyta;Fragilariophyceae;Fragilariales;Fragilariaceae;Diatoma;Diatoma_mesodon;Diatoma_m…
ASV324;CATCACTGCTGGTACAATGGAACAAGTTTACGAACGTGCAGAATATGCTAAATCAGTAGGTTCTATCATCGTTATGATCGACTTAGTTATGGGTTACACAGCAATCCAATCTTCTGCGATTTGGGCTCGTAACAATGACATGCTTTTACATTTACACCGTGCAGGTAACTCAACTTACGCTCGTCAAAAAAATCATGGTATTAACTTCCGTGTTATTTGTAAATGGATGCGTATGTCTGGTGTAGATCATATCCACGCTGGTA;Eukaryota;Chromista;Chromobiota;Bacillariophyta;Bacillariophyceae;Naviculales;Pinnulariaceae;Pinnularia;Pinnularia_grunowii;Pinn…
ASV325;CATTACTGCAGCTACTATGGAAGAAGTGTACAAACGTGCTGAGTACGCTAAAGCTGTCGGTTCTATCATTGTTATGATCGACTTAGTAATGGGTTACACAGCAATTCAAAGTATTGCTCTTTGGTCTCGTGAAAACGACATGGTTTTACATTTACACCGTGCTGGTAACTCTACTTACGCTCGTCAAAAGAATCATGGTATTAACTTCCGTGTTATCTGTAAATGGATGCGTATGTCTGGTGTAGATCATATCCACGCTGGTA;Eukaryota;Chromista;Chromobiota;Bacillariophyta;Bacillariophyceae;Naviculales;Naviculaceae;Navicula;Navicula_antonii;Navicula_an…
ASV326;CGTTACGGCAGCTACTATGGAAGAAGTGTACAAACGTGCAGAATACGCTAAAGCAATTGGTTCTGTAATCATTATGATCGATTTAGTAATGGGTTATACAGCAATTCAAAGTATTGCTATTTGGTCTCGTGAAAACGACATGCTTTTACACTTACACCGTGCTGGTAACTCGACTTATGCTCGTCAAAAGAATCACGGTATTAACTTCCGTGTTATTTGTAAATGGATGCGTATGTCTGGTGTAGATCATATCCACGCTGGTA;Eukaryota;Chromista;Chromobiota;Bacillariophyta;Bacillariophyceae;Naviculales;Naviculaceae;Navicula;Navicula_cryptotenella;Navic…
ASV327;CATCACTGCAGGAACTATGGAAGAAGTTTACAAACGTGCGGAATATGCTAAAGCAGTAGGTTCTATCGTCGTTATGATTGACTTAGTAATGGGTTATACAGCAATTCAAAGTTCTGCTATTTGGGCTCGTGAAAATGATATGCTTTTACATTTACACCGTGCCGGTAACTCAACATATGCTCGTCAAAAAAATCATGGTATTAACTTCCGTGTTATTTGTAAATGGATGCGTATGTCTGGTGTAGATCACATCCACGCTGGTA;Eukaryota;Chromista;Chromobiota;Bacillariophyta;Bacillariophyceae;Naviculales;Neidiaceae;Neidium;NA;Neidium;100;100;100;100;100;…
ASV328;CATCACTGGTGCTACAATGGAAGAAGTTTACAAACGTGCTGAGTACGCTAAAGCTGTAGGCTCTATAGTTGTAATGATCGATTTAGTTATGGGTTATACAGCAATTCAAAGTACTGCAATCTGGGCTCGTGACAATGATATGCTTTTACATTTACACCGTGCAGGTAACTCAACTTACGCTCGTCAAAAAAACCATGGTATTAACTTCCGTGTTATTTGTAAATGGATGCGTATGTCTGGTGTAGATCATATCCACGCTGGTA;Eukaryota;Chromista;Chromobiota;Bacillariophyta;Bacillariophyceae;Cymbellales;Gomphonemataceae;Gomphonella;Gomphonella_coxiae;Go…
ASV329;CATTACTGCTGGTACAATGGAAGAAGTGTACAAACGTGCTGAGTACGCTAAAGCTGTTGGTTCTGTAGTCGTAATGATCGATTTAGTTATGGGTTACACAGCAATTCAAAGTTCTGCTATCTGGGCTCGTGATAACGACATGATCTTACATTTACACCGTGCGGGTAACTCAACTTACGCTCGTCAAAAAAATCATGGTATTAACTTCCGTGTTATTTGTAAATGGATGCGTATGTCAGGTGTAGATCATATCCACGCTGGTA;Eukaryota;Chromista;Chromobiota;Bacillariophyta;Bacillariophyceae;Cymbellales;Gomphonemataceae;Gomphonema;NA;Gomphonema;100;100;…
ASV330;CATTACTGCTGGTACAATGGAAGAAGTATACAAACGTGCTGAGTATGGTAAAGCTGTTGGTTCTATAGTTGTAATGATCGATTTAGTTATGGGTTATACAGCAATTCAAAGTGCTGCTATTTGGGCTCGTGACAATGATTTACTTTTACACTTACACCGTGCAGGTAACTCAACTTATGCTCGTCAAAAGAACCACGGTATTAACTTCCGGGTTATCTGTAAATGGATGCGTATGTCTGGTGTAGATCATATCCACGCTGGTA;Eukaryota;Chromista;Chromobiota;Bacillariophyta;Bacillariophyceae;Cymbellales;Cymbellaceae;Cymbopleura;Cymbopleura_inaequalis;Cy…
ASV331;CATCACTGCTGGTACAATGGAAGAAGTTTACAAACGTGCTGAATACGGTAAAGCTGTAGGTTCTGTAGTTGTAATGATCGATTTAGTTATGGGTTATACAGCAATTCAAAGTGCTGCAATCTGGTCTCGTGAAAACGATATGGTTTTACATTTACACCGTGCAGGTAACTCAACTTATGCGCGTCAAAAAAATCATGGTATTAACTTCCGTGTAATCTGTAAATGGATGCGTATGGCTGGTGTAGAGTATATTCACGCAGGTA;Eukaryota;Chromista;Chromobiota;Bacillariophyta;Bacillariophyceae;Cymbellales;Cymbellaceae;Encyonema;NA;Encyonema;100;100;100;10…
ASV332;CGTTACTGGTGCTACAATGGAAGAAGTGTACAAACGTGCTGAGTACGCTAAAGCTGTTGGTTCAGTAATTATCATGATCGATTTAGTAATGGGCTACACAGCAATTCAAAGTATTGCGATATGGTCTCGTGACAATGACATGGTTTTACATTTACACCGTGCAGGTAACTCTACATATGCTCGACAAAAAAATCATGGTATTAACTTCCGTGTTATTTGTAAGTGGATGCGTATGTCTGGTGTAGATCATATTCACGCTGGTA;Eukaryota;Chromista;Chromobiota;Bacillariophyta;Bacillariophyceae;Achnanthales;Achnanthidiaceae;NA;NA;Achnanthidiaceae;100;100;1…
ASV333;CGTTACAGCTGCAACTATGGAAGAAGTAATTAAACGTTGTGAATATGCTAAAGAAGTAGGTTCTATCATCGTTATGATCGATTTAGTTATGGGTTACACAGCAATTCAAAGTGCTGCAATTTGGGCTCGTGAAAACGATATGCTTTTACATTTACACCGTGCAGGTAACTCAACATACGCGCGTCAAAAAAATCATGGTATTAACTTCCGTGTAATTTGTAAATGGATGCGTATGTCTGGTGTAGATCATATTCACGCTGGTA;Eukaryota;Chromista;Chromobiota;Bacillariophyta;Bacillariophyceae;Bacillariales;Bacillariaceae;Nitzschia;Nitzschia_acidoclinata;…
ASV334;CATCACTGCTGGTACTATGGAAGAAGTTATCAAACGTGCAGACTACGCTAAATCAGTAGGTTCTGTAATCGTTATGATCGATTTAGTTATGGGTTACACTGGAATTCAAAGTGCTGCTATTTGGGCTCGTGAAAACGATATGATTTTACATTTACACCGTGCAGGTAATTCAACTTACGCGCGTCAAAAAAATCACGGTATCAACTTCCGTGTTATCTGTAAATGGATGCGTATGTCTGGTGTAGATCATATCCACGCTGGTA;Eukaryota;Chromista;Chromobiota;Bacillariophyta;Bacillariophyceae;Naviculales;Pinnulariaceae;Caloneis;NA;Caloneis;100;100;100;10…
ASV335;CATCACTGCTGGTACAATGGAAGAAGTTTATGCTCGTGCAGAATATGCTAAAAGCCTTGGTTCTGTAATTGTTATGATCGATTTAGTTATGGGTTATACAGCAATTCAAAGTGCTGCAATCTGGTCTCGTCAAAACGACATGCTTTTACATTTACACCGTGCTGGTAACTCTGCTTACGCTCGTCAAAAAAATCATGGTATCAACTTCCGTGTTATTTGTAAATGGATGCGTATGTCTGGTGTAGATCATATCCACGCTGGTA;Eukaryota;Chromista;Chromobiota;Bacillariophyta;Bacillariophyceae;Naviculales;Sellaphoraceae;Mayamaea;Mayamaea_permitis;Mayamaea…
ASV336;CATAACTGCTGGTACAATGGAAGAAATGTACAAACGTGGTGAGTATGCTAAAGCTGTTGGTTCAGTAATCGTAATGATCGATTTAGTTTTAGGTTACACAGCAATTCAAAGTGCTTCTATCTGGGCTCGTGAAAATGACTGTGTTTTACACTTACACCGTGCTGGTAACTCAACTTATGCTCGTCAAAAGAATCATGGTATTAACTTCCGTGTTATCTGTAAATGGATGCGTATGGCTGGTGTAGATCATATCCACGCTGGTA;Eukaryota;Chromista;Chromobiota;Bacillariophyta;NA;NA;NA;NA;NA;Bacillariophyta;100;100;100;100;20;15;15;13;8;0;0;0;0;0;0;0;0;0;0…
ASV337;CGTTACCGCTGCAACTATGGAAGAGGTTTACAAACGTGCAGAATATGCTAAACTGGTAGGCTCTGTGATCATTATGATCGATTTAGTTATGGGTTACACAGCAATTCAAAGTATTGCAATCTGGGCTCGTGAAAACGATATGCTTTTACATTTACATCGTGCGGGTAATTCTACTTACGCTCGTCAAAAAAACCATGGTATTAACTTCCGTGTTATCTGTAAATGGATGCGTATGTCTGGTGTAGATCATATTCACGCAGGTA;Eukaryota;Chromista;Chromobiota;Bacillariophyta;Fragilariophyceae;Fragilariales;Fragilariaceae;Staurosira;Staurosira_venter;Stau…
ASV338;CATTACAGGTGCTACAATGGAAGACGTTTACGAACGTGCTGAGTATGCTAAAGAAGTAGGTTCTGTAATTGTTATGATCGATTTAGTAATGGGTTACACAGCAATTCAAAGTATTGCTTTATGGGCTCGTAAAAACGATATGCTTTTACACTTACACCGTGCTGGTAACTCAACTTACGCTCGTCAAAAAAACCACGGTATTAACTTCCGTGTAATCTGTAAATGGATGCGTATGTCTGGTGTAGATCATATCCACGCAGGTA;Eukaryota;Chromista;Chromobiota;Bacillariophyta;Bacillariophyceae;Bacillariales;Bacillariaceae;Nitzschia;Nitzschia_acicularoides…
ASV339;CATCACTGCTGGTACTATGGAAGAAGTTTATAAACGTGCAGAATACGGTAAAGCAGTTGGTTCTGTAATCGTTATGATCGACTTAGTTATGGGTTACACAGCAATTCAAAGTGCTGCTATCTGGGCTCGTGACAATGATATGCTTTTACATTTACACCGTGCAGGTAACTCTACTTACGCTCGTCAAAAGAACCATGGTATTAACTTCCGTGTAATCTGTAAATGGATGCGTATGTCTGGTGTGGACCACATCCACGCTGGTA;Eukaryota;Chromista;Chromobiota;Bacillariophyta;Bacillariophyceae;Naviculales;Sellaphoraceae;Sellaphora;NA;Sellaphora;100;100;10…
ASV340;CATCACAGCTGCTACTATGGAAGAACTTTACAAACGTGGTGAGTACGCTAAAGCTGTAGGTTCTGTAATTGTTATGATCGATTTAGTTTTAGGTTACACAGCAATTCAAAGTGCTGCTATCTGGGCTCGTGAAAACGATTTAGTATTACACTTACACCGTGCAGGTAACTCAACTTACGCTCGTCAAAAAAATCACGGTATCAACTTCCGTGTAATTTGTAAATGGATGCGTATGTCTGGTGTTGACCATATCCACGCAGGTA;Eukaryota;Chromista;Chromobiota;Bacillariophyta;Fragilariophyceae;Fragilariales;Fragilariaceae;Fragilaria;Fragilaria_acus/radian…
ASV341;CATTACTGCAGCGACAATGGAAGAAGTGTACAAACGTGCTGAGTACGCTAAAGCTGTTGGTTCGATAGTCGTGATGATCGATTTAGTTATGGGTTATACAGCAATTCAAAGTTCAGCTATCTGGGCTCGTGAGAACGATATGATCTTACATTTACACCGTGCGGGTAACTCAACTTACGCTCGTCAAAAAAATCATGGTATTAACTTCCGTGTTATTTGTAAATGGATGCGTATGTCTGGTGTAGATCACATCCACGCTGGTA;Eukaryota;Chromista;Chromobiota;Bacillariophyta;Bacillariophyceae;Cymbellales;Gomphonemataceae;Gomphonema;NA;Gomphonema;100;100;…
ASV342;CGTTACAGCTGCAACTTTAGAAGAAACTTACAAACGTGCAGAATATGCTAAAGAAGTAGGTTCTATTATCGTTATGGTTGATTTAGTTATGGGTTACACAGCTTTACAATCAATGGCTATTTGGTCTCGTGAAAATGATATGTTATTACATTTACACCGTGCGGGTAACTCTACTTATGCTCGTCAAAAAAATCATGGTATTAACTTCCGTGTTATTTGTAAATGGATGCGTATGACTGGTGTAGATCATATCCATGCTGGTA;Eukaryota;Chromista;Chromobiota;Bacillariophyta;Bacillariophyceae;Bacillariales;Bacillariaceae;Nitzschia;Nitzschia_dissipata_var…
ASV343;CATCACAGCAGCAACAATGGAAGAAGTTTACAAGCGTGCAAATTACGCTAAAAATGTAGGTTCTGTAATTGTTATGATCGATTTAGTTATGGGTTATACAGCAATTCAAAGTGCTGCAATCTGGTCACGTGAAAATGATATGATTTTACATTTACACCGTGCTGGTAACTCTACTTATGCTCGTCAAAAAAATCACGGTATTAACTTCCGTGTTATTTGTAAATGGATGCGTATGTGTGGTGTAGATCATATCCACGCTGGTA;Eukaryota;Chromista;Chromobiota;Bacillariophyta;Bacillariophyceae;Cymbellales;Anomoeoneidaceae;Adlafia;Adlafia_minuscula;Adlafia…
ASV344;CATCACTGCTGGTACAATGGAAGAAGTTTACAAACGTGCTGAGTACGCTAAAGCTGTAGGTTCTATCGTTGTAATGATCGATTTAGTTATGGGTTACACAGCAATTCAAAGTGCTGCAATCTGGTCTCGTGACAACGATATGCTTTTACACTTACACCGTGCAGGTAACTCAACTTACGCTCGTCAAAAAAACCATGGTATTAACTTCCGTGTTATTTGTAAATGGATGCGTATGTCTGGTGTAGATCATATCCACGCTGGTA;Eukaryota;Chromista;Chromobiota;Bacillariophyta;Bacillariophyceae;Cymbellales;Gomphonemataceae;Gomphonella;Gomphonella_olivacea;…
ASV345;CATGACTGCAGGTACAATGGATGAATGTATCCGTCGTGGTGACTACGCTGTTTCAGTTGGTTCAGTCATTGTTATGATCGATTTAGTATTAGGTTACACAGCAATTCAAACTGCAGCTATCTGGGCTCGTGAAAATGATGTAGTTTTACATTTACACCGTGCAGGTAACTCTACATACGCTCGTCAAAAAAATCATGGTATTAACTTCCGTGTTATTTGTAAATGGATGCGTATGTCTGGTGTAGATCATATCCACGCTGGTA;Eukaryota;Chromista;Chromobiota;Bacillariophyta;Bacillariophyceae;Naviculales;Diploneidaceae;Diploneis;Diploneis_subovalis;Diplo…
ASV346;CATCACTGCAGGAACTATGGAAGAAGTTTACAAACGTGCGGAATATGCTAAAGCAGTAGGTTCTATCGTCGTTATGATTGACTTAGTTATGGGTTATACAGCAATTCAAAGTTGTGCTATTTGGGCTCGTGAAAATGATATGCTTTTACATTTACACCGTGCCGGTAACTCAACATATGCTCGTCAAAAAAATCATGGTATTAACTTCCGTGTTATTTGTAAATGGATGCGTATGTCTGGTGTAGATCATATCCACGCTGGTA;Eukaryota;Chromista;Chromobiota;Bacillariophyta;Bacillariophyceae;Naviculales;Neidiaceae;Neidium;Neidium_sp.;Neidium_sp.;100;100…
ASV347;CATCACTGCTGGTACTATGGAAGAAGTTTACAAACGTGCAGAATACGGTAAAGCAGTTGGTTCTGTAATCGTTATGATCGACTTAGTTATGGGTTACACAGCAATTCAAAGTGCTGCTATCTGGGCTCGTGACAATGATATGCTTTTACATTTACACCGTGCAGGTAACTCTACTTACGCTCGTCAAAAGAACCATGGTATTAACTTCCGTGTAATCTGTAAATGGATGCGTATGTCTGGTGTAGACCACATCCACGCTGGTA;Eukaryota;Chromista;Chromobiota;Bacillariophyta;Bacillariophyceae;Naviculales;Sellaphoraceae;Sellaphora;Sellaphora_pupula;Sellap…
ASV348;CATCACTGCTGGTACAATGGAAGAGTTATACAAACGTGCTGAGTATGCTAAAGCTGTTGGTTCAGTAATCGTAATGATCGATTTAGTATTAGGTTACACAGCAATTCAAAGTGCTGCACTTTGGGCTCGTGAGAATGATTGTATTTTACATTTACATCGTGCAGGTAACTCTACTTACGCTCGTCAAAAAAATCATGGTATTAACTTCCGTGTTATTTGTAAATGGATGCGTATGTCTGGTGTAGATCATATCCACGCAGGTA;Eukaryota;Chromista;Chromobiota;Bacillariophyta;Bacillariophyceae;Achnanthales;Achnanthidiaceae;Achnanthidium;Achnanthidium_pyre…
ASV349;CATCACTGCTGGTACAATGGAAGAAGTTTACAAACGTGCTGAGTATGCTAAAGCTGTTGGTTCTGTAATTGTTATGATCGATTTAGTAATGGGTTATACAGCAATTCAAAGTGCAGCTATCTGGTCTCGTGACAACGACATGGTATTACATTTACACCGTGCAGGTAACTCTACTTACGCTCGTCAAAAAAATCATGGTATTAACTTCCGTGTTATTTGTAAATGGATGCGTATGTCAGGTGTAGATCATATCCACGCTGGTA;Eukaryota;Chromista;Chromobiota;Bacillariophyta;Bacillariophyceae;Achnanthales;Achnanthidiaceae;Achnanthidium;NA;Achnanthidium;1…
ASV350;CGTTACTGCAGCGACTATGGAAGAAGTACTTAAACGCTGTGAATATGCAAAAGAAGTCGGTTCTATTATTGTTATGATCGATTTAGTTATGGGTTATACAGCGATTCAAAGTGCTGCAATCTGGGCTCGTGAAAACGATATGCTTTTACATTTACACCGTGCCGGTAACTCTACTTATGCACGTCAAAAAAATCATGGTATTAATTTCCGTGTAATCTGTAAATGGATGCGTATGTCTGGTGTTGATCATATTCACGCTGGTA;Eukaryota;Chromista;Chromobiota;Bacillariophyta;Bacillariophyceae;NA;NA;NA;NA;Bacillariophyceae;100;100;100;100;72;43;43;11;10;0…
ASV351;CATCACTGCTGGTACAATGGAAGAAGTTTACAAACGTGCTGAATATGGTAAAGCTGTAGGTTCTGTAGTTGTAATGATCGATTTAGTTATGGGTTATACAGCAATTCAAAGTGCTGCTATCTGGTCTCGTGAAAATGATATGATTTTACATTTACACCGTGCTGGTAACTCTACATATGCACGTCAAAAAAACCATGGTATTAACTTCCGAGTTATCTGTAAATGGATGCGTATGTCTGGTGTAGATCATATTCACGCTGGTA;Eukaryota;Chromista;Chromobiota;Bacillariophyta;Bacillariophyceae;Cymbellales;Cymbellaceae;Encyonema;Encyonema_prostratum;Encyon…
ASV352;CATCACTGCTGGTACTATGGAAGAAGTTTACAAACGTGCAGAATACGGTAAAGCAGTTGGTTCTATAGTCGTTATGATCGACTTAGTTATGGGTTACACAGCAATTCAAAGTGCTGCGATCTGGGCTCGTGACAATGACATGCTTTTACACTTACACCGTGCGGGTAACTCTACTTACGCTCGTCAAAAGAACCATGGTATTAACTTCCGTGTAATCTGTAAATGGATGCGTATGGCTGGTGTAGACCATATCCACGCTGGTA;Eukaryota;Chromista;Chromobiota;Bacillariophyta;Bacillariophyceae;Naviculales;Sellaphoraceae;Sellaphora;Sellaphora_pupula;Sellap…
ASV353;CATCACTGCTGCTACTATGGAAGAAGTTTACAAACGTGCAGAATACGGTAAAGCAGTTGGTTCTGTAATCGTTATGATCGACTTAGTTATGGGTTACACAGCAATTCAAAGTGCTGCAATCTGGGCTCGTGAAAATGACATGCTTTTACATTTACACCGTGCAGGTAACTCTACTTACGCTCGTCAAAAGAACCATGGTATTAACTTCCGTGTAATCTGTAAATGGATGCGTATGTCTGGTGTAGATCATATCCACGCTGGTA;Eukaryota;Chromista;Chromobiota;Bacillariophyta;Bacillariophyceae;Naviculales;Sellaphoraceae;Sellaphora;Sellaphora_pupula;Sellap…
ASV354;CGTTACTGGTGCTACAATGGAAGAAGTGTACAAACGTGCTGAGTACGCTAAAGCTGTTGGTTCAGTAATTATCATGATCGATTTAGTAATGGGCTACACAGCAATTCAAAGTATTGCTATATGGTCTCGTGACAATGACATGGTTTTACATTTACACCGTGCAGGTAACTCTACATATGCTCGACAAAAAAATCATGGTATTAACTTCCGTGTTATTTGTAAGTGGATGCGTATGTCTGGTGTAGATCATATTCACGCTGGTA;Eukaryota;Chromista;Chromobiota;Bacillariophyta;Bacillariophyceae;Achnanthales;Achnanthidiaceae;NA;NA;Achnanthidiaceae;100;100;1…
ASV355;CATCACTGCTGCTACTATGGAAGAAGTTTACAAACGTGCAGATTACGGTAAAGCAATTGGTTCTATCGTTGTTATGATCGACTTAGTTATGGGTTACACAGCAATTCAAAGTGCTGCTATCTGGGCTCGTGAAAACGATATGCTTTTACACTTACACCGTGCAGGTAACTCTGCTTACGCTCGTCAAAAAAACCATGGTATTAACTTCCGTGTAATCTGTAAATGGATGCGTATGTCTGGTGTAGATCATATCCACGCTGGTA;Eukaryota;Chromista;Chromobiota;Bacillariophyta;Bacillariophyceae;Naviculales;Sellaphoraceae;Sellaphora;Sellaphora_lanceolata;Se…
ASV356;CATTACTGCTGGTACTATGGAAGAAGTGTACAAACGTGCTGAGTACGCTAAAACAGTAGGTTCTGTAATTGTTATGATCGATTTAGTTATGGGTTATACAGCAATTCAAAGTATTGCAATATGGGCTCGTGAAAACGACATGCTTTTACACTTACACCGTGCAGGTAACTCTACATATGCTCGTCAAAAAAATCATGGTATTAACTTCCGTGTTATCTGTAAATGGATGCGTATGTCAGGTGTAGATCATATCCACGCTGGTA;Eukaryota;Chromista;Chromobiota;Bacillariophyta;Bacillariophyceae;Thalassiophysales;Catenulaceae;Amphora;Amphora_ovalis;Amphora_…
ASV357;CATTACTGCTGGTACAATGGAAGAAGTGTACAAACGTGCTGAGTACGCTAAAGCTGTTGGTTCTGTAATCGTAATGATCGATTTAGTTATGGGTTACACAGCAATTCAAAGTGCTGCTATCTGGGCTCGTGATAACGATTTAATTTTACACTTACACCGTGCAGGTAACTCAACTTACGCTCGTCAAAAAAATCATGGTATTAACTTCCGTGTTATTTGTAAATGGATGCGTATGTCAGGTGTAGATCATATCCACGCTGGTA;Eukaryota;Chromista;Chromobiota;Bacillariophyta;Bacillariophyceae;Cymbellales;Gomphonemataceae;NA;NA;Gomphonemataceae;100;100;10…
ASV358;CGTTACAGCAGGTACAATGGAAGATATGTACGAACGTGCTGAATACGCTAAAGTAATCGGTACAATTATTGTTATGATCGACCTTGTAATCGGTTACACTGCTATCCAATCAATGGGTATTTGGGCACGTAAAAATGACATGATCCTTCACTTACACCGTGCAGGTAACTCAACTTACGCACGTCAAAAGAACCATGGTATTAACTTCCGTGTAATCTGTAAGTGGATGCGTATGGCGGGTGTTGACCACATTCACGCAGGTA;Eukaryota;Chromista;Chromobiota;Bacillariophyta;NA;NA;NA;NA;NA;Bacillariophyta;100;64;64;64;41;33;32;32;24;0;0;0;0;0;0;0;0;0;0;0…
ASV359;CATCACTGCTGGTACAATGGAAGAAGTTTACAAACGTGCTGAATATGGTAAAGCTGTAGGTTCTATCGTTGTAATGATCGATTTAGTTATGGGTTACACAGCAATTCAAAGTGCTGCTATTTGGTCTCGTGAAAACGATATGCTTTTACATTTACATCGTGCAGGTAACTCTACATATGCGCGTCAAAAAAATCATGGTATTAACTTCCGAGTTATCTGTAAATGGATGCGTATGTCTGGTGTAGATCACATTCACGCTGGTA;Eukaryota;Chromista;Chromobiota;Bacillariophyta;Bacillariophyceae;Cymbellales;Cymbellaceae;NA;NA;Cymbellaceae;100;100;100;100;98…
ASV360;CATCACTGCTGGTACTATGGAAGAAGTTATCAAACGTGCAGACTATGCTAAATCAGTAGGTTCTGTAATCGTTATGATCGATTTAGTTATGGGTTACACAGCAATTCAAAGTGCTGCTATTTGGGCTCGTGAAAACGATATGCTTTTACATTTACACCGTGCAGGTAACTCAACTTACGCACGTCAAAAAAATCACGGTATTAACTTCCGTGTTATCTGTAAATGGATGCGTATGTCTGGTGTAGATCATATCCACGCTGGTA;Eukaryota;Chromista;Chromobiota;Bacillariophyta;Bacillariophyceae;Naviculales;Pinnulariaceae;Caloneis;Caloneis_silicula;Caloneis…
ASV361;CATCACTGCCGCAACTATGGAAGAAGCTTATAAACGTGCTGAATACGCTAAAGAAGTAGGTTCTATAATTGTTATGATCGATTTAGTTATGGGCTACACAGCAATTCAAAGTGCTGCAATTTGGGCTCGTGAAAATGATATGCTTTTACATTTACACCGTGCAGGTAACTCTACTTACGCTCGTCAAAAAAATCATGGTATTAACTTCCGTGTTATTTGTAAATGGATGCGTATGTCTGGCGTAGATCATATTCACGCAGGTA;Eukaryota;Chromista;Chromobiota;Bacillariophyta;Fragilariophyceae;Fragilariales;Fragilariaceae;Diatoma;Diatoma_ehrenbergii;Diato…
ASV362;CATCACTGCTGGTACAATGGAAGAAGTTTACAAACGTGCTGAATACGGTAAAGCTGTAGGTTCAGTAATTGTAATGATCGATTTAGTTATGGGTTACACAGCAATTCAAAGTGCTGCTATTTGGGCTCGTGACAATGATCTGCTTTTACACTTACACCGTGCAGGTAACTCAACTTACGCTCGTCAAAAAAATCACGGTATTAACTTCCGTGTTATCTGTAAATGGATGCGTATGTCTGGTGTAGATCACATTCATGCTGGTA;Eukaryota;Chromista;Chromobiota;Bacillariophyta;Bacillariophyceae;Cymbellales;Cymbellaceae;Encyonopsis;Encyonopsis_microcephala;…
ASV363;CGTTACAGCTGCAACTTTAGAAGAAAGTTACAAACGTGCAGAATATGCTAAAGAAGTAGGTTCTATTATCGTTATGGTTGATTTAGTTATGGGTTACACAGCTTTACAATCAATGGCTATTTGGTCTCGTGAAAATGATATGGTATTACATTTACACCGTGCGGGTAACTCTACTTATGCTCGTCAAAAAAATCATGGTATTAACTTCCGTGTTATTTGTAAATGGATGCGTATGACTGGTGTAGATCATATTCATGCTGGTA;Eukaryota;Chromista;Chromobiota;Bacillariophyta;Bacillariophyceae;Bacillariales;Bacillariaceae;Nitzschia;Nitzschia_dissipata_var…
ASV364;CATTACTGCAGCTACAATGGAAGAAGTGTACAAACGTGCTGAGTACGCTAAAGCAGTTGGTTCTATCGTTGTAATGATCGATTTAGTTATGGGTTACACAGCAATTCAAAGTTCAGCTATCTGGGCTCGTGAAAACGATATGCTTTTACATTTACACCGTGCAGGTAACTCAACTTACGCACGTCAAAAAAATCATGGTATTAACTTCCGTGTTATTTGTAAATGGATGCGTATGTCTGGTGTAGATCATATCCACGCTGGTA;Eukaryota;Chromista;Chromobiota;Bacillariophyta;Bacillariophyceae;Cymbellales;Gomphonemataceae;Gomphonema;Gomphonema_pumilum_var…
ASV365;CATCACTGCAGCTACAATGGAAGAAGTGTACAAACGTGCTGAGTATGCTAAAATGGTAGGCTCTGTAATTGTGATGATCGATTTAGTAATGGGTTACACAGCAATTCAAAGTATTGCTTACTGGGCTCGTGAAAACGATATGTTATTACATTTACACCGTGCCGGTAACTCTACATACGCTCGTCAAAAAAACCATGGTATTAACTTCCGTGTAATTTGTAAATGGATGCGTATGTCTGGTGTAGATCATATCCACGCTGGTA;Eukaryota;Chromista;Chromobiota;Bacillariophyta;Bacillariophyceae;NA;NA;NA;NA;Bacillariophyceae;100;100;100;100;81;47;47;47;47;0…
ASV366;CGTTACAGGTGCTACAATGGAAGACGTTTACGAACGTGCTGAGTACGCTAAAGAAGTAGGCTCTGTAATTATCATGATCGATTTAGTAATGGGTTACACAGCAATTCAAAGTATTGCTTTATGGTCTCGTACTAACGATATGATTTTACATTTACACCGTGCAGGTAACTCAACTTACGCGCGTCAAAAAAACCATGGTATTAACTTCCGTGTAATCTGTAAATGGATGCGTATGTCTGGTGTAGATCATATTCACGCTGGTA;Eukaryota;Chromista;Chromobiota;Bacillariophyta;Bacillariophyceae;Bacillariales;Bacillariaceae;Nitzschia;NA;Nitzschia;100;100;10…
ASV367;CATCACTGCCGCAACTATGGAAGAAGTTTATAAACGTGCTGAATACGCTAAAGAAGTAGGTTCTATAATTGTTATGATCGATTTAGTTATGGGCTACACAGCAATTCAAAGTGCTGCAATTTGGGCTCGTGAAAATGATATGCTTTTACATTTACACCGTGCAGGTAACTCTACTTACGCTCGTCAAAAAAATCATGGTATTAACTTCCGTGTTATTTGTAAATGGATGCGTATGTCTGGCGTAGAGTATATTCACGCAGGTA;Eukaryota;Chromista;Chromobiota;Bacillariophyta;Fragilariophyceae;Fragilariales;Fragilariaceae;Diatoma;Diatoma_ehrenbergii;Diato…
ASV368;CATTACTGCTGGTACAATGGAAGAAGTGTACAAACGTGCTGATTACGCTAAAGCTGTTGGTTCAGTTATCGTTATGATCGATTTAGTAATGGGTTACACAGCAATTCAAAGTGCTGCTATCTGGGCTCGTGAAAACGATTGTGTGTTACATTTACACCGTGCAGGTAACTCTACATATGCTCGTCAAAAGAATCATGGTATTAACTTCCGTGTTATCTGTAAATGGATGCGTATGTCTGGTGTAGATCATATCCACGCTGGTA;Eukaryota;Chromista;Chromobiota;Bacillariophyta;Bacillariophyceae;Achnanthales;Achnanthidiaceae;Psammothidium;Psammothidium_daon…
ASV369;CATCACTGCAGGAACGATGGAAGAAGTTTACAAACGTGCGGAATATGCTAAAGCAGTAGGTTCTATCGTCGTTATGATTGACTTAGTAATGGGTTATACAGCAATTCAAAGTTCTGCTATTTGGGCTCGTGAAAATGATATGCTTTTACATTTACACCGTGCCGGTAACTCAACATATGCTCGTCAAAAAAATCATGGTATTAACTTCCGTGTTATTTGTAAATGGATGCGTATGTCTGGTGTAGATCACATCCACGCTGGTA;Eukaryota;Chromista;Chromobiota;Bacillariophyta;Bacillariophyceae;Naviculales;Neidiaceae;Neidium;Neidium_fossum;Neidium_fossum;1…
ASV370;CATCACTGCTGGTACAATGGAAGAAGTTTACAAACGTGCTGAGTACGCAAAAGCTGTTGGTTCTGTAATTGTTATGATCGATTTAGTAATGGGTTATACAGCAATTCAAAGTGCAGCTATTTGGTCTCGTGACAATGATATGTTATTACATTTACACCGTGCAGGTAACTCTACATACGCTCGTCAAAAAAATCATGGTATCAACTTCCGTGTTATTTGTAAATGGATGCGTATGTCAGGTGTAGATCACATCCACGCTGGTA;Eukaryota;Chromista;Chromobiota;Bacillariophyta;Bacillariophyceae;Achnanthales;Achnanthidiaceae;Achnanthidium;Achnanthidium_eutr…
ASV371;CATGACTGCAGGTACAATGGATGAATGTATCCGTCGTGGTGAATACGCTGTTTCAGTTGGTTCAATTATTGTTATGGTTGATTTAGTATTAGGTTACACAGCAATTCAAACTGCAGCTATCTGGGCTCGTGAACATGATGTAGTTTTACACTTACACCGTGCAGGGAACTCTACATACGCTCGTCAAAAAAATCATGGTATTAACTTCCGTGTTATTTGTAAATGGATGCGTATGTCTGGTGTAGATCATATCCACGCTGGTA;Eukaryota;Chromista;Chromobiota;Bacillariophyta;Bacillariophyceae;Naviculales;Diploneidaceae;Diploneis;Diploneis_subovalis;Diplo…
ASV372;CATTACTGCTGGTACAATGGAAGAAGTGTACAAACGTGCTGAGTACGCTAAAGCTGTTGGTTCTGTAATTGTTATGATCGATTTAGTAATGGGTTATACAGCAATTCAAAGTGCAGCTATTTGGTCTCGTGATAATGATATGTTATTACATTTACACCGTGCAGGTAACTCTACATATGCACGTCAAAAAAATCATGGTATTAACTTCCGTGTTATTTGTAAATGGATGCGTATGTCAGGTGTAGATCACATTCACGCTGGTA;Eukaryota;Chromista;Chromobiota;Bacillariophyta;Bacillariophyceae;Achnanthales;Achnanthidiaceae;Achnanthidium;Achnanthidium_minu…
ASV373;CATCACTGCTGCTACTATGGAAGAAGTGTACAAACGTGCTCAATACGCTAAATCAGTAGGTTCTGTAATTGTAATGATCGATTTAGTAATGGGTTATACAGCAATTCAAAGTTCTGCTATCTGGGCTCGTGAAAATGATATGCTTTTACATTTACACCGTGCAGGTAACTCTACATACGCTCGTCAAAAAAATCATGGTATTAACTTCCGTGTTATTTGTAAATGGATGCGTATGTCTGGTGTAGATCATATCCACGCTGGTA;Eukaryota;Chromista;Chromobiota;Bacillariophyta;Bacillariophyceae;Naviculales;Stauroneidaceae;Stauroneis;Stauroneis_gracilis;Sta…
ASV374;CATCACTGCTGGTACAATGGAAGCCGTTTACGAACGTGCAGAATATGCTAAATCAGTAGGTTCTATCATTGTGATGATCGATTTAGTTATGGGTTACACAGCAATCCAATCTTCTGCTATTTGGGCTCGTAACAATGATATGATCTTACATTTACACCGTGCAGGTAACTCAACTTACGCTCGTCAAAAAAATCATGGTATTAACTTCCGTGTTATTTGTAAATGGATGCGTATGTCTGGTGTAGATCACATCCACGCTGGTA;Eukaryota;Chromista;Chromobiota;Bacillariophyta;Bacillariophyceae;Naviculales;Pinnulariaceae;Pinnularia;Pinnularia_marchica;Pinn…
ASV375;CATCACTGCTGGTACAATGGAAGAAGTTTACAAACGTGCTGAATACGGTAAAGCTGTAGGCTCTGTTATTGTAATGATCGATTTAGTTATGGGTTATACTGCAATTCAAAGTGCTGCAATCTGGTCTCGTGACAACGATATGATTTTACATTTACACCGTGCAGGTAACTCTACTTACGCGCGTCAAAAAAATCATGGTATTAACTTCCGTGTAATCTGTAAATGGATGCGTATGTCTGGTGTAGATCATATTCACGCAGGTA;Eukaryota;Chromista;Chromobiota;Bacillariophyta;Bacillariophyceae;Cymbellales;Cymbellaceae;Encyonema;NA;Encyonema;100;100;100;10…
ASV376;CATCACTGCAGGTACTATGGAAGAAGTTTACAGACGTGCTGAATATGCTAAAGCAGTAGGTTCTATCGTTGTTATGATTGACTTAGTAATGGGCTATACAGCAATTCAAAGTTCTGCTATTTGGGCTCGTGAGAATGATATGCTTCTACATTTACACCGTGCAGGTAACTCAACATATGCTCGTCAAAAAAATCATGGTATTAACTTCCGTGTTATTTGTAAATGGATGCGTATGTCTGGTGTAGATCACATCCACGCTGGTA;Eukaryota;Chromista;Chromobiota;Bacillariophyta;Bacillariophyceae;Naviculales;Neidiaceae;Neidium;NA;Neidium;100;100;100;100;99;9…
ASV377;CGTAACAGCTGCAACTATGGAAGAAGTAGTTAAACGTTGTGAATATGCTAAAGAAGTAGGTTCTATCGTCGTTATGATCGATTTAGTTATGGGTTATACAGCAATTCAAAGTGCTGCAATCTGGGCTCGTGAAAATGATATGCTTTTACATTTACATCGTGCGGGTAACTCAACATATGCGCGTCAAAAAAATCATGGTATTAACTTCCGTGTAATTTGTAAATGGATGCGTATGTCTGGTGTAGATCATATTCACGCTGGTA;Eukaryota;Chromista;Chromobiota;Bacillariophyta;Bacillariophyceae;Bacillariales;Bacillariaceae;Nitzschia;Nitzschia_acidoclinata;…
ASV378;CATCACTGCTGGTACAATGGAAGAAGTTTACAAACGTGCTGAATACGGTAAAGCTGTAGGTTCTGTAGTTGTAATGATCGATTTAGTTATGGGTTACACAGCGATTCAAAGTGCTGCAATCTGGTCTCGTGAAAACGATATGGTTTTACATTTACACCGTGCAGGTAACTCAACTTATGCACGTCAAAAAAATCATGGTATTAACTTCCGTGTAATCTGTAAATGGATGCGTATGGCTGGTGTAGATCATATTCACGCAGGTA;Eukaryota;Chromista;Chromobiota;Bacillariophyta;Bacillariophyceae;Cymbellales;Cymbellaceae;Encyonema;Encyonema_silesiacum;Encyon…
ASV379;CGTTACAGCTGCAACAATGGAAGAAGTATACAAACGTGCTGAGTATGCTAAAGAAGTTGGTTCTGTAATTATCATGATCGATTTAGTTATGGGTTATACAGCAATCCAAAGTATTGCTTTATGGTCTCGTGAAAATGATATGCTTTTACACTTACACCGTGCAGGTAACTCTACTTACGCTCGTCAAAAAAATCATGGTATTAACTTCCGTGTTATTTGTAAATGGATGCGTATGTCTGGTGTAGATCACATTCACGCTGGTA;Eukaryota;Chromista;Chromobiota;Bacillariophyta;Bacillariophyceae;Bacillariales;Bacillariaceae;Nitzschia;NA;Nitzschia;100;100;10…
ASV380;CGTTACAGCTGCAACTTTAGAAGAAACTTACAAACGTGCAGAATATGCTAAAGAAGTAGGTTCTATCATCGTTATGGTTGATTTAGTTATGGGTTACACAGCTTTACAATCAATGGCTCTTTGGTCTCGTGAAAACGATATGTTATTACATTTACACCGTGCGGGTAACTCTACTTATGCTCGTCAAAAAAACCATGGTATTAACTTCCGTGTTATTTGTAAATGGATGCGTATGACTGGTGTAGATCATATTCATGCTGGTA;Eukaryota;Chromista;Chromobiota;Bacillariophyta;Bacillariophyceae;Bacillariales;Bacillariaceae;Nitzschia;Nitzschia_recta;Nitzsch…
ASV381;CATCACTGCTGGTACAATGGAAGAAGTTTACAAACGTGCTGAATACAGTAAAGCTGTAGGTTCTATCGTTGTAATGATCGATTTAGTTATGGGTTACACAGCAATTCAAAGTGCTGCTATTTGGGCTCGTGATAATGATTGTTTATTACACTTACACCGTGCAGGTAACTCAACTTACGCTCGTCAAAAAAATCATGGTATTAACTTCCGTGTTATTTGTAAATGGATGCGTATGGCTGGTGTAGATCATATCCATGCTGGTA;Eukaryota;Chromista;Chromobiota;Bacillariophyta;Bacillariophyceae;Cymbellales;Cymbellaceae;Cymbella;Cymbella_compacta;Cymbella_c…
ASV382;CATTACTGCTGGTACAATGGAAGAAGTGTACAAACGTGCTGAGTACGCTAAAGCTGTTGGTTCTGTAATTGTAATGATCGATTTAGTTATGGGTTACACAGCAATTCAAAGTTCTGCTATTTGGGCTCGTGATAATGACATGATTTTACATTTACACCGTGCAGGTAACTCAACTTACGCTCGTCAAAAAAACCACGGTATTAACTTCCGTGTTATTTGTAAATGGATGCGTATGTCAGGTGTAGATCATATCCACGCTGGTA;Eukaryota;Chromista;Chromobiota;Bacillariophyta;Bacillariophyceae;Cymbellales;Gomphonemataceae;NA;NA;Gomphonemataceae;100;100;10…
ASV383;CATCACTGCAGGTACAATGGAAGAAGTTTACAAACGTGCTAATTACGCTAAAGCTGTTGGTTCTATCATTGTGATGATCGACTTAGTTATGGGTTACACAGCAATTCAAAGTGCTGCAATTTGGGCTCGTGACAATGATATGCTTTTACATTTACACCGTGCGGGTAACTCTACATACGCTCGTCAAAAAAATCATGGTATTAACTTCCGTGTTATCTGTAAATGGATGCGTATGTCTGGTGTAGATCATATCCACGCTGGTA;Eukaryota;Chromista;Chromobiota;Bacillariophyta;Bacillariophyceae;NA;NA;NA;NA;Bacillariophyceae;100;100;100;100;96;44;24;24;24;0…
ASV384;CATCACTGCTGGTACAATGGAAGAAGTTTATGCTCGTGCAGAATATGCTAAAAGCCTTGGTTCTATAGTTGTTATGATCGATTTAGTTATGGGTTATACAGCAATTCAAAGTGCTGCAATCTGGTCTCGTCAAAACGACATGCTTTTACACTTACACCGTGCTGGTAACTCTGCTTACGCTCGTCAAAAAAATCATGGTATCAACTTCCGTGTTATTTGTAAATGGATGCGTATGTCTGGTGTAGATCATATCCACGCTGGTA;Eukaryota;Chromista;Chromobiota;Bacillariophyta;Bacillariophyceae;Naviculales;Sellaphoraceae;Mayamaea;Mayamaea_permitis;Mayamaea…
ASV385;CATTACTGCTGGTACAATGGAAGAAGTGTACAAACGTGCTGAATATGCTAAAGCTGTTGGTTCTGTAATTGTTATGATCGATTTAGTAATGGGTTATACAGCAATTCAAAGTGCAGCTATTTGGTCTCGTGATAATGATATGTTATTACATTTACACCGTGCAGGTAACTCTACATACGCACGTCAAAAAAATCATGGTATCAATTTCCGTGTTATTTGTAAATGGATGCGTATGTCAGGTGTAGATCATATCCACGCTGGTA;Eukaryota;Chromista;Chromobiota;Bacillariophyta;Bacillariophyceae;Achnanthales;Achnanthidiaceae;Achnanthidium;Achnanthidium_minu…
ASV386;CGTTACAGGTGCTACAATGGAAGACGTTTACGAACGTTCTGAGTACGCTAAAGAAGTTGGTTCTATAGTTATCATGATCGATTTAGTAATGGGTTACACAGCAATTCAAAGTATTGCTTTATGGGCTCGTAAAAACGATATGCTTTTACATTTACACCGTGCGGGTAACTCAACTTACGCTCGTCAAAAAAACCATGGTATTAACTTCCGTGTAATCTGTAAATGGATGCGTATGTCTGGTGTAGATCATATCCACGCTGGTA;Eukaryota;Chromista;Chromobiota;Bacillariophyta;Bacillariophyceae;Bacillariales;Bacillariaceae;Nitzschia;Nitzschia_palea;Nitzsch…
ASV387;CATCACTGCTGCTACTATGGAAGAACTTTACAAACGTGGTGCTTACGCTAAAGCTGTAGGTTCTGTAATTGTTATGATCGATTTAGTTTTAGGTTACACAGCAATTCAAAGTGCTGCTATCTGGGCTCGTGAAAACGATTTAGTTTTACACTTACACCGTGCAGGTAACTCAACTTACGCTCGTCAAAAAAATCACGGTATCAACTTCCGTGTAATCTGTAAATGGATGCGTATGTCTGGTGTTGACCACATTCACGCAGGTA;Eukaryota;Chromista;Chromobiota;Bacillariophyta;Fragilariophyceae;Fragilariales;Fragilariaceae;Fragilaria;Fragilaria_gracilis;Fr…
ASV388;CGTTACAGGTGCTACAATGGAAGACGTTTACGAACGTGCTGAGTACGCTAAAGAAGTAGGTTCTGTAATTATCATGATCGATTTAGTAATGGGCTACACAGCAATTCAAAGTATTGCTTTATGGTCTCGTAGTAACGATATGATTTTACACTTACATCGTGCAGGTAACTCAACTTACGCTCGTCAAAAAAATCATGGTATTAACTTCCGTGTAATCTGTAAATGGATGCGTATGTCTGGTGTAGATCATATTCACGCTGGTA;Eukaryota;Chromista;Chromobiota;Bacillariophyta;Bacillariophyceae;Bacillariales;Bacillariaceae;Nitzschia;NA;Nitzschia;100;100;10…
ASV389;CGTAACTGCAGCTACTATGGAAGAAGTTTACAAACGTGCTGATTACGCTAAGCAAGTAGGTTCTGTAATCATCATGATCGATTTAGTTATGGGTTACACAGCAATTCAAAGTATTGCACTTTACGCTCGTGATAACGATCTAATTTTACATTTACACCGTGCGGGTAACTCTACGTATGCTCGTCAAAAGAATCATGGTATTAACTTCCGTGTTATCTGTAAATGGATGCGTATGTCTGGTGTAGATCATATCCACGCTGGTA;Eukaryota;Chromista;Chromobiota;Bacillariophyta;NA;NA;NA;NA;NA;Bacillariophyta;100;100;100;100;27;27;27;6;6;0;0;0;0;0;0;0;0;0;0;…
ASV390;CGTAACTGCTGGTACAATGGAAGAAGTTTACAAACGTTCTGAGTACGCTAAAGCTGTTGGTTCTGTAATTATCATGATCGACTTAGTTATGGGTTACACAGCAATTCAAAGTATTGCTCTTTGGGCTCGTGATAACGATATGTTATTACACTTACACCGTGCAGGTAACTCAACTTACGCTCGTCAAAAAAATCATGGTATTAACTTCCGTGTTATCTGTAAATGGATGCGTATGTGTGGTGTAGATCATATCCACGCTGGTA;Eukaryota;Chromista;Chromobiota;Bacillariophyta;Bacillariophyceae;NA;NA;NA;NA;Bacillariophyceae;100;100;100;100;73;41;33;33;32;0…
ASV391;CGTTACTGCAGCTACTATGGAAGAAGTTTATAAACGTGCAGAATACGCTAAAATGGTTGGTTCTGTAATCATCATGATCGATTTAGTAATGGGTTACACAGCAATTCAAAGTATTGCTCTTTGGTCTCGTGAAAACGACATGATTTTACATTTACACCGTGCTGGTAACTCTACTTACGCTCGTCAAAAAAATCATGGTATTAACTTCCGTGTTATTTGTAAATGGATGCGTATGTCTGGTGTAGACCATATCCACGCTGGTA;Eukaryota;Chromista;Chromobiota;Bacillariophyta;Bacillariophyceae;Naviculales;Naviculaceae;Navicula;NA;Navicula;100;100;100;100;…
ASV392;CGTTACTGCAGCTACTCAAAACGAAATTTTTAAACGTGCTGAGTTTGCTAAAGAAATTGGTTCTATAATTATTATGGTTGACTTAGTATTAGGTTATACAGCAATTCAAACAACTGCAATTTGGGCACGTGAAAACGACATGATTTTACATTTACACCGTGCAGGTAACTCTACATATGCTCGTCAAAAAAATCATGGTATTAACTTCCGTGTTATTTGTAAATGGATGCGTATGTCTGGTGTAGATCATATTCATGCTGGTA;Eukaryota;Chromista;Chromobiota;Bacillariophyta;Bacillariophyceae;Eunotiales;Eunotiaceae;Eunotia;Eunotia_arcus;Eunotia_arcus;100…
ASV393;CATTACTGCTGCTACAATGGAAGAAGTTTACAAACGTGCTGAGTATGCTAAATCTGTAGGTTCTATCGTTGTAATGATCGATTTAGTTATGGGTTACACAGCAATTCAAAGTTGTGCTATCTGGGCTCGTGAAAATGATATGCTTTTACATTTACACCGTGCAGGTAACTCAACTTACGCTCGTCAAAAAAATCATGGTATTAACTTCCGTGTTATTTGTAAATGGATGCGTATGTCTGGTGTAGATCATATCCACGCTGGTA;Eukaryota;Chromista;Chromobiota;Bacillariophyta;Bacillariophyceae;Cymbellales;Gomphonemataceae;Gomphonema;Gomphonema_micropus;Go…
ASV394;CATTACTGCAGCTACTATGGAAGAAGTGTACAAACGTGCAGAATACGCTAAAGCAGTAGGTTCGATAGTCGTTATGATCGATTTAGTAATGGGTTACACAGCAATTCAAAGTATTGCTATTTGGGCTCGTGAAAACGACATGCTTTTACACTTACACCGTGCTGGTAACTCGACTTATGCACGTCAAAAGAATCACGGTATTAACTTCCGTGTTATCTGTAAATGGATGCGTATGTCTGGTGTAGATCATATCCATGCTGGTA;Eukaryota;Chromista;Chromobiota;Bacillariophyta;Bacillariophyceae;Naviculales;Naviculaceae;Navicula;Navicula_cryptotenella;Navic…
ASV395;CATCACTGCTGGTACAATGGAAGCAGTTTACGAACGTGCAGAATATGCTAAAGCAGTAGGTTCTGTAATTGTTATGATCGATTTAGTTATGGGTTACACAGCAATCCAATCTTCTGCTATTTGGGCTCGTAACAATGACATGCTTTTACACTTACACCGTGCAGGTAACTCAACTTACGCTCGTCAAAAAAATCATGGTATTAACTTCCGTGTTATTTGTAAATGGATGCGTATGTCTGGTGTAGATCATATCCACGCTGGTA;Eukaryota;Chromista;Chromobiota;Bacillariophyta;Bacillariophyceae;Naviculales;Pinnulariaceae;Pinnularia;Pinnularia_microstauron;…
ASV396;CATTACTGCTGCTACTATGGAAGAAGTGTACAAACGTGCAGAATACGCTAAAACAATTGGTTCTGTAATCGTTATGATCGATTTAGTAATGGGTTATACAGCAATTCAAAGTATTGCTCTTTGGTCTCGTGAAAACGACATGATTTTACACTTACACCGTGCTGGTAACTCTACTTACGCTCGTCAAAAGAATCATGGTATTAACTTCCGTGTTATCTGTAAATGGATGCGTATGTCAGGTGTAGATCATATCCACGCTGGTA;Eukaryota;Chromista;Chromobiota;Bacillariophyta;Bacillariophyceae;Naviculales;Naviculaceae;Navicula;Navicula_cryptocephala;Navic…
ASV397;CATCACTGCTGGTACAATGGACGAAGTTTACGCACGTGCAGAATATGCTAAATCAGTAGGTTCTATCATTATTATGATCGATTTAGTTATGGGTTACACAGCAATCCAAACTGCAGCTATCTGGTCTCGTAACAACGATATGATCTTACACTTACACCGTGCAGGTAACTCAACTTACGCTCGTCAAAAAAACCACGGTATTAACTTCCGTGTTATTTGTAAATGGATGCGTATGTCTGGTGTAGATCACATCCACGCTGGTA;Eukaryota;Chromista;Chromobiota;Bacillariophyta;Bacillariophyceae;Naviculales;Pinnulariaceae;Pinnularia;Pinnularia_subcommutata;…
ASV398;CGTTACTGCTGCAACTATGGAAGAAGTTTACAAACGTGCAGAATATGCTAAAATGGTAGGCTCTGTGATCATCATGATCGATTTAGTTATGGGTTACACAGCAATTCAAAGTATTGCATACTGGGCTCGTGAAAACGATATGATTTTACATTTACACCGTGCGGGTAACTCTACTTACGCTCGTCAAAAAAACCATGGTATTAATTTCCGTGTTATCTGTAAATGGATGCGTATGTCTGGTGTAGATCATATCCACGCAGGTA;Eukaryota;Chromista;Chromobiota;Bacillariophyta;Fragilariophyceae;Fragilariales;Fragilariaceae;Staurosira;NA;Staurosira;100;100;…
ASV399;CATTACTGCTGGTACAATGGAAGAAGTATACAAACGTGCTGAGTATGCTAAAGCAGTTGGCTCTGTAGTTGTAATGATCGATTTAGTTATGGGTTATACAGCAATTCAAAGTTCTGCTATCTGGGCTCGTGAAAACGATATGCTTTTACACTTACACCGTGCAGGTAACTCAACTTACGCTCGTCAAAAAAATCATGGTATTAACTTCCGTGTTATTTGTAAATGGATGCGTATGTCTGGTGTAGATCATATCCACGCTGGTA;Eukaryota;Chromista;Chromobiota;Bacillariophyta;Bacillariophyceae;Cymbellales;Gomphonemataceae;Gomphonema;NA;Gomphonema;100;100;…
ASV400;CGTTACAGCTGCAACTTTAGAAGAAACTTACAAACGTGCACAATATGCTAAAGAAGTAGGTTCTATCATCGTTATGGTTGATTTAGTTATGGGTTATACAGCTTTACAATCAATGGCTATTTGGTCTCGTGAAAACGATATGTTATTACATTTACACCGTGCGGGTAACTCTACTTACGCTCGTCAAAAAAACCATGGTATTAACTTCCGTGTTATTTGTAAATGGATGCGTATGACTGGTGTAGATCATATTCATGCTGGTA;Eukaryota;Chromista;Chromobiota;Bacillariophyta;Bacillariophyceae;Bacillariales;Bacillariaceae;Nitzschia;Nitzschia_dissipata_var…
ASV401;CATCACTGCTGGTACTATGGAAGAAGTTTACAAACGTGCCAACTATGCTAAATCAGTTGGTTCGGTAATTGTTATGATTGACTTAGTAATGGGTTACACAGCAATTCAAAGTTCTGCTATCTGGGCTCGTGAAAATGATATGATTTTACATTTACACCGTGCAGGTAATTCGACATATGCTCGTCAAAAAAATCATGGTATTAATTTCCGTGTTATTTGTAAATGGATGCGTATGTGTGGTGTAGATCATATCCACGCTGGTA;Eukaryota;Chromista;Chromobiota;Bacillariophyta;Bacillariophyceae;NA;NA;NA;NA;Bacillariophyceae;100;100;100;100;93;47;24;24;21;0…
ASV402;CATTACTGCTGCGACAATGGAAGAAGTTTACAAACGTGCAGAATACGCTAAAAGTGTTGGTTCTGTTATCGTTATGATCGACTTAGTTATGGGTTATACAGCGATTCAAAGTGCTGCAATCTGGTCACGTGAAAATGACTTAATTTTACACTTACACCGTGCGGGTAACTCTACTTACGCTCGTCAAAAAAATCATGGTATTAACTTCCGTGTTATCTGTAAATGGATGCGTATGTCTGGTGTAGATCATATCCACGCTGGTA;Eukaryota;Chromista;Chromobiota;Bacillariophyta;Bacillariophyceae;NA;NA;NA;NA;Bacillariophyceae;100;100;100;100;75;57;22;10;9;0;…
ASV403;CATCACTGCTGGTACTATGGAAGAAGTTATCAAACGTGCAGACTACGCTAAATCAGTAGGTTCTGTAATCGTTATGATCGATTTAGTTATGGGTTACACAGCAATTCAAAGTGCTGCTATTTGGGCTCGTGAAAACGATATGCTTTTACATTTACACCGTGCAGGTAACTCAACTTACGCACGTCAAAAAAATCACGGTATTAACTTCCGTGTTATCTGTAAATGGATGCGTATGTCTGGTGTAGATCATATCCACGCTGGTA;Eukaryota;Chromista;Chromobiota;Bacillariophyta;Bacillariophyceae;Naviculales;Pinnulariaceae;Caloneis;Caloneis_silicula;Caloneis…
ASV404;CATCACTGCTGGTACAATGGAAGAAGTTTACAAACGTGCTGAGTACGGTAAAGCTGTGGGTTCAGTAATTGTAATGATCGATCTAGTTATGGGTTACACAGCAATTCAAAGTGCTGCTATTTGGGCTCGTAATAACGATATGCTTTTACACTTACATCGTGCAGGTAACTCAACTTATGCTCGTCAAAAAAATCACGGTATTAACTTCCGTGTTATTTGTAAATGGATGCGTATGTCTGGTGTAGATCACATCCACGCTGGTA;Eukaryota;Chromista;Chromobiota;Bacillariophyta;Bacillariophyceae;Cymbellales;Cymbellaceae;Encyonopsis;Encyonopsis_subminuta;Enc…
ASV405;TATCACTGCTGGTACTATGGAAGAAGTTTACGCACGTGCAGAATACGGTAAAGCAGTTGGTTCTGTAATCGTTATGATCGACTTAGTTATGGGTTACACAGCAATTCAAAGTGCTGCTATCTGGGCTCGGAATAACGACATGATCTTACACTTACACCGTGCAGGGAACTCTACTTACGCTCGTCAAAAGAACCATGGTATTAACTTCCGTGTTATCTGTAAATGGATGCGTATGGCTGGTGTAGATCACATCCACGCTGGTA;Eukaryota;Chromista;Chromobiota;Bacillariophyta;Bacillariophyceae;Naviculales;Sellaphoraceae;Sellaphora;NA;Sellaphora;100;100;10…
ASV406;CGTAACAGCTGCAACTATGGAAGAAGTAGTTAAGCGTTGTGAATATGCTAAAGAAGTAGGTTCTATCGTCGTTATGATCGATTTAGTTATGGGTTATACAGCAATTCAAAGTGCTGCAATCTGGGCTCGTGAAAATGATATGCTTTTACATTTACATCGTGCAGGTAACTCAACATATGCGCGTCAAAAAAATCATGGTATTAACTTCCGTGTAATTTGTAAATGGATGCGTATGTCTGGTGTAGATCATATTCATGCTGGTA;Eukaryota;Chromista;Chromobiota;Bacillariophyta;Bacillariophyceae;Bacillariales;Bacillariaceae;Nitzschia;Nitzschia_acidoclinata;…
ASV407;CGTAACAGCTGCAACTATGGAAGAGGTTATTAAACGTTGTGAATATGCTAAAGAAGTAGGTTCTATCGTCGTTATGATCGATTTAGTTATGGGTTATACAGCAATTCAAAGTGCTGCAATCTGGTCTCGTGAAAACGATATGCTTTTACATTTACACCGTGCAGGTAACTCTACATACGCACGTCAAAAAAATCATGGTATTAACTTCCGTGTAATTTGTAAATGGATGCGTATGTCTGGTGTAGACCATATTCATGCTGGTA;Eukaryota;Chromista;Chromobiota;Bacillariophyta;Bacillariophyceae;Bacillariales;Bacillariaceae;Nitzschia;NA;Nitzschia;100;100;10…
ASV408;CGTTACAGCAGCTACTATGGAAGAAGTATACAAACGTGCTGAGTATGCTAAAAATGTTGGTTCTGTAATTGTTATGATCGATTTAGTAATGGGTTACACAGCAATTCAAAGTATTGCTTTATGGGCTCGTGACAATGATATGGTTTTACACTTACACCGTGCTGGTAACTCTACTTACGCTCGTCAAAAGAATCATGGTATTAACTTCCGTGTTATCTGTAAATGGATGCGTATGTCTGGTGTAGATCACATCCACGCTGGTA;Eukaryota;Chromista;Chromobiota;Bacillariophyta;Bacillariophyceae;Naviculales;Naviculaceae;Navicula;NA;Navicula;100;100;100;100;…
ASV409;CATCACTGCTGGTACAATGGAAGAAGTTTACAAACGTGCTGAATATGCTAAAGCTGTTGGTTCTGTTGTTGTAATGATCGACTTAGTTATGGGTTACACAGCAATTCAAAGTGCTGCTATTTGGGCTCGTGATAACGATATGTTATTACACTTACACCGTGCGGGTAACTCAACTTACGCTCGTCAAAAAAATCATGGTATTAACTTCCGTGTTATCTGTAAATGGATGCGTATGTCTGGTGTAGACCATATCCACGCTGGTA;Eukaryota;Chromista;Chromobiota;Bacillariophyta;Bacillariophyceae;Naviculales;Naviculaceae;Geissleria;Geissleria_decussis;Geissl…
ASV410;CATCACAGCAGCTACTATGGAAGAAGTGTACAAACGTGCAGAATATGCTAAAACGGTAGGTTCTATCATTGTAATGATCGATTTAGTAATGGGTTATACAGCAATTCAAAGTATTGCTCTTTGGGCTCGTGAAAACGATATGCTTTTACACTTACATCGTGCTGGTAACTCAACTTACGCTCGTCAAAAGAATCATGGTATCAACTTCCGTGTTATCTGTAAATGGATGCGTATGTCTGGTGTAGATCACATCCACGCTGGTA;Eukaryota;Chromista;Chromobiota;Bacillariophyta;Bacillariophyceae;Naviculales;Naviculaceae;Navicula;Navicula_gregaria;Navicula_g…
ASV411;CGTAACAGCTGCAACTTTAGAAGAAACTTACAAACGTGCAGAATATGCTAAAGAAGTAGGTTCTATCATTGTCATGGTTGATTTAGTTATGGGTTACACGGCTTTACAATCAATGGCTATTTGGTCACGTGAAAACGATATGTTATTACATTTACACCGTGCGGGTAACTCTACTTATGCTCGTCAAAAAAATCATGGTATTAACTTCCGTGTTATTTGTAAATGGATGCGTATGACTGGTGTAGACCATATCCATGCTGGTA;Eukaryota;Chromista;Chromobiota;Bacillariophyta;Bacillariophyceae;Bacillariales;Bacillariaceae;Nitzschia;Nitzschia_dissipata;Nit…
ASV412;CATTACTGCAGCTACAATGGAAGAAGTGTACAAACGTGCTGAGTACGCTAAAGCTGTTGGTTCTATCGTTGTAATGATCGATTTAGTTATGGGTTACACAGCAATTCAAAGTTCAGCTATCTGGGCTCGTGAGAACGATATGCTTTTACATTTACACCGTGCAGGTAACTCAACTTACGCACGTCAAAAAAATCATGGTATTAACTTCCGTGTTATTTGTAAATGGATGCGTATGTCTGGTGTAGATCATATCCACGCTGGTA;Eukaryota;Chromista;Chromobiota;Bacillariophyta;Bacillariophyceae;Cymbellales;Gomphonemataceae;Gomphonema;Gomphonema_pumilum_var…
ASV413;CGTTACGGCTGCTACTATGGAAGAAGTGTACAAACGTGCTGAGTACGCTAAAACAGTAGGTTCTGTAATTGTGATGATCGATTTAGTTATGGGTTATACAGCAATTCAAAGTATTGCATTATGGGCTCGTGAAAACGACATGGTTTTACACTTACACCGTGCAGGTAACTCTACATATGCTCGTCAAAAGAATCATGGTATTAACTTCCGTGTTATCTGTAAATGGATGCGTATGTCAGGTGTAGATCATATCCACGCTGGTA;Eukaryota;Chromista;Chromobiota;Bacillariophyta;Bacillariophyceae;Thalassiophysales;Catenulaceae;Amphora;Amphora_pediculus;Ampho…
ASV414;CATCACTGCGGCAACTATGGAAGAAGTTTACAAACGTGCAAACTACGCTAAAGAAGTAGGTTCTGTAATCGTTATGATCGATTTAGTTATGGGTTATACAGCAATTCAAAGTGCTGCAATCTGGGCTCGTGAGAACGATATGATCTTACATTTACACCGTGCAGGTAATTCTACTTATGCTCGTCAAAAAAATCATGGTATTAACTTCCGTGTTATTTGTAAATGGATGCGTATGTCTGGTGTAGATCATATCCACGCAGGTA;Eukaryota;Chromista;Chromobiota;Bacillariophyta;Fragilariophyceae;NA;NA;NA;NA;Fragilariophyceae;100;100;100;100;73;57;57;45;41;0…
ASV415;TGTTACAGCTGCTACGATGGAAGAAGTATACAAACGTTCTGAGTATGCTAAAGCAATCGGTTCTGTAGTTATTATGATCGATTTAGTTATGGGTTATACTGCGATTCAATCAATTGCATACTGGGCTCGTGAAAATGATATGCTTTTACATTTACACCGTGCTGGTAACTCTACTTACGCGCGTCAAAAAAACCATGGTATTAACTTCCGTGTTATCTGTAAATGGATGCGTATGTCGGGTGTGGATCATATCCACGCTGGTA;Eukaryota;Chromista;Chromobiota;Bacillariophyta;Mediophyceae;Thalassiosirales;Stephanodiscaceae;Lindavia;Lindavia_radiosa;Lindav…
ASV416;CGTAACTTCAGCTACTATGGAAGAAGTTTACAAACGTGCAGAGTATGCTAAAACTGTAGGTTCTGTAATTATCATGATCGATTTAGTTATGGGTTATACAGCAATCCAAAGTATTGCTTTATGGTCTCGTGAAAACGATATGGTATTACATTTACACCGTGCAGGTAACTCTACTTACGCTCGTCAAAAAAATCATGGTATTAACTTCCGTGTTATCTGTAAATGGATGCGTATGTCTGGTGTAGATCATATCCACGCTGGTA;Eukaryota;Chromista;Chromobiota;Bacillariophyta;Bacillariophyceae;Naviculales;Pleurosigmataceae;Gyrosigma;Gyrosigma_sciotense;Gy…
ASV417;CATCACTGCTGGTACAATGGAACAAGTTTACGAACGTGCAGAATATGCTAAATCAGTAGGTTCTATCATTGTTATGATCGACTTAGTTATGGGTTACACAGCAATCCAATCTTCTGCTCTTTGGGCTCGTAACAATGACATGCTTTTACACTTACACCGTGCAGGTAACTCAACTTACGCTCGTCAAAAAAATCATGGTATTAACTTCCGTGTTATTTGTAAATGGATGCGTATGTCTGGTGTAGATCATATCCACGCTGGTA;Eukaryota;Chromista;Chromobiota;Bacillariophyta;Bacillariophyceae;Naviculales;Pinnulariaceae;Pinnularia;Pinnularia_microstauron;…
ASV418;CATCACTGCTGGTACAATGGAAGAAGTGTACAAACGTGCTGAATACGGTAAAGCTGTAGGTTCTATCATCGTAATGATCGATTTAGTTATGGGTTACACAGCAATTCAAAGTGCTGCTATCTGGTCTCGTGACAACGATATGCTTTTACATTTACACCGTGCGGGTAACTCTACTTACGCTCGTCAAAAAAATCATGGTATTAACTTCCGTGTTATTTGTAAATGGATGCGTATGTCTGGTGTAGATCATATCCATGCTGGTA;Eukaryota;Chromista;Chromobiota;Bacillariophyta;Bacillariophyceae;Cymbellales;NA;NA;NA;Cymbellales;100;100;100;100;100;87;58;35;…
ASV419;CGTTACAGCTGCTACTATGGAAGAAGTATACAAACGTTGTGAGTATGCTAAAGAAGTAGGTTCTATTGTTGTTATGATCGATTTAGTTATGGGTTATACAGCAATTCAAAGTGCTGCAATTTGGGCTCGTGAGAACGATATGCTTTTACATTTACACCGTGCAGGTAACTCTACATATGCGCGCCAAAAAAATCATGGTATTAACTTCCGTGTTATTTGTAAATGGATGCGTATGTCTGGTGTAGATCATATTCACGCTGGAA;Eukaryota;Chromista;Chromobiota;Bacillariophyta;Bacillariophyceae;Bacillariales;Bacillariaceae;NA;NA;Bacillariaceae;100;100;100;…
ASV420;CGTTACTGCAGCTACTATGGAAGAAGTGTACAAACGTGCAGAATACGCTAAAGCAATTGGTTCTATAATCATTATGATCGATTTAGTAATGGGTTATACAGCAATTCAAAGTATTGCTCTTTGGTCTCGTGAAAACGACATGCTTTTACACTTACACCGTGCTGGGAACTCGACTTATGCTCGTCAAAAGAATCACGGTATTAACTTCCGTGTTATTTGTAAATGGATGCGTATGTCTGGTGTAGATCATATCCACGCTGGTA;Eukaryota;Chromista;Chromobiota;Bacillariophyta;Bacillariophyceae;Naviculales;Naviculaceae;Navicula;Navicula_cryptotenella;Navic…
ASV421;CGTTACAGCTGCAACTTTAGAAGAAACTTACAAACGTGCTCAATATGCTAAAGAAGTAGGTTCGATCATCGTTATGGTTGATTTAGTTATGGGTTATACAGCTTTACAATCAATGGCTATCTGGTCACGTGACAATGATATGTTATTACATTTACACCGTGCGGGTAACTCTACTTATGCTCGTCAAAAAAATCATGGTATTAACTTCCGTGTTATTTGTAAATGGATGCGTATGACTGGTGTAGATCATATTCACGCTGGTA;Eukaryota;Chromista;Chromobiota;Bacillariophyta;Bacillariophyceae;Bacillariales;Bacillariaceae;Nitzschia;Nitzschia_sigmoidea;Nit…
ASV422;CATTACTGCTGGTACAATGGAAGAAGTGTACAAACGTGCTGAGTACGCTAAAGCTGTTGGTTCAGTAATTATTATGATCGATTTAGTAATGGGTTATACAGCAATTCAAAGTGCGGCTATCTGGTCTCGTGAAAATGACATGGTATTACATTTACACCGTGCAGGTAACTCTACATATGCTCGTCAAAAAAATCATGGTATTAATTTCCGTGTTATTTGTAAATGGATGCGTATGTCTGGTGTAGATCATATCCACGCTGGTA;Eukaryota;Chromista;Chromobiota;Bacillariophyta;Bacillariophyceae;Achnanthales;Achnanthidiaceae;Achnanthidium;Achnanthidium_minu…
ASV423;CATTACTGCTGGTACTATGGAAGAAGTGTACAAACGTGCTGAGTACGCTAAAACAGTAGGTTCTATAATTGTTATGATCGATTTAGTAATGGGTTATACAGCAATTCAAAGTATTGCACTATGGGCTCGTGAAAACGACATGCTTTTACACTTACACCGTGCAGGTAACTCTACATATGCTCGTCAAAAGAATCATGGTATTAACTTCCGTGTTATCTGTAAATGGATGCGTATGTCAGGTGTAGATCATATCCACGCTGGTA;Eukaryota;Chromista;Chromobiota;Bacillariophyta;Bacillariophyceae;Thalassiophysales;Catenulaceae;Amphora;Amphora_copulata;Amphor…
ASV424;CATTACTGCTGGTACAATGGAAGAAGTGTACAAACGTGCTGAGTACGCTAAAGCTGTTGGTTCTGTAATTGTTATGATCGATTTAGTAATGGGTTATACAGCAATTCAAAGTGCAGCTCTTTGGTCTCGTGATAATGATATGTTATTACATTTACACCGTGCAGGTAACTCGACATACGCACGTCAAAAAAATCATGGTATTAACTTCCGTGTTATTTGTAAATGGATGCGTATGTCAGGTGTAGATCATATTCACGCTGGTA;Eukaryota;Chromista;Chromobiota;Bacillariophyta;Bacillariophyceae;Achnanthales;Achnanthidiaceae;Achnanthidium;Achnanthidium_minu…
ASV425;CATCACTGCAGGTACTATGGAAGAAGTTTACAAACGTGCTGAATACGGTAAAGCTGTAGGTTCTATCGTTGTAATGATCGATTTAGTTATGGGTTACACAGCAATTCAAAGTGCTGCTCTTTGGGCTCGTGACAACGATTGTTTATTACACTTACACCGTGCAGGTAACTCAACTTATGCTCGTCAAAAAAATCACGGTATTAACTTCCGTGTTATTTGTAAATGGATGCGTATGGCTGGTGTTGATCATATCCACGCTGGTA;Eukaryota;Chromista;Chromobiota;Bacillariophyta;Bacillariophyceae;Cymbellales;Cymbellaceae;Cymbella;NA;Cymbella;100;100;100;100;…
ASV426;CATCACTGCAGGAACTATGGAAGAAGTTTATAAACGTGCGGAATATGCTAAAGCAGTAGGTTCTATCGTCGTTATGATTGACTTAGTTATGGGTTATACAGCAATTCAAAGTTCTGCTATTTGGGCTCGTGAAAATGATATGCTTTTACATTTACACCGTGCCGGTAACTCAACATATGCTCGTCAAAAAAATCATGGTATTAACTTCCGTGTTATTTGTAAATGGATGCGTATGTCTGGTGTAGATCATATCCACGCTGGTA;Eukaryota;Chromista;Chromobiota;Bacillariophyta;Bacillariophyceae;Naviculales;Neidiaceae;Neidium;Neidium_sp.;Neidium_sp.;100;100…
ASV427;CGTTACTGCTGCTACTATGGAAGAAGTGTACAAACGTTCTGCGTACGCTAAAACAGTGGGTTCTGTAATTATTATGATCGATTTAGTAATGGGTTATACAGCAATTCAAAGTATTGCACTATGGTCTCGTGAAAACGACATGATTTTACACTTACACCGTGCCGGTAACTCTACATATGCTCGTCAAAAGAATCATGGTATTAACTTCCGTGTTATCTGTAAATGGATGCGTATGTCAGGTGTAGATCATATCCACGCTGGTA;Eukaryota;Chromista;Chromobiota;Bacillariophyta;Bacillariophyceae;Thalassiophysales;Catenulaceae;Amphora;Amphora_pediculus;Ampho…
ASV428;CGTTACTGCTGCTACTATGGAAGAAGTGTACAAACGTTCAGAATACGCTAAAAATGTTGGTTCTGTAATCATTATGATCGATTTAGTAATGGGTTATACAGCAATTCAAAGTATTGCTCTTTGGTCTCGTGAAAACGACATGATTTTACACTTACACCGTGCTGGTAACTCTACTTATGCTCGTCAAAAGAATCATGGTATTAACTTCCGTGTTATCTGTAAATGGATGCGTATGTCAGGTGTAGATCATATCCACGCTGGTA;Eukaryota;Chromista;Chromobiota;Bacillariophyta;Bacillariophyceae;Naviculales;Naviculaceae;Navicula;NA;Navicula;100;100;100;100;…
ASV429;CATCACTGCTGGTACAATGGACGAAGTTTACGCACGTGCAGAATATGCTAAATCAGTAGGTTCTATCATTGTTATGGTCGATTTAGTTCTAGGTTACACAGCAATCCAAACTGCAGCTATCTGGGCTCGTAACAACGATATGATCTTACACTTACACCGTGCAGGTAACTCAACTTACGCTCGTCAAAAAAACCACGGTATTAACTTCCGTGTTATTTGTAAATGGATGCGTATGTCTGGTGTAGATCACATCCACGCTGGTA;Eukaryota;Chromista;Chromobiota;Bacillariophyta;Bacillariophyceae;Naviculales;Pinnulariaceae;Pinnularia;Pinnularia_subcommutata;…
ASV430;CGTTACTGCAGCTACTATGGAAGAAGTTTACAAACGTGCAGAATACGCTAAAGCAATTGGTTCTGTAATTATTATGATCGATTTAGTAATGGGCTATACAGCAATTCAAAGTATTGCTATTTGGTCTCGTGAAAACGACATGGTTTTACACTTACACCGTGCTGGTAACTCGACTTATGCTCGTCAAAAGAATCATGGTATTAACTTCCGTGTTATCTGTAAATGGATGCGTATGTCTGGTGTAGATCATATCCACGCTGGTA;Eukaryota;Chromista;Chromobiota;Bacillariophyta;Bacillariophyceae;Naviculales;Naviculaceae;Navicula;Navicula_cryptotenella;Navic…
ASV431;CATCACTGCTGCGACTATGGAAGAACTTTACAAACGTGGTGCTTATGCTAAGTCTGTAGGTTCTGTAATCGTTATGATCGACTTAGTTTTAGGTTACACAGCAATTCAAAGTGCTGCGATCTGGGCTCGTGAAAATGATTTAGTATTACACTTACACCGTGCAGGTAACTCAACATATGCTCGTCAAAAAAATCATGGTATCAACTTCCGTGTAATTTGTAAATGGATGCGTATGTCTGGTGTTGATCATATCCACGCTGGTA;Eukaryota;Chromista;Chromobiota;Bacillariophyta;Fragilariophyceae;Fragilariales;Fragilariaceae;Fragilaria;NA;Fragilaria;100;100;…
ASV432;CATTACAGCAGCTACAATGGAAGAAGTTTACAAACGTGCTGAGTACGCTAAAGCAGTTGGTTCTATCGTTGTAATGATCGATTTAGTTATGGGTTACACAGCAATTCAAAGTTCAGCTATTTGGGCTCGTGAGAACGATATGCTTTTACATTTACACCGTGCAGGTAACTCAACTTACGCACGTCAAAAAAATCATGGTATTAACTTCCGTGTTATTTGTAAATGGATGCGTATGTCTGGTGTAGATCATATCCACGCTGGTA;Eukaryota;Chromista;Chromobiota;Bacillariophyta;Bacillariophyceae;Cymbellales;Gomphonemataceae;Gomphonema;Gomphonema_pumilum_var…
ASV433;CATTACTGCAGCTACTATGGAAGAAGTTTACAAACGTGCAGAATATGCTAAAATGGTTGGTTCTGTAATCGTTATGATCGATTTAGTAATGGGTTACACAGCAATTCAAAGTATTGCTATTTGGGCTCGTGAAAACGACATGCTTTTACACTTACACCGTGCTGGTAACTCTACTTATGCTCGTCAAAAGAATCACGGTATTAACTTCCGTGTTATTTGTAAATGGATGCGTATGTCTGGTGTAGATCATATCCATGCTGGTA;Eukaryota;Chromista;Chromobiota;Bacillariophyta;Bacillariophyceae;Naviculales;Naviculaceae;Navicula;NA;Navicula;100;100;100;100;…
ASV434;TATTACTGCAGCTACAATGGAAGAAGTGTACAAACGTGCTGAGTACGCTAAAGCTGTTGGTTCAATAATTGTAATGATCGATTTAGTAATGGGTTACACAGCAATTCAAAGTGCTGCTATCTGGTCTCGTGAGAATGATATGGTTTTACATTTACATCGTGCAGGTAACTCTACTTACGCTCGTCAAAAGAATCATGGTATTAACTTCCGTGTTATCTGTAAATGGATGCGTATGTCTGGTGTAGATCACATCCACGCTGGTA;Eukaryota;Chromista;Chromobiota;Bacillariophyta;Bacillariophyceae;Achnanthales;Achnanthidiaceae;Planothidium;NA;Planothidium;100…
ASV435;CATCACTGCAGGTACTATGGAAGAAGTTTACAAACGTGCTCAATACGCTAAAGCAGTAGGTTCTGTAATTGTAATGATCGATTTAGTAATGGGTTATACAGCAATTCAAAGTTCTGCTCTTTGGGCTCGTGATAATGATATGCTTTTACATTTACACCGTGCAGGTAACTCTACATACGCTCGTCAAAAAAATCATGGTATTAACTTCCGTGTTATTTGTAAATGGATGCGTATGTCTGGTGTAGATCATATCCACGCTGGTA;Eukaryota;Chromista;Chromobiota;Bacillariophyta;Bacillariophyceae;Naviculales;Stauroneidaceae;Stauroneis;Stauroneis_phoenicenter…
ASV436;CATCACAGCTGCAACTATGGAAGAAGTTTACAAACGTGCTAACTATGCTAAAGAAGTTGGTTCTGTAATCGTTATGATCGATTTAGTTATGGGTTACACAGCAATTCAAAGTGCTGCAATTTGGGCTCGTGAGAATGATATGCTTTTACATTTACACCGTGCTGGTAACTCTACTTATGCTCGTCAAAAAAACCATGGTATCAATTTCCGTGTTATCTGTAAATGGATGCGTATGTCTGGCGTAGATCATATCCACGCTGGTA;Eukaryota;Chromista;Chromobiota;Bacillariophyta;Fragilariophyceae;Fragilariales;Fragilariaceae;Diatoma;NA;Diatoma;100;100;100;10…
ASV437;CATCACTGCAGGGACTATGGAAGAAGTTTACAAACGTGCTGAATATGCTAAAGCAGTAGGTTCTATCGTTGTTATGATTGACTTAGTAATGGGTTATACAGCAATTCAAAGTTGTGCTATCTGGGCTCGTGACAATGATATGCTTTTACATTTACACCGTGCCGGTAACTCAACATACGCTCGTCAAAAAAATCATGGTATTAACTTCCGTGTTATTTGTAAATGGATGCGTATGTCTGGTGTAGATCATATCCACGCTGGTA;Eukaryota;Chromista;Chromobiota;Bacillariophyta;Bacillariophyceae;Naviculales;Neidiaceae;Neidium;NA;Neidium;100;100;100;100;100;…
ASV438;CATTACTGCTGGTACAATGGAAGAAGTGTACAAACGTGCTGAGTACGCTAAAGCTGTTGGTTCAGTAATTGTTATGATCGATTTAGTAATGGGTTATACAGCAATTCAAAGTGCAGCTATCTGGTCTCGTGAAAATGACATGGTATTACACTTACACCGTGCAGGGAACTCTACATATGCTCGTCAAAAAAATCATGGTATCAATTTCCGTGTTATTTGTAAATGGATGCGTATGTCTGGTGTAGATCATATCCACGCTGGTA;Eukaryota;Chromista;Chromobiota;Bacillariophyta;Bacillariophyceae;Achnanthales;Achnanthidiaceae;Achnanthidium;Achnanthidium_minu…
ASV439;CATCACTGCTGGTACAATGGAAGAAGTTTACAAACGTGCTAACTACGGTAAAGCTGTAGGTTCAGTAATTGTCATGATCGATTTAGTTATGGGTTACACAGCAATTCAAAGTGCTGCTATTTGGGCTCGTGAAAATGATATGCTTTTACACTTACATCGTGCAGGTAACTCAACTTATGCGCGTCAAAAAAACCATGGTATTAACTTCCGTGTTATTTGTAAATGGATGCGTATGTCTGGTGTAGATCACATCCATGCTGGTA;Eukaryota;Chromista;Chromobiota;Bacillariophyta;Bacillariophyceae;Cymbellales;Cymbellaceae;Encyonopsis;Encyonopsis_subminuta;Enc…
ASV440;CATTACTGCAGCTACAATGGAAGAAGTGTACAAACGTGCTGAGTACGCTAAAGCAGTTGGTTCTGTAATCGTAATGATCGATTTAGTTATGGGTTACACAGCAATTCAAAGTTCAGCTATCTGGGCTCGTGAAAACGACATGATTTTACACTTACACCGTGCAGGTAACTCAACTTACGCTCGTCAAAAAAACCATGGTATTAACTTCCGTGTTATTTGTAAATGGATGCGTATGTCTGGTGTAGATCATATCCACGCTGGTA;Eukaryota;Chromista;Chromobiota;Bacillariophyta;Bacillariophyceae;Cymbellales;Gomphonemataceae;Gomphonema;Gomphonema_acuminatum;…
ASV441;CATTACTGCAGCTACTATGGAAGAAGTTTACAAACGTGCTGAGTATGCAAAATCTGTTGGTTCGATTGTTGTCATGATCGATTTAGTTATGGGTTACACAGCAATTCAATCAATTGCTATTTGGGCTCGTAACAACGACATGTTATTACACTTACACCGTGCAGGTAACTCTACATACGCTCGTCAAAAAAATCATGGTATTAACTTCCGTGTTATCTGTAAATGGATGCGTATGTCTGGTGTAGATCATATCCACGCAGGTA;Eukaryota;Chromista;Chromobiota;Bacillariophyta;Bacillariophyceae;Mastogloiales;Mastogloiaceae;Aneumastus;Aneumastus_stroesei;An…
ASV442;CGTTACAGCTGCAACAATGGAAGAAGTGTATAAACGTAGTTTATACGCACAAAATGTTGGCTCTGTAATCATTATGATTGACTTAGTTATGGGTTATACAGCCATTCAAAGTGCAGCAATCTTTGCACGTGAACATGACTTAATTTTACACTTACACCGTGCGGGTAACTCTACTTATGCTCGTCAAAAAAATCATGGTATTAACTTCCGTGTTATCTGTAAATGGATGCGTATGTCTGGTGTAGATCATATCCACGCTGGTA;Eukaryota;Chromista;Chromobiota;Bacillariophyta;Bacillariophyceae;NA;NA;NA;NA;Bacillariophyceae;100;100;100;100;60;14;14;9;6;2;0…
ASV443;CGTTACAGCTGCAACTTTAGAAGAAACTTACAAACGTGCTCAATATGCTAAAGAAGTAGGTTCGATCATCGTTATGGTTGATTTAGTTATGGGTTATACAGCTTTACAATCAATGGCGATCTGGTCACGTGACAATGATATGTTATTACATTTACACCGTGCGGGTAACTCTACTTACGCTCGTCAAAAAAATCATGGTATTAACTTCCGTGTTATTTGTAAATGGATGCGTATGACTGGTGTAGATCATATTCACGCTGGTA;Eukaryota;Chromista;Chromobiota;Bacillariophyta;Bacillariophyceae;Bacillariales;Bacillariaceae;Nitzschia;Nitzschia_sigmoidea;Nit…
ASV444;CATTACTGCAGCTACAATGGAAGAAGTGTACAAACGTGCTGAGTACGCTAAAGCAGTTGGTTCTATAATCGTAATGATCGATTTAGTTATGGGTTACACAGCAATTCAAAGTTCAGCTATCTGGGCTCGTGAAAACGACATGCTTTTACACTTACACCGTGCAGGTAACTCAACTTACGCTCGTCAAAAAAATCATGGTATTAACTTCCGTGTTATTTGTAAATGGATGCGTATGTCTGGTGTAGATCATATCCACGCTGGTA;Eukaryota;Chromista;Chromobiota;Bacillariophyta;Bacillariophyceae;Cymbellales;Gomphonemataceae;Gomphonema;NA;Gomphonema;100;100;…
ASV445;CGTTACAGCTGCAACTTTAGAAGAAACTTACAAACGTGCTGAATATGCTAAAGAAGTAGGTTCAATCATCGTTATGGTTGATTTAGTTATGGGTTACACAGCTTTACAATCAATGGCTATTTGGTCACGTGAAAATGATATGTTATTACATTTACACCGTGCGGGTAACTCTACTTACGCTCGTCAAAAAAATCATGGTATTAACTTCCGTGTTATTTGTAAATGGATGCGTATGACTGGTGTAGATCATATTCACGCTGGTA;Eukaryota;Chromista;Chromobiota;Bacillariophyta;Bacillariophyceae;Bacillariales;Bacillariaceae;Nitzschia;NA;Nitzschia;100;100;10…
ASV446;CATCACTGCGGGTACTATGGAAGAAGTTTACAAACGTGCTGAATATGCTAAATCAGTAGGTTCTATCGTCGTTATGATTGACTTAGTAATGGGTTATACAGCAATTCAAAGTTCTGCTATTTGGGCTCGTGATAATGATATGCTTCTACATTTACACCGTGCAGGTAACTCAACATATGCTCGTCAAAAAAATCATGGTATTAACTTCCGTGTTATTTGTAAATGGATGCGTATGTCTGGTGTAGATCACATCCACGCTGGTA;Eukaryota;Chromista;Chromobiota;Bacillariophyta;Bacillariophyceae;Naviculales;Neidiaceae;Neidium;NA;Neidium;100;100;100;100;100;…
ASV447;CATCACTGCTGGTACTATGGAAGAAGTTTACGCACGTGCAGAATACGGTAAAGCAGTTGGTTCTGTAATTGTTATGATTGACTTAGTTATGGGTTACACAGCAATTCAAAGTGCTGCTATCTGGGCTCGTAATAATGACATGATCTTGCACTTACACCGTGCAGGTAACTCTGCTTACGCTCGTCAAAAGAATCATGGTATTAACTTCCGTGTTATCTGTAAATGGATGCGTATGTCTGGTGTAGATCACATCCACGCTGGTA;Eukaryota;Chromista;Chromobiota;Bacillariophyta;Bacillariophyceae;Naviculales;Sellaphoraceae;Sellaphora;NA;Sellaphora;100;100;10…
ASV448;CATTACTGCTGGTACAATGGAAGAAGTGTACAAACGTGCTGAGTACGCTAAAGCTGTTGGTTCCGTAATTGTTATGATCGATTTAGTAATGGGTTATACAGCAATTCAAAGTGCAGCTATTTGGTCTCGTGATAATGATATGTTATTACATTTACACCGTGCAGGTAACTCTACGTACGCACGTCAAAAAAATCATGGTATTAACTTCCGTGTTATTTGTAAATGGATGCGTATGTCAGGTGTAGATCATATTCACGCTGGTA;Eukaryota;Chromista;Chromobiota;Bacillariophyta;Bacillariophyceae;Achnanthales;Achnanthidiaceae;Achnanthidium;Achnanthidium_minu…
ASV449;CATTACTGCTGGTACAATGGAAGAAGTGTACAAACGTGCTGAGTACGCTAAAGCTGTTGGTTCTGTAATTGTAATGATCGATTTAGTTATGGGTTACACAGCAATTCAAAGTTCTGCTATTTGGGCTCGTGATAATGACATGATTTTACATTTACACCGTGCAGGTAACTCGACTTACGCTCGTCAAAAAAACCACGGTATTAACTTCCGTGTTATTTGTAAATGGATGCGTATGTCAGGTGTAGATCATATCCACGCTGGTA;Eukaryota;Chromista;Chromobiota;Bacillariophyta;Bacillariophyceae;Cymbellales;NA;NA;NA;Cymbellales;100;100;100;100;100;80;51;14;…
ASV450;TATTACTGCTGGAACAATGGAAGAAGTTTACAAACGTGCTGAATACGGTAAAGCTGTTGGTTCTGTTGTAGTAATGATCGATTTAGTTATGGGTTACACAGCAATTCAAAGTGCTGCTATTTGGGCTCGTGATAATGATTGTATCTTACACTTACACCGTGCAGGTAACTCAACATATGCTCGTCAAAAGAATCACGGTATTAATTTCCGTGTTATCTGTAAATGGATGCGTATGTCTGGTGTAGATCATATTCACGCTGGTA;Eukaryota;Chromista;Chromobiota;Bacillariophyta;Bacillariophyceae;Cymbellales;Cymbellaceae;Encyonopsis;NA;Encyonopsis;100;100;10…
ASV451;CATCACAGCTGCAACAATGGAAGAAGTTTACAAACGTGGAAACTACGCTAAAAACGTTGGTTCTATCGTTGTTATGATCGACTTAGTTATGGGTTATACAGCAATTCAAAGTGCTGCAATCTGGTCACGTGAAAATGATATGATTTTACATTTACACCGTGCTGGTAACTCTACTTATGCTCGTCAAAAAAATCACGGTATTAACTTCCGTGTTATTTGTAAATGGATGCGTATGTCTGGTGTAGATCATATCCATGCTGGTA;Eukaryota;Chromista;Chromobiota;Bacillariophyta;Bacillariophyceae;Cymbellales;Anomoeoneidaceae;Adlafia;Adlafia_minuscula;Adlafia…
ASV452;CATCACTGCTGGTACAATGGAAGAAGTATACAAACGTGCTGAGTACGCTAAAGCAGTTGGATCTATCGTTGTTATGATTGACTTAGTAATGGGTTACACAGCTATTCAAAGTTGTGCTATCTGGGCTCGTGATAACGATATGCTTTTACACTTACACCGTGCAGGTAACTCAACTTACGCTCGTCAAAAAAATCATGGTATTAACTTCCGTGTAATTTGTAAATGGATGCGTATGTCTGGTGTAGATCACATCCACGCTGGTA;Eukaryota;Chromista;Chromobiota;Bacillariophyta;Bacillariophyceae;Cymbellales;Gomphonemataceae;Gomphonema;NA;Gomphonema;100;100;…
ASV453;CATCACTGCTGGTACAATGGAAGAATTATACAAACGTGCTGAATATGCGAAAGCTGTTGGTTCAGTAATTATCATGATCGATTTAGTACTAGGCTATACAGCAATTCAAAGTGCTGCTATCTGGGCGCGTGATAATGATTGTATCTTACATTTACACCGTGCAGGTAACTCTACATATGCTCGTCAAAAAAATCACGGTATCAATTTCCGCGTTATCTGTAAATGGATGCGTATGTCTGGTGTAGATCATATCCACGCTGGTA;Eukaryota;Chromista;Chromobiota;Bacillariophyta;Bacillariophyceae;Achnanthales;Achnanthidiaceae;Achnanthidium;NA;Achnanthidium;1…
ASV454;CATAACAGCTGCGACGATGGAAGAAGTTTACAAACGTGGAGCTTATGCAAAAGAAGTAGGCTCTGTAATTGTTATGATCGATTTAGTTATGGGTTATACTGCAATTCAAAGTGCTGCAATTTGGGCTCGTGAAAATGATATGATTTTACATTTACACCGTGCTGGTAACTCTACTTATGCTCGTCAAAAAAATCATGGTATTAATTTCCGTGTTATTTGTAAATGGATGCGTATGTCAGGTGTAGATCATATTCACGCTGGTA;Eukaryota;Chromista;Chromobiota;Bacillariophyta;Fragilariophyceae;Tabellariales;Tabellariaceae;Tabellaria;Tabellaria_flocculosa;…
ASV455;CATCACTGCTGGTACTATGGAAGAAGTTTACACACGTGCAGAATACGGTAAAGCAATTGGTTCTGTAATTGTTATGATTGACTTAGTTATGGGTTACACAGCAATTCAAAGTGCTGCTATCTGGGCTCGTAATAATGACATGATCTTACACTTACACCGTGCAGGCAACTCTGCTTACGCTCGTCAAAAGAATCATGGTATTAACTTCCGTGTTATCTGTAAATGGATGCGTATGTCTGGTGTAGATCACATCCACGCTGGTA;Eukaryota;Chromista;Chromobiota;Bacillariophyta;Bacillariophyceae;Naviculales;Sellaphoraceae;Sellaphora;NA;Sellaphora;100;100;10…
ASV456;CATCACTGCTGGTACAATGGAAGAAGTTTACAAACGTGCTGAGTACGCAAAAGCTGTTGGTTCTGTAATTGTTATGATCGATTTAGTAATGGGTTATACAGCAATTCAAAGTGCAGCTATTTGGTCTCGTGAAAATGATATGTTATTACATTTACACCGTGCAGGTAACTCTACTTACGCTCGTCAAAAAAATCATGGTATCAACTTCCGTGTTATTTGTAAATGGATGCGTATGTCAGGTGTAGATCACATCCACGCTGGTA;Eukaryota;Chromista;Chromobiota;Bacillariophyta;Bacillariophyceae;Achnanthales;Achnanthidiaceae;Achnanthidium;Achnanthidium_eutr…
ASV457;CATCACTGCTGGTACAATGGAAGAAGTTTACAAACGTGCTGAATATGCAAAAAATGTAGGCTCTGTAATTGTTATGATCGATTTAGTTATGGGTTATACAGCTATTCAAAGTTCTGCAATTTGGGCTCGTGATAACGACATGATTTTACATTTACACCGTGCTGGTAACTCAACATATGCTCGTCAAAAAAACCACGGTATTAACTTCCGTGTAATTTGTAAATGGATGCGTATGTCTGGTGTAGATCACATTCACGCAGGTA;Eukaryota;Chromista;Chromobiota;Bacillariophyta;Bacillariophyceae;NA;NA;NA;NA;Bacillariophyceae;100;100;100;100;74;54;42;42;21;0…
ASV458;CATCACTGCTGGTACTATGGAAGAAGTTATTAAACGTGCAGACTACGCTAAAGCAGTAGGTTCTGTAATCGTTATGATCGATTTAGTTATGGGTTACACAGGAATTCAAAGTGCTGCTATTTGGGCTCGTGAAAACGATATGATTTTACATTTACACCGTGCAGGTAACTCAACTTATGCGCGTCAAAAAAATCACGGTATCAACTTCCGTGTTATCTGTAAATGGATGCGTATGTCTGGTGTAGATCATATCCACGCTGGTA;Eukaryota;Chromista;Chromobiota;Bacillariophyta;Bacillariophyceae;Naviculales;Pinnulariaceae;Caloneis;Caloneis_fontinalis;Calone…
ASV459;CATTACTGCTGGTACAATGGAAGAAGTGTACAAACGTGCTGAGTACGCTAAAGCTGTTGGTTCAGTAATTGTTATGATCGATTTAGTAATGGGTTATACAGCAATTCAAAGTGCAGCTATCTGGTCTCGTGAAAATGACATGGTATTACACTTACACCGTGCAGGTAACTCTACATATGCTCGTCAAAAAAATCATGGTATCAATTTCCGTGTTATCTGTAAATGGATGCGTATGTCTGGTGTAGATCATATCCACGCTGGTA;Eukaryota;Chromista;Chromobiota;Bacillariophyta;Bacillariophyceae;Achnanthales;Achnanthidiaceae;Achnanthidium;Achnanthidium_minu…
ASV460;CGTTACTGCTTCAACTATGGAAGAAGTTTACAAACGTGCAGAATATGCTAAAATGGTAGGCTCTGTGATCATTATGATCGATTTAGTTATGGGTTACACAGCAATTCAAAGTATTGCATACTGGTCTCGTGAAAACGACATGATTTTACATTTACATCGTGCGGGTAATTCTACTTACGCTCGTCAAAAAAACCATGGTATTAATTTCCGTGTTATTTGTAAATGGATGCGTATGTCTGGTGTAGATCATATTCACGCAGGTA;Eukaryota;Chromista;Chromobiota;Bacillariophyta;Fragilariophyceae;Fragilariales;Fragilariaceae;Staurosira;Staurosira_venter;Stau…
ASV461;CATCACTGCTGGTACAATGGAAGAAGTTTACAAACGTGCTGAGTATGCAAAAGCTGTAGGTTCTGTAATTGTTATGATCGATTTAGTAATGGGTTATACAGCAATTCAAAGTGCAGCTATTTGGTCTCGTGAAAATGACATGTTATTACATTTACACCGTGCAGGTAACTCTACATACGCTCGTCAAAAAAATCATGGTATTAACTTCCGTGTTATTTGTAAATGGATGCGTATGTCAGGTGTGGATCACATCCACGCTGGTA;Eukaryota;Chromista;Chromobiota;Bacillariophyta;Bacillariophyceae;Achnanthales;Achnanthidiaceae;Achnanthidium;Achnanthidium_eutr…
ASV462;CATCACTGCTGCTACAATGGAAGAAGTTTACAAACGTGCTGAGTACGGTAAAGCTGTTGGTTCAGTAATTGTAATGATCGATTTAGTTATGGGTTACACAGCAATTCAAAGTGCTGCGATTTGGGCTCGTGAGAACGATTTAATTTTACACTTACACCGTGCAGGTAACTCAACTTACGCTCGTCAAAAAAATCACGGTATTAACTTCCGTGTTATTTGTAAATGGATGCGTATGTCTGGTGTAGATCACATCCACGCTGGTA;Eukaryota;Chromista;Chromobiota;Bacillariophyta;Bacillariophyceae;Cymbellales;Cymbellaceae;Encyonopsis;Encyonopsis_falaisensis;E…
ASV463;CATTACTGGTGGTACAATGGAAGAAGTGTACAAACGTGCTGAGTACGCTAAAGCTGTTGGTTCTGTAGTTGTAATGATCGATTTAGTTATGGGTTATACAGCAATTCAAAGTTGTGCTATCTGGGCTCGTGACAATGACATGATCTTACATTTACACCGTGCAGGTAACTCAACTTACGCTCGTCAAAAAAATCATGGTATTAACTTCCGTGTTATTTGTAAATGGATGCGTATGTCAGGTGTAGATCATATCCACGCTGGTA;Eukaryota;Chromista;Chromobiota;Bacillariophyta;Bacillariophyceae;Cymbellales;Gomphonemataceae;Gomphonema;Gomphonema_tergestinum…
ASV464;CATCACTGCAGGTACTATGGAAGAAGTTTACAAACGTGCTGAATATGCTAAAGCAGTAGGTTCTATCATCGTTATGATTGACTTAGTAATGGGTTATACAGCAATTCAAAGTTCTGCTATTTGGGCTCGTGAAAATGATATGCTTCTACATTTACACCGTGCCGGTAACTCAACATATGCTCGTCAAAAAAATCATGGTATTAACTTCCGTGTTATTTGTAAATGGATGCGTATGTCTGGTGTAGATCACATCCACGCTGGTA;Eukaryota;Chromista;Chromobiota;Bacillariophyta;Bacillariophyceae;Naviculales;Neidiaceae;Neidium;NA;Neidium;100;100;100;100;100;…
ASV465;CATCACTGCTGGTACTATGGAAGAAGTGTACGCACGTGCAGAATACGGTAAAGCAGTTGGTTCTGTAATTGTGATGATCGATTTAGTTATGGGTTACACAGCAATTCAATCTGCTGCAATTTGGGCTCGTAACAACGACATGATTTTACACTTACACCGTGCAGGTAACTCTACTTACGCTCGTCAAAAAAATCATGGGATTAACTTCCGTGTAATTTGTAAATGGATGCGTATGGCAGGTGTAGACCATATCCACGCTGGTA;Eukaryota;Chromista;Chromobiota;Bacillariophyta;Bacillariophyceae;Naviculales;Sellaphoraceae;Sellaphora;Sellaphora_nigri;Sellaph…
ASV466;CATCACAGCTTCTACTATGGAAGAAGTGTACAAACGTGCTGAGTATGCTAAAGCAATCGGTTCTGTAATTGTTATGATCGACTTAGTTATGGGTTACACTGCAATTCAATCAATTGCATACTGGGCTCGTGAAAACGATATGATTTTACACTTACACCGTGCTGGTAACTCTACTTACGCTCGTCAAAAAAACCATGGTATTAACTTCCGTGTTATCTGTAAATGGATGCGTATGTCAGGTGTAGATCATATCCACGCTGGGA;Eukaryota;Chromista;Chromobiota;Bacillariophyta;Mediophyceae;Thalassiosirales;Skeletonemataceae;Discostella;Discostella_nipponic…
ASV467;CATCACTGCTGCTACTATGGAAGAACTTTACAAACGTGGTGCTTACGCTAAAGCTGTAGGTTCTGTAATCGTTATGATCGATTTAGTTTTAGGTTACACAGCAATTCAAAGTGCTGCTATCTGGGCTCGTGAAAACGATTTAGTATTACACTTACACCGTGCAGGTAACTCAACTTACGCTCGTCAAAAAAATCACGGTATCAACTTCCGTGTAATTTGTAAATGGATGCGTATGTCTGGTGTTGATCATATCCACGCTGGTA;Eukaryota;Chromista;Chromobiota;Bacillariophyta;Fragilariophyceae;Fragilariales;Fragilariaceae;Fragilaria;NA;Fragilaria;100;100;…
ASV468;CATCACTGCTGGTACAATGGAAGAAGTTTACAAACGTGCTGAGTACGGTAAAGCTGTAGGTTCAGTAATTGTAATGATCGATTTAGTTATGGGTTACACAGCAATTCAAAGTGCTGCTATTTGGGCTCGTAATAACGATATGCTTTTACACTTACACCGTGCAGGTAACTCAACTTATGCTCGTCAAAAAAATCACGGTATTAACTTCCGTGTTATTTGTAAATGGATGCGTATGTCTGGTGTAGATCACATCCACGCTGGTA;Eukaryota;Chromista;Chromobiota;Bacillariophyta;Bacillariophyceae;Cymbellales;Cymbellaceae;Encyonopsis;Encyonopsis_subminuta;Enc…
ASV469;CATCACTGCTGGTACTATGGAAGAAGTGTACGCACGTGCAGAATACGGTAAAGCAGTTGGTTCTGTAATTGTGATGATCGATTTAGTTATGGGTTACACAGCAATTCAATCTGCTGCAATTTGGGCTCGTAACAACGACATGATTTTACACTTACACCGTGCAGGTAACTCTACTTACGCTCGTCAAAAAAATCATGGTATTAACTTCCGTGTAATTTGTAAATGGATGCGTATGGCAGGTGTAGACCATATCCACGCTGGTA;Eukaryota;Chromista;Chromobiota;Bacillariophyta;Bacillariophyceae;Naviculales;Sellaphoraceae;Sellaphora;Sellaphora_nigri;Sellaph…
ASV470;CATTACTGCAGCTACTATGGAAGAAGTGTACAAACGTGCAGAATACGCTAAAATGGTTGGTTCTGTAGTTGTTATGATCGATTTAGTAATGGGTTACACAGCAATTCAAAGTATTGCTATTTGGGCTCGTGAAAACGACATGCTTTTACACTTACACCGTGCAGGTAACTCTACTTATGCTCGTCAAAAGAACCACGGTATTAACTTCCGTGTTATCTGTAAATGGATGCGTATGTCTGGTGTAGATCATATCCACGCTGGTA;Eukaryota;Chromista;Chromobiota;Bacillariophyta;Bacillariophyceae;Naviculales;Naviculaceae;NA;NA;Naviculaceae;100;100;100;100;97…
ASV471;CATTACTGCCGGTACAATGGAAGAAGTGTACAAACGTGCTGAATACGGTAAAGCTGTAGGTTCTGTAATTGTAATGATCGATTTAGTTATGGGTTATACAGCAATTCAAAGTGCTGCTATTTGGGCTCGTGATAATGATTTAATTTTACATTTACATCGTGCAGGTAACTCAACTTACGCTCGCCAAAAGAATCATGGTATTAACTTCCGTGTTATCTGTAAATGGATGCGTATGTCTGGTGTAGATCATATCCATGCTGGTA;Eukaryota;Chromista;Chromobiota;Bacillariophyta;Bacillariophyceae;Cymbellales;Cymbellaceae;NA;NA;Cymbellaceae;100;100;100;100;89…
ASV472;CGTTACAGCTGCGACAATGGAAGAAGTTTACAAACGTGCTATCTACGCTAAAAACGTGGGTTCTGTAATCATTATGGTTGACTTAGTACTGGGTTACACAGCAATTCAAAGTGCAGCAATATTTTCACGTGAAAATGACCTGATTTTACACTTACACCGTGCTGGTAACTCTACTTATGCTCGTCAAAAAAATCATGGTATTAACTTCCGTGTTATCTGTAAATGGATGCGTATGTCTGGTGTAGATCATATCCACGCTGGTA;Eukaryota;Chromista;Chromobiota;Bacillariophyta;Bacillariophyceae;NA;NA;NA;NA;Bacillariophyceae;100;100;100;100;76;33;33;33;20;0…
ASV473;CATTACAGCAGCAACTATGGAAGATGTATACGAACGTGCTGAGTATGCTAAAGAAGTAGGTTCTATAGTCGTTATGATCGATTTAGTTATGGGTTATACTGCTATCCAATCTATCGCTCTTTGGGCTCGTAAAAACGATATGCTTTTACACTTACACCGTGCTGGTAACTCTACTTACGCGCGTCAAAAAAATCATGGTATTAACTTCCGTGTAATTTGTAAATGGATGCGTATGTCTGGTGTAGATCATATTCACGCTGGTA;Eukaryota;Chromista;Chromobiota;Bacillariophyta;Bacillariophyceae;Bacillariales;Bacillariaceae;Nitzschia;Nitzschia_linearis;Nitz…
ASV474;CATCACAGGTGCTACAATGGAAGACGTTTACGAACGTGCTGAGTACGCTAAAGAAGTAGGTTCTATTGTTGTAATGATCGATTTAGTAATGGGTTATACTGCAATTCAAAGTATTGCTTTATGGGCTCGTAAAAACGATATGCTTTTACACTTACACCGTGCTGGTAACTCAACTTACGCTCGTCAAAAAAACCACGGTATTAACTTCCGTGTAATTTGTAAATGGATGCGTATGTCTGGTGTAGATCATATCCACGCAGGTA;Eukaryota;Chromista;Chromobiota;Bacillariophyta;Bacillariophyceae;Bacillariales;Bacillariaceae;Nitzschia;Nitzschia_draveillensis…
ASV475;CGTTACTGCAGCTACAATGGAAGAAGTTTACAAACGTTCTGCGTATGCTAAAGCAGTAGGTTCTATTGTAATTATGATTGACTTAGTTATGGGTTATACAGCTATTCAATCAATTGCTTACTGGGCTCGTGAAAACGATATGCTTTTACACTTACACCGTGCAGGTAACTCTACATATGCACGTCAAAAAAATCATGGTATCAACTTCCGTGTAATCTGTAAGTGGATGCGTATGTCAGGTGTAGATCATATCCACGCTGGTA;Eukaryota;Chromista;Chromobiota;Bacillariophyta;Bacillariophyceae;Surirellales;Surirellaceae;Iconella;NA;Iconella;100;100;100;10…
ASV476;CGTTACAGCTGCAACAATGGAAGAAGTATACAAACGTGCTGAGTATGCTAAAGAAGTTGGTTCTGTAATTATCATGATCGATTTAGTTATGGGTTATACAGCAATCCAAAGTATTGCTTTATGGTCTCGTGAAAACGATATGGTTTTACACTTACACCGTGCAGGTAACTCTACTTACGCTCGTCAAAAAAATCATGGTATTAACTTCCGTGTTATTTGTAAATGGATGCGTATGTCTGGTGTAGACCACATTCACGCTGGTA;Eukaryota;Chromista;Chromobiota;Bacillariophyta;Bacillariophyceae;Bacillariales;Bacillariaceae;Nitzschia;NA;Nitzschia;100;100;10…
ASV477;CATTACTGCAGCTACTATGGAAGAAGTGTACAAACGTGCTGAGTACGCTAAAGCTGTCGGTTCTATCATTGTTATGATCGATTTAGTAATGGGTTATACAGCAATTCAAAGTATTGCTCTTTGGGCTCGTGAAAACGACATGGTTTTACATTTACACCGTGCTGGTAACTCTACTTACGCTCGTCAAAAGAATCATGGTATTAACTTCCGTGTTATCTGTAAATGGATGCGTATGTCTGGTGTAGATCATATCCACGCTGGTA;Eukaryota;Chromista;Chromobiota;Bacillariophyta;Bacillariophyceae;Naviculales;Naviculaceae;Navicula;Navicula_antonii;Navicula_an…
ASV478;CATCACTGCTGGTACTATGGAAGAAGTTTACAAACGTGCAGACTACGCTAAAGCAGTAGGTTCTGTAATTGTAATGATCGATTTAGTTATGGGTTACACAGCAATTCAAAGTGCTGCTATCTGGGCTCGTGAAAACGATCTAATTTTACATTTACACCGTGCTGGTAACTCTACTTACGCTCGTCAAAAAAATCATGGTATTAACTTCCGTGTTATTTGTAAATGGATGCGTATGTCTGGTGTAGATCATATCCACGCTGGTA;Eukaryota;Chromista;Chromobiota;Bacillariophyta;Bacillariophyceae;NA;NA;NA;NA;Bacillariophyceae;100;100;100;100;100;38;38;38;37;…
ASV479;CGTTACTGCATCTACTATGGAAGAAGTGTACAAACGTGCAGAATACGCTAAAGGAATTGGCTCTATAATCATTATGATCGATTTAGTAATGGGTTATACAGCAATTCAAAGTATTGCTATTTGGTCTCGTGAAAACGACATGGTTTTACACTTACACCGTGCTGGTAACTCGACTTATGCTCGTCAAAAGAATCACGGTATTAACTTCCGTGTTATTTGTAAATGGATGCGTATGTCTGGTGTAGATCATATCCACGCTGGTA;Eukaryota;Chromista;Chromobiota;Bacillariophyta;Bacillariophyceae;Naviculales;Naviculaceae;Navicula;Navicula_cryptotenella;Navic…
ASV480;CATTACTGCTGGTACAATGGAAGAAGTGTACAAACGTGCTGAGTACGGTAAAGCTGTAGGTTCTGTAATTGTAATGATCGATTTAGTTATGGGCTACACAGCAATTCAAAGTGCTGCTATTTGGGCTCGTGATAATGATTGTCTTTTACACTTACACCGTGCGGGTAACTCAACTTATGCTCGTCAAAAGAACCATGGTATTAACTTCCGTGTTATCTGTAAATGGATGCGTATGTCTGGTGTAGATCATATCCACGCTGGTA;Eukaryota;Chromista;Chromobiota;Bacillariophyta;Bacillariophyceae;Cymbellales;NA;NA;NA;Cymbellales;100;100;100;100;99;93;24;24;2…
ASV481;CATCACTGCGGGTACAATGGAAGAAGTTTACAAACGTGCTGAATACGGTAAAGCTGTAGGTTCTATCGTTGTAATGATCGATTTAGTTATGGGTTACACAGCAATTCAAAGTGCTGCTATTTGGGCTCGTGATAACGATTGTTTATTACACTTACACCGTGCAGGTAACTCAACTTATGCTCGTCAAAAAAACCACGGTATTAACTTCCGTGTTATTTGTAAATGGATGCGTATGGCTGGTGTTGATCATATCCACGCTGGTA;Eukaryota;Chromista;Chromobiota;Bacillariophyta;Bacillariophyceae;Cymbellales;Cymbellaceae;Cymbella;Cymbella_excisa;Cymbella_exc…
ASV482;CATCACTGCTGGTACAATGGAAGAAGTTTACAAACGTGCTGAGTATGCAAAAGCTGTAGGTTCTGTAATTGTTATGATCGATTTAGTAATGGGTTATACAGCAATTCAAAGTGCAGCTATTTGGTCTCGTGAGAATGACATGTTATTACATTTACACCGTGCAGGTAACTCTACATACGCTCGTCAAAAAAATCATGGTATTAACTTCCGTGTTATTTGTAAATGGATGCGTATGTCAGGTGTGGATCACATCCACGCTGGTA;Eukaryota;Chromista;Chromobiota;Bacillariophyta;Bacillariophyceae;Achnanthales;Achnanthidiaceae;Achnanthidium;Achnanthidium_eutr…
ASV483;CATCACTGGCGGCACAATGGAAGAAGTTTACAAACGTGCTGAGTACGCTAAAGCAGTAGGTTCTATCGTTGTTATGATCGATTTAGTTATGGGTTATACAGCTATTCAATCAATTGCTTACTGGGCTCGTGAAAACGATATGCTTTTACACTTACACCGTGCTGGTAACTCTACATATGCACGTCAAAAAAATCATGGTATTAACTTCCGTGTTATTTGTAAATGGATGCGTATGTCAGGTGTAGATCATATCCACGCTGGTA;Eukaryota;Chromista;Chromobiota;Bacillariophyta;Bacillariophyceae;Surirellales;Surirellaceae;Surirella;Surirella_solea;Surirella…
ASV484;CGTTACAGGTGCTACAATGGAAGACGTTTACGAACGTTCTGAGTACGCTAAAGAAGTAGGTTCTGTAATTATCATGATCGATTTAGTAATGGGTTATACAGCAATTCAAAGTATTGCTTTATGGGCTCGTAGTAACGATATGATTTTACATTTACACCGTGCAGGTAACTCAACTTACGCTCGTCAAAAAAATCACGGTATTAACTTCCGTGTAATTTGTAAATGGATGCGTATGTCTGGTGTAGATCATATTCACGCTGGTA;Eukaryota;Chromista;Chromobiota;Bacillariophyta;Bacillariophyceae;Bacillariales;Bacillariaceae;Nitzschia;NA;Nitzschia;100;100;10…
ASV485;CATTACTGCAGCTACTATGGAAGAAGTTTACAAACGTGCAGAATATGCTAAAACGGTTGGTTCTGTAATCGTTATGATCGATTTAGTAATGGGTTACACAGCAATTCAAAGTATTGCTATTTGGGCTCGTGAAAACGACATGCTTTTACACTTACACCGTGCTGGTAACTCTACTTATGCTCGTCAAAAGAATCACGGTATTAACTTCCGTGTTATTTGTAAATGGATGCGTATGTCTGGTGTAGATCATATCCATGCTGGTA;Eukaryota;Chromista;Chromobiota;Bacillariophyta;Bacillariophyceae;Naviculales;Naviculaceae;Navicula;NA;Navicula;100;100;100;100;…
ASV486;CGTTACAGCTGCAACTTTAGAAGAAACTTACAAACGTGCACAATATGCTAAAGAAGTAGGTTCTATCATCGTTATGGTTGATTTAGTTATGGGTTACACAGCTTTACAATCAATGGCTATTTGGTCTCGTGAAAACGATATGTTATTACATTTACACCGTGCGGGTAACTCTACTTATGCTCGTCAAAAAAATCATGGTATTAACTTCCGTGTTATTTGTAAATGGATGCGTATGACTGGTGTAGATCATATTCATGCTGGTA;Eukaryota;Chromista;Chromobiota;Bacillariophyta;Bacillariophyceae;Bacillariales;Bacillariaceae;Nitzschia;Nitzschia_dissipata_var…
ASV487;CATCACTGCAGGCACAATGGAAGAAGTTTACAAACGTGCTGAGTACGCGAAAGCAGTAGGTTCTATCATTGTTATGATCGATTTAGTTATGGGTTATACAGCGATTCAATCAATTGCTTACTGGGCTCGTGAAAACGATATGCTTTTACATTTACACCGTGCAGGTAACTCTACATATGCACGTCAAAAAAATCATGGTATTAACTTCCGTGTTATTTGTAAATGGATGCGTATGTCAGGTGTAGATCATATCCACGCTGGTA;Eukaryota;Chromista;Chromobiota;Bacillariophyta;Bacillariophyceae;Surirellales;Surirellaceae;Surirella;Surirella_lacrimula;Surir…
ASV488;CATTACTGCAGCTACAATGGAAGAAGTGTACAAACGTGCTGAGTACGCTAAAGCAGTTGGTTCTGTAATCGTAATGATCGATTTAGTTATGGGTTACACAGCAATTCAAAGTTCAGCTATCTGGGCTCGTGAAAACGACATGCTTTTACACTTACACCGTGCAGGTAACTCAACTTACGCTCGTCAAAAAAATCATGGTATTAACTTCCGTGTTATTTGTAAATGGATGCGTATGTCTGGTGTAGATCATATCCACGCTGGTA;Eukaryota;Chromista;Chromobiota;Bacillariophyta;Bacillariophyceae;Cymbellales;Gomphonemataceae;Gomphonema;NA;Gomphonema;100;100;…
ASV489;CATTACTGCAGCTACAATGGAAGAAGTGTACAAACGTGCTGAGTACGCTAAAATGGTAGGATCTGTAATTGTAATGATCGATTTAGTAATGGGTTACACAGCAATTCAAAGTATTGCTTACTGGGCTCGTGAAAACGATATGTTATTACACTTACACCGTGCTGGTAACTCTACATATGCTCGTCAAAAGAATCATGGTATTAACTTCCGTGTTATCTGTAAATGGATGCGTATGTCTGGTGTAGATCATATCCACGCTGGAA;Eukaryota;Chromista;Chromobiota;Bacillariophyta;Bacillariophyceae;Naviculales;Sellaphoraceae;Fistulifera;Fistulifera_saprophila;…
ASV490;CGTAACAGCTGCAACTATGGAAGAAGTAATCAAACGTTGTGAATATGCTAAAGAAGTAGGTTCTATCATTGTTATGATCGATTTAGTTATGGGTTATACAGCAATTCAAAGTGCTGCAATCTGGGCTCGTGAAAATGATATGCTTTTACATTTACATCGTGCAGGTAACTCAACATATGCGCGTCAAAAAAATCATGGTATTAACTTCCGTGTAATTTGTAAATGGATGCGTATGTCTGGTGTAGATCATATTCACGCTGGTA;Eukaryota;Chromista;Chromobiota;Bacillariophyta;Bacillariophyceae;Bacillariales;Bacillariaceae;Nitzschia;Nitzschia_acidoclinata;…
ASV491;CATCACTGCTGGTACTATGGAACAAGTTTACGAGCGTGCTGAATATGCAAAATCAGTAGGTTCTGTTATTGTTATGATCGACTTAGTTATGGGTTACACATCAATTCAAAGTTCTGCTATTTGGGCTCGTAATAATGATATGATCTTACACTTACACCGTGCAGGTAACTCAACTTACGCTCGTCAAAAGAATCATGGTATTAACTTCCGTGTTATCTGTAAATGGATGCGTATGTGTGGTGTAGATCACATCCACGCTGGTA;Eukaryota;Chromista;Chromobiota;Bacillariophyta;Bacillariophyceae;Naviculales;Pinnulariaceae;Pinnularia;Pinnularia_divergens;Pin…
ASV492;CATTACTGCAGCTACTATGGAAGAAGTTTACAAACGTGCAGAATATGCTAAAACAGTTGGTTCTGTAATCGTTATGATCGATTTAGTAATGGGTTACACAGCAATTCAAAGTATTGCTATTTGGGCTCGTGAAAACGACATGCTTTTACACTTACACCGTGCTGGTAACTCGACTTATGCTCGTCAAAAGAATCACGGTATTAACTTCCGTGTTATTTGTAAATGGATGCGTATGTCTGGTGTAGATCATATCCACGCTGGTA;Eukaryota;Chromista;Chromobiota;Bacillariophyta;Bacillariophyceae;Naviculales;Naviculaceae;Navicula;Navicula_cryptotenella;Navic…
ASV493;CATCACTGCTGGTACTATGGAAGAAGTTTACAAACGTGCTGAATATGGTAAAGCAGTTGGTTCTGTAATCGTTATGATCGATTTAGTTATGGGTTACACAGCAATTCAATCTGCTGCTATTTGGGCTCGTGAAAACGATATGATCTTACATTTACACCGTGCAGGTAACTCTACTTACGCTCGTCAAAAGAACCATGGTATTAACTTCCGTGTTATCTGTAAATGGATGCGTATGTCTGGTGTAGACCATATCCACGCTGGTA;Eukaryota;Chromista;Chromobiota;Bacillariophyta;Bacillariophyceae;Naviculales;Sellaphoraceae;Sellaphora;Sellaphora_nigri;Sellaph…
ASV494;CATTACTGCTGGAACAATGGAAGAAGTTTACAAACGTGCTGAGTACGGTAAAGCTGTTGGTTCTGTTGTAGTAATGATCGATTTAGTTATGGGTTACACAGCAATTCAAAGTGCTGCGATTTGGGCCCGTGATAATGATTGTATTTTACACTTACACCGTGCAGGTAACTCAACATATGCTCGTCAAAAGAATCACGGTATTAACTTCCGTGTTATCTGTAAATGGATGCGTATGTCTGGTGTAGATCATATCCACGCTGGTA;Eukaryota;Chromista;Chromobiota;Bacillariophyta;Bacillariophyceae;Cymbellales;Cymbellaceae;Encyonopsis;Encyonopsis_falaisensis;E…
ASV495;CGTTACTGCGGCTACGATGGAAGAAGTATACAAGCGCTCTGAGTATGCTAAAGCAATCGGTTCTGTAGTTATTATGATCGATTTAGTTATGGGTTACACTGCAATTCAATCAATCGCATACTGGGCTCGTGAAAACGATATGCTTTTACATTTACACCGTGCGGGTAACTCTACTTATGCTCGTCAAAAAAACCATGGTATTAACTTCCGTGTTATTTGTAAATGGATGCGTATGTCAGGTGTGGATCATATCCATGCTGGTA;Eukaryota;Chromista;Chromobiota;Bacillariophyta;Mediophyceae;Thalassiosirales;Stephanodiscaceae;Pantocsekiella;Pantocsekiella_oc…
ASV496;CATCACAGCAGCTACTATGGAAGAAGTGTACAAACGTGCAGAATATGCTAAAACAGTAGGTTCTATCATTGTAATGATCGATTTAGTAATGGGTTATACAGCAATTCAAAGTATTGCTCTTTGGGCTCGTGAAAACGATATGCTTTTACACTTACACCGTGCTGGTAACTCAACTTACGCTCGTCAAAAGAATCATGGTATCAACTTCCGTGTTATCTGTAAATGGATGCGTATGTCTGGTGTAGATCACATCCACGCTGGTA;Eukaryota;Chromista;Chromobiota;Bacillariophyta;Bacillariophyceae;Naviculales;Naviculaceae;Navicula;Navicula_gregaria;Navicula_g…
ASV497;CATCACAGCTGCGACAATGGAAGAAGTTTATAAACGTGCAGAATACGCTAAAGCTGTTGGCTCTGTTATCGTTATGATCGATTTAGTTATGGGTTATACAGCGATTCAAAGTGCAGCAATTTGGTCACGTGAAAATGACATGCTTTTACATTTACACCGTGCTGGTAACTCTACTTACGCACGTCAAAAGAATCACGGTATTAATTTCCGTGTTATCTGTAAATGGATGCGTATGTCTGGTGTAGATCATATCCACGCTGGTA;Eukaryota;Chromista;Chromobiota;Bacillariophyta;NA;NA;NA;NA;NA;Bacillariophyta;100;100;100;100;59;33;24;15;15;0;0;0;0;0;0;0;0;0;…
ASV498;CATTACTGCTGGTACAATGGAAGAAGTGTACAAACGTGCTGAATACGGTAAAGCTGTTGGTTCTGTAATCGTAATGATCGATTTAGTTATGGGTTACACAGCAATTCAAAGTGCTGCTATCTGGGCTCGTGATAACGATCTACTTTTACATTTACACCGTGCAGGTAACTCAACTTACGCTCGTCAAAAAAATCATGGTATTAACTTCCGTGTTATTTGTAAATGGATGCGTATGTCTGGTGTAGATCATATCCACGCTGGTA;Eukaryota;Chromista;Chromobiota;Bacillariophyta;Bacillariophyceae;Cymbellales;Gomphonemataceae;Reimeria;Reimeria_sinuata;Reimeri…
ASV499;CATCACTGCTGCTACAATGGAAGAAGTTTACAAACGTGCTGAGTACGGTAAAGCTGTTGGTTCAGTAATTGTAATGATCGATTTAGTTATGGGTTACACAGCAATTCAAAGTGCTGCGATTTGGGCTCGTGAGAACGATTTAATTTTACACTTACACCGTGCAGGTAACTCAACTTACGCCCGTCAAAAAAATCATGGTATTAACTTCCGTGTTATTTGTAAATGGATGCGTATGTCTGGTGTAGATCACATCCACGCTGGTA;Eukaryota;Chromista;Chromobiota;Bacillariophyta;Bacillariophyceae;Cymbellales;Cymbellaceae;Encyonopsis;Encyonopsis_falaisensis;E…
ASV500;CGTTACAGCTGCAACTTTAGAAGAAACTTATAAACGTGCACAATATGCTAAAGAAGTAGGTTCTATCATCGTTATGGTGGATTTAGTTATGGGTTACACAGCTTTACAATCAATGGCTATTTGGTCTCGTGAAAACGATATGTTATTACATTTACACCGTGCGGGTAACTCTACTTATGCTCGTCAAAAAAATCACGGTATTAACTTCCGTGTTATTTGTAAATGGATGCGTATGACTGGTGTAGATCATATTCATGCTGGTA;Eukaryota;Chromista;Chromobiota;Bacillariophyta;Bacillariophyceae;Bacillariales;Bacillariaceae;Nitzschia;NA;Nitzschia;100;100;10…
ASV501;CGTAACAGCTGCAACTATGGAAGAAGTACTTAAACGTTGTGAATACGCTAAAGAAGTAGGTTCTATCGTCGTTATGATCGATTTAGTCATGGGTTATACAGCAATTCAAAGTGCTGCAATCTGGGCTCGTGAAAATGATATGCTTTTACATTTACATCGTGCAGGTAACTCAACATATGCGCGTCAAAAAAATCATGGTATTAACTTCCGTGTAATTTGTAAATGGATGCGTATGTCTGGTGTAGATCATATTCACGCTGGTA;Eukaryota;Chromista;Chromobiota;Bacillariophyta;Bacillariophyceae;Bacillariales;Bacillariaceae;Nitzschia;Nitzschia_soratensis;Ni…
ASV502;CATTACTGCTGGAACTATGGAAGAAGTGTACAAACGTGCTGAGTACGCTAAAGCTGTTGGTTCAGTAATTGTTATGATCGATTTAGTAATGGGTTATACAGCAATTCAAAGTTCAGCTATCTGGGCTCGTGAAAATGATATGGTATTACATTTACACCGTGCGGGTAACTCTACATACGCTCGTCAAAAAAATCATGGTATTAACTTCCGTGTTATTTGTAAATGGATGCGTATGTCTGGTGTAGATCATATCCACGCTGGTA;Eukaryota;Chromista;Chromobiota;Bacillariophyta;Bacillariophyceae;Achnanthales;Achnanthidiaceae;Achnanthidium;NA;Achnanthidium;1…
ASV503;CATCACTGCAGGTACTATGGAAGAAGTTTACAAACGTGCTGAATATGCTAAAGCAGTAGGTTCTATCGTTGTTATGATTGACTTAGTAATGGGTTATACAGCAATTCAAAGTTCTGCTATTTGGGCTCGTGAAAATGATATGCTTCTACATTTACACCGTGCCGGTAACTCAACATATGCTCGTCAAAAAAATCATGGTATTAACTTCCGTGTTATTTGTAAATGGATGCGTATGTCTGGTGTAGATCACATCCACGCTGGTA;Eukaryota;Chromista;Chromobiota;Bacillariophyta;Bacillariophyceae;Naviculales;Neidiaceae;Neidium;Neidium_sp.;Neidium_sp.;100;100…
ASV504;CATCACTGGTGGTACAATGGAAGAAGTGTACAAACGTGCTGAGTACGGTAAAGCAGTTGGCTCTGTAGTTGTTATGATCGATTTAGTTATGGGTTACACAGCAATCCAAAGTTGTGCTATTTGGGCTCGTGATAACGATATGCTTTTACACTTACACCGTGCAGGTAACTCAACTTACGCTCGTCAAAAAAATCATGGTATTAACTTCCGTGTTATTTGTAAATGGATGCGTATGTCTGGTGTAGATCATATCCACGCTGGTA;Eukaryota;Chromista;Chromobiota;Bacillariophyta;Bacillariophyceae;Cymbellales;Gomphonemataceae;Gomphonema;NA;Gomphonema;100;100;…
ASV505;CATCACTGCGGGAACAATGGAAGAAGTGTACAAACGTGCTGAGTACGCTAAAGCAGTTGGTTCTGTAATCGTAATGATCGATTTAGTTATGGGTTACACAGCAATTCAAAGTTCAGCTATCTGGGCTCGCGATAACGATATGCTTTTACATTTACACCGTGCAGGTAACTCAACTTACGCTCGTCAAAAAAATCATGGTATTAACTTCCGTGTTATTTGTAAATGGATGCGTATGTCTGGTGTAGATCATATCCACGCTGGTA;Eukaryota;Chromista;Chromobiota;Bacillariophyta;Bacillariophyceae;Cymbellales;Gomphonemataceae;Gomphonema;Gomphonema_pumilum_var…
ASV506;CATCACTGCAGGTACAATGGAAGAAGTATACAAACGTGCAGAATATGCTAAATCAGTAGGTTCTATTGTCGTTATGATCGACTTAGTAATGGGTTATACATCAATTCAAAGTTCTGCAATCTGGGCTCGTGAAAATGATATGATTTTACACTTACACCGTGCAGGTAACTCTACATACGCTCGTCAAAAAAATCATGGTATTAACTTCCGTGTTATTTGTAAATGGATGCGTATGTCTGGTGTAGACCATATTCACGCTGGTA;Eukaryota;Chromista;Chromobiota;Bacillariophyta;Bacillariophyceae;Naviculales;Diadesmidaceae;Luticola;Luticola_goeppertiana;Luti…
ASV507;CATGACTGCTGGTACAATGGAAGAAATGTACAAACGTGGTGAGTATGCTAAAGCTGTTGGTTCAGTAATCGTAATGATCGATTTAGTTTTAGGTTACACAGCAATTCAAAGTGCTGCTATCTGGTCTCGTGAAAATGACTGTGTTTTACACTTACACCGTGCTGGTAACTCAACTTATGCTCGTCAAAAGAATCATGGTATTAACTTCCGTGTTATCTGTAAATGGATGCGTATGGCTGGTGTAGATCATATCCACGCTGGTA;Eukaryota;Chromista;Chromobiota;Bacillariophyta;NA;NA;NA;NA;NA;Bacillariophyta;100;99;99;99;54;36;33;10;7;0;0;0;0;0;0;0;8;0;105;…
ASV508;CGTTACCGCTGCAACTATGGAAGAAATTTACAAACGTGCAGAATATGCTAAACTGGTAGGCTCTGTAATCATCATGATCGATTTAGTTATGGGTTACACAGCAATTCAAAGTATTGCACTTTGGTCTCGTGAAAACGACATGATTTTACATTTACATCGTGCGGGTAACTCTACTTACGCTCGTCAAAAGAACCATGGTATTAATTTCCGTGTTATCTGTAAATGGATGCGTATGTCTGGTGTAGATCATATTCACGCAGGTA;Eukaryota;Chromista;Chromobiota;Bacillariophyta;Fragilariophyceae;Fragilariales;Fragilariaceae;Staurosira;Staurosira_construens;…
ASV509;CATCACAGCAGCAACAATGGAAGAAGTTTACAAGCGTGCAAATTACGCTAAAAACGTAGGTTCTGTAATTGTTATGATCGATTTAGTTATGGGTTATACAGCAATTCAAAGTGCTGCAATCTGGTCACGTGAAAATGATATGATTTTACATTTACACCGTGCTGGTAACTCTACTTATGCTCGTCAAAAAAATCACGGTATTAACTTCCGTGTTATTTGTAAATGGATGCGTATGTGTGGTGTAGATCATATCCATGCTGGTA;Eukaryota;Chromista;Chromobiota;Bacillariophyta;Bacillariophyceae;Cymbellales;Anomoeoneidaceae;Adlafia;Adlafia_minuscula;Adlafia…
ASV510;CATCACTGCTGGTACAATGGAAGAAGTTTACAAACGTGCTGAGTACGGTAAAGCTGTAGGTTCAGTAATTGTAATGATCGATTTAGTTATGGGTTACACAGCAATTCAAAGTGCTGCTATTTGGGCTCGTGATAACGATCTGCTTTTACACTTACACCGTGCAGGTAACTCAACTTATGCTCGTCAAAAAAATCACGGTATTAACTTCCGTGTTATTTGTAAATGGATGCGTATGTCTGGTGTAGATCACATCCATGCTGGTA;Eukaryota;Chromista;Chromobiota;Bacillariophyta;Bacillariophyceae;Cymbellales;Cymbellaceae;Encyonopsis;NA;Encyonopsis;100;100;10…
ASV511;CATCACTGCTGGTACTATGGAAGAAGTTTACGAACGCGCAAACTATGCTAAATCAGTAGGTTCTGTAATTGTTATGATCGATTTAGTTATGGGTTACACAGCAATTCAAAGTGCTGCTATCTGGGCTCGTAAAGCTGATATGATTTTACATTTACACCGTGCAGGTAACTCTACTTACGCTCGTCAAAAAAACCATGGTATTAACTTCCGTGTTATTTGTAAATGGATGCGTATGTCTGGTGTAGATCATATCCACGCTGGTA;Eukaryota;Chromista;Chromobiota;Bacillariophyta;Bacillariophyceae;Naviculales;NA;NA;NA;Naviculales;100;100;100;100;89;77;44;33;3…
ASV512;CATCACTGCTGGTACAATGGAACAAGTTTACGAACGTGCAGAATATGCTAAATCAGTAGGTTCTATCATTGTTATGATCGACTTAGTTATGGGTTACACAGCAATCCAATCTTCTGCGATTTGGGCTCGTAGCAATGACATGCTTTTACATTTACACCGTGCAGGTAACTCAACTTACGCTCGTCAAAAAAATCATGGTATTAACTTCCGTGTTATTTGTAAATGGATGCGTATGTCTGGTGTAGATCATATCCACGCTGGTA;Eukaryota;Chromista;Chromobiota;Bacillariophyta;Bacillariophyceae;Naviculales;Pinnulariaceae;Pinnularia;NA;Pinnularia;100;100;10…
ASV513;CATCACTGCTGGTACAATGGAAGAAGTATACAAACGTGCTGAATATGGTAAAGCTGTAGGTTCTGTCATTGTAATGATCGACTTAGTTATGGGTTACACAGCAATTCAAAGTGCTGCTATCTGGGCCCGTAATAACGATATGATTTTACACTTACACCGTGCTGGTAACTCAACTTACGCTCGTCAAAAAAATCATGGTATTAACTTCCGTGTTATCTGTAAATGGATGCGTATGTCTGGTGTAGATCATATTCACGCAGGTA;Eukaryota;Chromista;Chromobiota;Bacillariophyta;Bacillariophyceae;NA;NA;NA;NA;Bacillariophyceae;100;100;100;100;95;9;5;4;4;11;4;…
ASV514;CATCACTGCTGGTACAATGGAAGAAGTATACAAACGTGCTGAGTATGCTAAAGCGGTTGGTTCAGTAATTGTTATGATCGATTTAGTAATGGGTTACACAGCAATTCAAAGTGCTGCTATCTGGGCTCGTGAAAACGATTGTGTATTACATTTACATCGTGCAGGTAACTCTACATACGCTCGTCAAAAAAATCATGGTATCAACTTCCGTGTTATCTGTAAATGGATGCGTATGTCTGGTGTAGATCATATCCACGCTGGTA;Eukaryota;Chromista;Chromobiota;Bacillariophyta;Bacillariophyceae;Achnanthales;Achnanthidiaceae;NA;NA;Achnanthidiaceae;100;100;1…
ASV515;CATCACTGCAGGTACTATGGAAGAAGTTTACAAACGTGCTGAATATGCTAAAGCAGTAGGTTCTATCGTTGTTATGATTGACTTAGTAATGGGTTATACAGCAATTCAAAGTTGTGCTATTTGGGCTCGTGAAAATGATATGCTTCTACATTTACACCGTGCAGGTAATTCAACATATGCTCGTCAAAAAAATCATGGTATTAACTTCCGTGTTATTTGTAAATGGATGCGTATGTCTGGTGTAGATCACATCCACGCTGGTA;Eukaryota;Chromista;Chromobiota;Bacillariophyta;Bacillariophyceae;Naviculales;Neidiaceae;Neidium;Neidium_lowei;Neidium_lowei;100…
ASV516;TGTAACTGCAGCTACAATGGAAGAAGTGTACAAACGTGCTCACTACGCTAAAGCTATTGGTTCAATTATTATTATGATCGATTTAGTAATGGGTTACACAGCAATTCAAACTATTGCTCTATGGTCTCGTGACAACGATATGGTTTTACATTTACACCGTGCTGGTAACTCTACATATGCGCGTCAAAAGAATCATGGTATTAACTTCCGTGTTATCTGTAAGTGGATGCGTATGTCTGGTGTAGATCATATACATGCTGGTA;Eukaryota;Chromista;Chromobiota;Bacillariophyta;Bacillariophyceae;NA;NA;NA;NA;Bacillariophyceae;100;100;100;100;87;42;34;31;12;0…
ASV517;CGTTACTGCAGCTACTATGGAAGAAGTGTACAAACGTGCAGAATATGCTAAAGCAATTGGTTCTGTAATCATTATGATCGATTTAGTAATGGGTTACACAGCAATTCAAAGTATTGCTATTTGGTCTCGTGAAAACGACATGGTTTTACACTTACACCGTGCTGGTAACTCGACTTATGCTCGTCAAAAGAATCACGGTATTAACTTCCGTGTTATCTGTAAATGGATGCGTATGTCTGGTGTAGATCATATCCACGCTGGTA;Eukaryota;Chromista;Chromobiota;Bacillariophyta;Bacillariophyceae;Naviculales;Naviculaceae;Navicula;Navicula_cryptotenella;Navic…
ASV518;CATCACTGCTGGTACAATGGAAGAAGTGTACAAACGTGCTGAGTACGGTAAAGCTGTTGGCTCTGTAATTGTAATGATCGATTTAGTTATGGGTTATACAGCAATTCAAAGTTCTGCTATCTGGGCTCGTGAAAATGACATGATCTTACATTTACACCGTGCAGGTAACTCTACATATGCTCGTCAAAAGAATCACGGTATTAACTTCCGTGTTATCTGTAAATGGATGCGTATGTCTGGTGTAGATCATATCCACGCTGGTA;Eukaryota;Chromista;Chromobiota;Bacillariophyta;Bacillariophyceae;NA;NA;NA;NA;Bacillariophyceae;100;100;100;100;94;47;34;31;22;0…
ASV519;CATTACTGCAGCTACAATGGAAGAAGTGTACAAACGTGCTGAGTACGCTAAAATGGTAGGATCTGTAATTGTAATGATCGATTTAGTAATGGGTTACACAGCAATTCAAAGTATTGCTTACTGGGCTCGTGAAAACGATATGCTTTTACACTTACACCGTGCTGGTAACTCTACATATGCTCGTCAAAAGAACCATGGTATTAACTTCCGTGTTATCTGTAAATGGATGCGTATGTCTGGTGTAGATCATATCCACGCTGGAA;Eukaryota;Chromista;Chromobiota;Bacillariophyta;Bacillariophyceae;Naviculales;Sellaphoraceae;Fistulifera;Fistulifera_saprophila;…
ASV520;CATTACTGCAGCTACTATGGAAGAAGTTTACAAACGTGCTGAGTATGCAAAATCTGTTGGTTCGATTGTTGTCATGATCGATTTAGTTATGGGTTACACAGCAATTCAATCAATTGCTATTTGGGCTCGTAACAACGACATGTTATTACACTTACACCGTGCAGGTAACTCTACATACGCTCGTCAAAAAAATCATGGTATTAACTTCCGTGTTATCTGTAAATGGATGCGTATGTCTGGTGTAGATCATATCCACGCTGGTA;Eukaryota;Chromista;Chromobiota;Bacillariophyta;Bacillariophyceae;Mastogloiales;Mastogloiaceae;Aneumastus;Aneumastus_pseudoapicu…
ASV521;CATCACTGCTGGTACAATGGAAGAAGTATACAAACGTGCTGAGTACGGTAAAGCAGTTGGTTCTGTAATCGTAATGATCGATTTAGTTATGGGTTACACAGCAATTCAAAGTGCTGCAATCTGGGCTCGTGAAAACGATATGGTTTTACATTTACACCGTGCAGGTAACTCAACTTACGCTCGTCAAAAAAATCATGGTATTAACTTCCGTGTTATTTGTAAATGGATGCGTATGTCTGGCGTAGATCATATCCACGCAGGTA;Eukaryota;Chromista;Chromobiota;Bacillariophyta;Bacillariophyceae;Cymbellales;NA;NA;NA;Cymbellales;100;100;100;100;93;89;58;50;1…
ASV522;CATCACTGCTGGTACAATGGAAGAAGTTTACAAACGTGCTGAGTATGGTAAAGCTGTTGGTTCTGTAGTCATAATGATCGACTTAGTTATGGGTTATACAGCAATTCAAAGTGCTGCTATCTGGTCTCGTGACAACGATATGATCTTACATTTACACCGTGCGGGTAACTCAACTTACGCTCGTCAAAAAAACCATGGTATTAACTTCCGTGTTATCTGTAAATGGATGCGTATGTCTGGTGTAGACCATATCCACGCTGGTA;Eukaryota;Chromista;Chromobiota;Bacillariophyta;Bacillariophyceae;NA;NA;NA;NA;Bacillariophyceae;100;100;100;100;100;45;27;27;21;…
ASV523;CATCACTGCTGGTACAATGGAAGAAGTTTACAAACGTGCTGAGTACGGTAAAGCTGTAGGTTCTGTAGTTGTAATGATCGATTTAGTTATGGGTTACACAGCGATTCAAAGTGCTGCAATCTGGTCTCGTGAAAACGATATGGTTTTACATTTACACCGTGCAGGTAATTCAACTTATGCACGTCAAAAAAATCATGGTATTAACTTCCGTGTAATCTGTAAATGGATGCGTATGGCTGGTGTAGATCATATTCACGCAGGTA;Eukaryota;Chromista;Chromobiota;Bacillariophyta;Bacillariophyceae;Cymbellales;Cymbellaceae;Encyonema;Encyonema_silesiacum;Encyon…
ASV524;CATCACTGCAGGTACAATGGAAGAAGTATACAAACGTGCTGAATATGCTAAAGCTGTTGGTTCAGTAATTGTAATGATCGATTTAGTAATGGGCTACACAGCAATTCAAAGTGCTGCAATCTGGTCTCGTGAAAATGATTGTGTTTTACATTTACACCGTGCAGGTAACTCTACATATGCTCGTCAAAAAAATCATGGTATTAATTTCCGTGTTATTTGTAAATGGATGCGTATGTCTGGTGTAGATCATATCCACGCTGGTA;Eukaryota;Chromista;Chromobiota;Bacillariophyta;Bacillariophyceae;Achnanthales;Achnanthidiaceae;NA;NA;Achnanthidiaceae;100;100;1…
ASV525;CATCACTGCTGGTACAATGGAAGAAGTTTACAAACGTGCTGAATACGGTAAAGCTGTAGGTTCTGTAGTTGTAATGATCGATTTAGTTATGGGTTATACAGCAATTCAAAGTGCTGCAATCTGGTCTCGTGAAAACGATATGGTTTTACATTTACACCGTGCAGGTAACTCAACTTATGCGCGTCAAAAAAATCATGGTATTAACTTCCGTGTAATCTGTAAATGGATGCGTATGGCTGGTGTAGATCATATTCACGCAGGTG;Eukaryota;Chromista;Chromobiota;Bacillariophyta;Bacillariophyceae;Cymbellales;Cymbellaceae;Encyonema;Encyonema_minutum;Encyonema…
ASV526;CATTACTGCTGGTACAATGGAAGAAGTATACAAACGTGCTGAGTATGCTAAAGCTGTTGGATCTGTAATTGTAATGATCGATTTAGTTATGGGTTACACAGCAATCCAAAGTTCTGCTATTTGGGCTCGTGAAAACGATATGATTTTACATTTACACCGTGCGGGTAACTCAACTTACGCTCGTCAAAAAAATCATGGTATTAACTTCCGTGTTATCTGTAAATGGATGCGTATGTCAGGTGTAGATCATATCCACGCTGGAA;Eukaryota;Chromista;Chromobiota;Bacillariophyta;Bacillariophyceae;Cymbellales;Gomphonemataceae;Gomphonema;NA;Gomphonema;100;100;…
ASV527;CATCACAGCTTCTACTATGGAAGAAGTATACAAACGTGCTGAGTATGCTAAAGCAATCGGTTCTGTAATTGTTATGATCGATTTAGTTATGGGTTACACTGCAATTCAATCAATTGCATACTGGGCTCGTGAAAACGATATGCTTTTACACTTACACCGTGCTGGTAACTCTACTTACGCTCGTCAAAAAAACCATGGTATTAACTTCCGTGTTATTTGTAAATGGATGCGTATGTCAGGTGTAGATCATATCCACGCTGGTA;Eukaryota;Chromista;Chromobiota;Bacillariophyta;Mediophyceae;Thalassiosirales;Skeletonemataceae;Discostella;Discostella_wolterec…
ASV528;CGTGACTGCTGCTACAATGGAAGAAGTTTACAAACGTGCTGATTACGCTAAAGCTGTCGGTTCTATCGTTGTAATGATCGATTTAGTTATGGGTTACACAGCAATTCAAAGTATTGCTATCTGGGCTCGTGATAACGATTGTTTATTACACTTACACCGTGCAGGTAACTCAACTTACGCTCGTCAAAAAAACCATGGTATTAACTTCCGTGTTATTTGTAAATGGATGCGTATGTCTGGTGTAGATCATATCCACGCTGGTA;Eukaryota;Chromista;Chromobiota;Bacillariophyta;Bacillariophyceae;Cymbellales;Cymbellaceae;Cymbella;Cymbella_neocistula;Cymbella…
ASV529;CATCACTGCAGCTACAATGGAAGAAGTTTACAAACGTGCTGAATATGCTAAATCAGTAGGTTCTGTAATCGTTATGATTGACTTAGTAATGGGTTACACAGCGATTCAATCAATTGCTTACTGGGCTCGTGAAAACGATATGCTTTTACACTTACACCGTGCAGGTAACTCTACATATGCACGTCAAAAAAACCATGGTATTAACTTCCGTGTAATTTGTAAATGGATGCGTATGTCAGGTGTAGACCATATCCACGCTGGTA;Eukaryota;Chromista;Chromobiota;Bacillariophyta;Bacillariophyceae;Surirellales;Surirellaceae;Iconella;NA;Iconella;100;100;100;10…
ASV530;CATCACTGCTGGTACAATGGAAGAAGTGTACAAACGTGCTGAGTACGCTAAAGCTGTTGGTTCAGTTATTGTTATGATCGATTTAGTAATGGGTTACACAGCAATTCAAAGTGCTGCTATCTGGTCTCGTGAAAACGATTGTGTATTACATTTACACCGTGCAGGTAACTCTACATATGCTCGTCAAAAGAATCATGGTATTAACTTCCGTGTTATCTGTAAATGGATGCGTATGTCTGGTGTAGATCATATCCACGCTGGTA;Eukaryota;Chromista;Chromobiota;Bacillariophyta;Bacillariophyceae;Achnanthales;Achnanthidiaceae;Achnanthidium;Achnanthidium_chli…
ASV531;TGTTACAGCGGCTACGATGACCGAAGTAATCAAACGTGCTGAATATGCTAAAGCGATCGGTTCTGTGATTATTATGATCGATTTAGTAATGGGTTACACTGCGATTCAATCAATTGCAATCTGGGCTCGTGAAAATGATTTAATTTTACATTTACACCGTGCTGGTAATTCTACATATGCGCGTCAAAAAAACCATGGGATTAATTTCCGTGTTATCTGTAAATGGATGCGTATGTCTGGTGTAGATCATATTCACGCTGGGA;Eukaryota;Chromista;Chromobiota;Bacillariophyta;Mediophyceae;Thalassiosirales;Stephanodiscaceae;Cyclotella;Cyclotella_distinguen…
ASV532;CATCACTGCTGGTACAATGGAAGAAGTGTACAAACGTGCTGAGTACGCTAAAGCTGTTGGTTCAATCATTGTTATGATTGATTTAGTAATGGGTTATACCGGAATTCAAAGTGCTGCTATCTGGGCTCGTGATAACGATTGTGTATTACATTTACACCGTGCAGGTAACTCTACATATGCTCGTCAAAAAAATCATGGTATCAACTTCCGTGTTATTTGTAAATGGATGCGTATGTCTGGTGTAGATCATATCCATGCTGGTA;Eukaryota;Chromista;Chromobiota;Bacillariophyta;Bacillariophyceae;Achnanthales;Achnanthidiaceae;NA;NA;Achnanthidiaceae;100;100;1…
ASV533;CATCACTGCTGGTACAATGGAAGAAGTTTACAAACGTGCTGAGTATGGTAAAGCTGTAGGTTCAGTAGTCGTAATGATCGATTTAGTTATGGGTTACACAGCAATTCAAAGTGCTGCTATTTGGGCTCGTAACAACGATATGCTTTTACACTTACACCGTGCAGGTAACTCAACTTACGCTCGTCAAAAAAATCACGGTATTAACTTCCGTGTTATCTGTAAATGGATGCGTATGTCGGGTGTAGATCACATTCACGCTGGTA;Eukaryota;Chromista;Chromobiota;Bacillariophyta;Bacillariophyceae;Cymbellales;Cymbellaceae;Encyonopsis;Encyonopsis_minuta;Encyon…
ASV534;CATCACTGCTGGTACAATGGAAGAATTATACAAACGTGCTGAATATGCTAAAGCTGTAGGTTCAGTTATTGTAATGATCGATTTAGTACTAGGCTACACAGCAATTCAAAGTGCTGCTATTTGGGCTCGTGAGAATGATTGTGTTTTACATTTACACCGTGCAGGTAACTCTACTTATGCTCGTCAAAAAAATCACGGTATTAACTTCCGTGTTATTTGTAAATGGATGCGTATGTCTGGTGTAGATCATATCCACGCAGGTA;Eukaryota;Chromista;Chromobiota;Bacillariophyta;Bacillariophyceae;Achnanthales;Achnanthidiaceae;Achnanthidium;Achnanthidium_pyre…
ASV535;CGTAACAGCTGCAACTATGGAAGAGGTTATTAAACGTTGTGAATATGCTAAAGAAGTAGGTTCTATCGTCGTTATGATCGATTTAGTTATGGGTTACACAGCAATTCAAAGTGCTGCAATTTGGGCTCGTGAAAACGATATGCTTTTACATTTACACCGTGCAGGTAACTCTACATACGCGCGTCAAAAAAATCATGGGATTAACTTCCGTGTAATTTGTAAATGGATGCGTATGTCTGGTGTAGACCACATTCACGCTGGTA;Eukaryota;Chromista;Chromobiota;Bacillariophyta;Bacillariophyceae;Bacillariales;Bacillariaceae;Nitzschia;Nitzschia_acidoclinata;…
ASV536;CATTACTGCAGCGACTATGGAAGAAGTTTACAAACGTGCAGAATATGCTAAAACAGTTGGTTCTGTAATCGTTATGATCGATTTAGTAATGGGTTACACAGCAATTCAAAGTATTGCTATTTGGGCTCGTGAAAACGACATGCTTTTACACTTACACCGTGCTGGTAACTCGACTTATGCTCGTCAAAAGAATCACGGTATTAACTTCCGTGTTATATGTAAATGGATGCGTATGTCTGGTGTAGACCATATCCACGCTGGTA;Eukaryota;Chromista;Chromobiota;Bacillariophyta;Bacillariophyceae;Naviculales;Naviculaceae;Navicula;NA;Navicula;100;100;100;100;…
ASV537;CATCACAGCTTCTACTATGGAAGAAGTATACAAACGTGCTGAGTATGCTAAAGCAATCGGTTCTGTAATTGTTATGATCGATTTAGTTATGGGTTACACTGCAATTCAATCAATTGCATACTGGGCTCGTGAAAACGATATGATTTTACACTTACACCGTGCTGGTAACTCTACTTACGCTCGTCAAAAAAACCATGGTATTAACTTCCGTGTTATCTGTAAATGGATGCGTATGTCAGGTGTAGATCATATCCACGCTGGTA;Eukaryota;Chromista;Chromobiota;Bacillariophyta;Mediophyceae;Thalassiosirales;Skeletonemataceae;Discostella;Discostella_nipponic…
ASV538;CGTTACTGCTGCTACTATGGAAGAAGTGTACAAACGTGCTGCGTACGCTAAAACAGTGGGTTCTGTAATTATTATGATCGATTTAGTAATGGGTTATACAGCAATTCAAAGTATTGCACTATGGTCTCGTGAAAACGACATGATTTTACACTTACACCGTGCCGGTAACTCTACATATGCTCGTCAAAAGAATCATGGTATTAACTTCCGTGTTATCTGTAAATGGATGCGTATGTCAGGTGTAGATCATATCCACGCTGGTA;Eukaryota;Chromista;Chromobiota;Bacillariophyta;Bacillariophyceae;Thalassiophysales;Catenulaceae;Amphora;Amphora_pediculus;Ampho…
ASV539;CATCACTGCTGGTACAATGGAAGAAGTGTACAAACGTGCTGAATATGGTAAAGCTGTTGGTTCTGTAATCGTAATGATCGATTTAGTTATGGGTTACACAGCAATTCAAAGTGCTGCTATCTGGGCTCGTGATAATGATTGTTTATTACACTTACACCGTGCAGGTAACTCAACTTACGCTCGTCAAAAAAATCATGGTATTAACTTCCGTGTTATTTGTAAATGGATGCGTATGTCTGGTGTAGATCATATCCACGCTGGTA;Eukaryota;Chromista;Chromobiota;Bacillariophyta;Bacillariophyceae;Cymbellales;Cymbellaceae;Cymbopleura;NA;Cymbopleura;100;100;10…
ASV540;CGTTACAGGTGCTACAATGGAAGACGTTTACGAACGTTCTGAGTACGCTAAAGAAATTGGTTCTGTAATTATCATGATCGATTTAGTAATGGGTTACACAGCAATTCAAAGTATTGCTTTATGGGCTCGTAAAAACGATATGATTTTACACTTACACCGTGCGGGTAACTCAACTTACGCTCGTCAAAAAAACCATGGTATTAACTTCCGTGTAATCTGTAAATGGATGCGTATGTCTGGTGTAGATCATATCCACGCTGGTA;Eukaryota;Chromista;Chromobiota;Bacillariophyta;Bacillariophyceae;Bacillariales;Bacillariaceae;Nitzschia;Nitzschia_palea;Nitzsch…
ASV541;CATTACTGCTGCTACTATGGAAGAAGTGTACAAACGTGCAGAATACGCTAAAACTATTGGTTCTGTAATCGTTATGATCGATTTAGTAATGGGTTATACAGCAATTCAAAGTATTGCTCTTTGGTCTCGTGAAAACGACATGATTTTACACTTACACCGTGCTGGTAACTCTACTTACGCTCGTCAAAAGAATCATGGTATTAACTTCCGTGTTATCTGTAAATGGATGCGTATGTCAGGTGTAGATCATATCCACGCTGGTA;Eukaryota;Chromista;Chromobiota;Bacillariophyta;Bacillariophyceae;Naviculales;Naviculaceae;Navicula;Navicula_cryptocephala;Navic…
ASV542;CATCACTGCTGGTACAATGGAAGAATTATACAAACGTGCTGACTACGCTAAAGCTGTAGGCTCAGTTATTGTAATGATCGATTTAGTACTAGGCTATACAGCTATTCAAAGTGCTGCTATTTGGGCTCGTGAAAATGATTGTGTTTTACATTTACACCGTGCAGGTAACTCTACTTATGCTCGTCAAAAAAATCATGGTATCAACTTCCGTGTTATCTGTAAATGGATGCGTATGTCTGGTGTAGATCATATCCATGCTGGTA;Eukaryota;Chromista;Chromobiota;Bacillariophyta;Bacillariophyceae;Achnanthales;Achnanthidiaceae;Achnanthidium;Achnanthidium_pyre…
ASV543;CATCACTGCTGGTACAATGGAAGAACTTTACAAACGTGGTGAGTATGCTAAAGCTGTTGGTTCAGTAATCGTAATGATCGATTTAGTTTTAGGTTACACAGCGATTCAAAGTGCTGCTATCTGGGCTCGTGAAAACGATTGTGTTTTACATTTACACCGTGCTGGTAACTCAACTTATGCACGTCAAAAAAATCATGGTATTAACTTCCGCGTTATCTGTAAATGGATGCGTATGGCTGGTGTAGATCATATCCACGCTGGTA;Eukaryota;Chromista;Chromobiota;Bacillariophyta;NA;NA;NA;NA;NA;Bacillariophyta;100;100;100;100;48;47;47;41;16;0;0;0;0;0;0;0;0;0;…
ASV544;CATTACAGCTGCAACAATGGAAGAAGTGTACAAACGTGGTTTATACGCTAAAAATGTTGGTTCTGTAATTATTATGATCGATTTAGTTATAGGTTACACAGCAATTCAAAGTGCAGCAATCTTCGCACGTGAAAATGACCTGATTTTACACTTACACCGTGCAGGTAACTCAACTTATGCTCGTCAAAAAAATCATGGTATTAACTTCCGTGTTATCTGTAAATGGATGCGTATGTCTGGTGTAGATCATATCCACGCCGGTA;Eukaryota;Chromista;Chromobiota;Bacillariophyta;Bacillariophyceae;NA;NA;NA;NA;Bacillariophyceae;100;100;100;100;72;31;15;15;11;0…
ASV545;CGTTACTGCAGCTACTATGGAAGAAGTTTACAAACGTGCTGCGTATGCAAAAGCTGTTGGTTCTATTGTTATCATGATCGATTTAGTAATGGGATACACAGCAATTCAATCAATTGCTCTTTGGTCTCGTGATAATGACATGTTATTACATTTACATCGTGCAGGTAACTCGACATACGCACGTCAAAAAAATCATGGTATTAACTTCCGTGTTATCTGTAAATGGATGCGTATGTCTGGTGTAGATCATATCCACGCTGGTA;Eukaryota;Chromista;Chromobiota;Bacillariophyta;Bacillariophyceae;Mastogloiales;Mastogloiaceae;Aneumastus;Aneumastus_tusculus;An…
ASV546;CGTAACTGGTGGCACAATGGAAGAAGTGTACAAACGTGCTGAGTATGCTAAATCTGTTGGTTCTGTAGTTATCATGATCGACTTAGTTATGGGTTACACAGCAATTCAAAGTATTGCTCTTTGGTCTCGTGATAACGATATGTTATTACACTTACACCGTGCAGGTAACTCAACGTACGCTCGTCAAAAAAATCATGGTATTAACTTCCGTGTTATCTGTAAATGGATGCGTATGTGTGGTGTAGACCATATCCACGCTGGTA;Eukaryota;Chromista;Chromobiota;Bacillariophyta;Bacillariophyceae;NA;NA;NA;NA;Bacillariophyceae;100;100;100;100;77;25;25;25;24;0…
ASV547;CATCACTGCTGGTACAATGGAAGAAGTTTACAAACGTGCTGAGTATGCTAAAGCTGTTGGTTCTGTAATTGTTATGATCGATTTAGTAATGGGTTATACAGCAATTCAAAGTGCAGCTATCTGGTCTCGTGAAAACGACATGGTATTACATTTACACCGTGCAGGTAACTCTACTTACGCTCGTCAAAAAAATCATGGTATTAACTTCCGTGTTATTTGTAAATGGATGCGTATGTCAGGTGTAGATCATATCCACGCTGGTA;Eukaryota;Chromista;Chromobiota;Bacillariophyta;Bacillariophyceae;Achnanthales;Achnanthidiaceae;Achnanthidium;NA;Achnanthidium;1…
ASV548;CATAACTGCTGGTACAATGGAAGAAATGTACAAACGTGGCGAGTATGCTAAAGCTGTTGGTTCAGTAATCGTAATGATCGATTTAGTTTTAGGTTACACAGCAATTCAAAGTGCTTCTATCTGGGCTCGTGAAAATGACTGTGTTTTACACTTACACCGTGCTGGTAACTCAACTTATGCTCGTCAAAAGAATCATGGTATTAACTTCCGTGTTATCTGTAAATGGATGCGTATGGCTGGTGTAGATCATATCCACGCTGGTA;Eukaryota;Chromista;Chromobiota;Bacillariophyta;NA;NA;NA;NA;NA;Bacillariophyta;100;100;100;100;14;9;9;8;7;0;0;0;0;0;0;0;0;0;46;0…
ASV549;TGTTACAGCTGCAACTTTAGAAGAAACTTACAAACGTGCAGAATATGCTAAAGAAGTAGGTTCTATCATCGTTATGGTTGATTTAGTTATGGGTTACACAGCTTTACAATCAATGGCTATTTGGTCTCGTGAAAACGATATGTTATTACATTTACACCGTGCAGGTAACTCTACTTATGCTCGTCAAAAAAACCATGGTATTAACTTCCGTGTTATTTGTAAATGGATGCGTATGACTGGTGTAGATCATATTCATGCTGGTA;Eukaryota;Chromista;Chromobiota;Bacillariophyta;Bacillariophyceae;Bacillariales;Bacillariaceae;Nitzschia;Nitzschia_dissipata_var…
ASV550;CATCACTGCTGGTACTATGGAAGAAGTTTACGCACGTGCAGAATATGGTAAAGCAGTTGGTTCTGTAATCGTTATGATCGATTTAGTTATGGGTTACACAGCAATTCAATCTGCTGCTATTTGGGCTCGTAATAACGACATGATCTTACACTTACACCGCGCAGGTAACTCTACTTACGCTCGTCAAAAGAACCATGGTATTAACTTCCGTGTTATTTGTAAATGGATGCGTATGGCTGGTGTAGACCATATCCACGCTGGTA;Eukaryota;Chromista;Chromobiota;Bacillariophyta;Bacillariophyceae;Naviculales;Sellaphoraceae;Sellaphora;Sellaphora_nigri;Sellaph…
ASV551;CGTTACTGCTGCTACTATGGAAGAAGTTTACAAACGCGCAGAATACGGTAAAGCGATTGGTTCTGTAATCGTTATGATCGATTTAGTAATGGGTTATACAGCAATTCAAAGTATTGCTATTTGGGCTCGTGAAAACGACATGGTTTTACACTTACACCGTGCTGGTAACTCGACTTATGCTCGTCAAAAGAATCATGGTATTAACTTCCGTGTTATCTGTAAATGGATGCGTATGTCTGGTGTAGATCATATCCACGCTGGTA;Eukaryota;Chromista;Chromobiota;Bacillariophyta;Bacillariophyceae;Naviculales;Naviculaceae;Navicula;NA;Navicula;100;100;100;100;…
ASV552;CATCACTGCTGGTACAATGGAAGAAGTGTACAAACGTGCTGAATATGGTAAAGCTGTTGGTTCTGTAATCGTAATGATCGATTTAGTTATGGGTTACACAGCAATTCAAAGTGCTGCTATTTGGGCTCGTGATAATGATTGTTTATTACACTTACACCGTGCAGGTAACTCAACTTACGCTCGTCAAAAAAATCATGGTATTAACTTCCGTGTTATTTGTAAATGGATGCGTATGTCTGGTGTAGATCATATCCACGCTGGTA;Eukaryota;Chromista;Chromobiota;Bacillariophyta;Bacillariophyceae;Cymbellales;Cymbellaceae;Cymbopleura;Cymbopleura_sp.;Cymbopleu…
ASV553;CATTACTGCTGGTACAATGGAAGAAGTGTACAAACGTGCTGAGTACGCTAAAGCTGTTGGTTCAGTTATTGTTATGATCGATTTAGTAATGGGTTACACAGCAATTCAAAGTGCTGCTATCTGGTCTCGTGAAAACGATTGTGTATTACATTTACACCGTGCAGGTAACTCTACATATGCTCGTCAAAAGAATCATGGTATTAACTTCCGTGTTATCTGTAAATGGATGCGTATGTCTGGTGTAGATCATATCCACGCTGGTA;Eukaryota;Chromista;Chromobiota;Bacillariophyta;Bacillariophyceae;Achnanthales;Achnanthidiaceae;Achnanthidium;Achnanthidium_chli…
ASV554;CATTACTGCAGCTACTATGGAAGAAGTGTACAAACGTGCAGAATACGCTAAAATGGTTGGTTCTATAGTCGTTATGATCGATTTAGTAATGGGTTATACAGCAATTCAAAGTATTGCTATTTGGGCTCGTGAAAACGACATGCTTTTACACTTACACCGTGCTGGTAACTCGACTTATGCTCGTCAAAAGAATCACGGTATTAACTTCCGTGTTATCTGTAAATGGATGCGTATGTCTGGTGTAGATCATATCCACGCTGGTA;Eukaryota;Chromista;Chromobiota;Bacillariophyta;Bacillariophyceae;Naviculales;Naviculaceae;Navicula;Navicula_cryptotenella;Navic…
ASV555;CGTTACTGCTGCTACTATGGAAGAAGTGTACAAACGTGCTGAGTACGCTAAAACAATAGGTTCTGTAATTGTGATGATCGATTTAGTTATGGGTTATACAGCAATTCAAAGTATTGCAATATGGGCTCGTGAAAACGACATGGTTTTACACTTACACCGTGCAGGTAACTCTACATATGCTCGTCAAAAGAATCATGGTATTAACTTCCGTGTTATCTGTAAATGGATGCGTATGTCAGGTGTAGATCATATTCACGCTGGTA;Eukaryota;Chromista;Chromobiota;Bacillariophyta;Bacillariophyceae;Thalassiophysales;Catenulaceae;Amphora;NA;Amphora;100;100;100;…
ASV556;CATTACTGCAGCTACAATGGAAGAAGTCTACAAACGTGCTGAGTACGCTAAAATGGTAGGATCTGTAATTGTGATGATCGATTTAGTAATGGGTTACACAGCAATTCAAAGTATTGCTTACTGGGCTCGTGAAAACGATATGTTATTACACTTACACCGTGCTGGTAACTCTACATATGCTCGTCAAAAGAACCATGGTATTAACTTCCGTGTTATCTGTAAATGGATGCGTATGTCTGGTGTAGATCATATCCACGCTGGAA;Eukaryota;Chromista;Chromobiota;Bacillariophyta;Bacillariophyceae;Naviculales;Sellaphoraceae;Fistulifera;Fistulifera_saprophila;…
ASV557;CATTACAGCAGCTACTATGGAAGAAGTGTACAAACGTGCAGAATACGCTAAAATGGTTGGTTCTGTAGTTGTTATGATCGATTTAGTAATGGGTTACACAGCAATTCAAAGTATTGCTATTTGGGCTCGTGAAAACGACATGCTTTTACACTTACACCGTGCAGGTAACTCTACTTATGCTCGTCAAAAGAACCACGGTATTAACTTCCGTGTTATCTGTAAATGGATGCGTATGTCTGGTGTAGATCATATCCACGCTGGTA;Eukaryota;Chromista;Chromobiota;Bacillariophyta;Bacillariophyceae;Naviculales;Naviculaceae;Navicula;NA;Navicula;100;100;100;100;…
ASV558;CATGACTGCAGGTACAATGGATGAATGTATCCGTCGTGGTGAATACGCTGTTGCAGTTGGTTCAATAATTGTTATGATCGATTTAGTATTAGGTTACACAGCAATTCAAACTGCAGCTATCTGGGCTCGTGAAAATGATGTACTTTTACATTTACACCGTGCAGGTAACTCTACATACGCTCGTCAAAAAAATCATGGTATTAACTTCCGTGTTATTTGTAAATGGATGCGTATGTCTGGTGTAGATCATATCCACGCTGGTA;Eukaryota;Chromista;Chromobiota;Bacillariophyta;Bacillariophyceae;Naviculales;Diploneidaceae;Diploneis;Diploneis_subovalis;Diplo…
ASV559;CATTACTGCAGCTACAATGGAAGAAGTGTACAAACGTGCTGAATACGCTAAAGCAGTTGGTTCTATCGTTGTAATGATCGATTTAGTTATGGGTTACACAGCAATTCAAAGTTCAGCTATCTGGGCTCGTGAGAACGATATGCTTTTACATTTACACCGTGCAGGTAACTCAACTTACGCGCGTCAAAAAAATCATGGTATTAACTTCCGTGTTATTTGTAAATGGATGCGTATGTCTGGTGTAGATCATATCCACGCTGGTA;Eukaryota;Chromista;Chromobiota;Bacillariophyta;Bacillariophyceae;Cymbellales;Gomphonemataceae;Gomphonema;Gomphonema_pumilum_var…
ASV560;CATCACTGCTGGTACAATGGAAGAAGTGTACAAACGTGCTGAATACGCTAAAGCTGTTGGATCTATCATTATTATGATCGATTTAGTAATGGGTTACACAGCAATTCAAAGTGCAGCTATTTGGTCTCGTGATAACGATATGTTATTACATTTACACCGTGCAGGTAACTCTACATATGCACGTCAAAAAAATCATGGTATTAACTTCCGTGTTATTTGTAAATGGATGCGTATGTCAGGTGTAGATCATATCCATGCTGGTA;Eukaryota;Chromista;Chromobiota;Bacillariophyta;Bacillariophyceae;Achnanthales;Achnanthidiaceae;Achnanthidium;Achnanthidium_minu…
ASV561;CGTTACTGCAGCTACTCAAGAAGAAGTTTACAAACGTGCTCAGTTTGCTAAAGAACTTGGTTCTGTAATTATCATGATCGATTTAGTAATGGGTTATACATCAATCCAAACAACTGCTATTTGGGCACGTGAAAACGACATGATTTTACACTTACACCGTGCAGGTAACTCTACATATGCTCGTCAAAAAAATCATGGTATTAACTTCCGTGTTATTTGTAAATGGATGCGTATGTCTGGTGTAGACCATATCCATGCTGGTA;Eukaryota;Chromista;Chromobiota;Bacillariophyta;Bacillariophyceae;Eunotiales;Eunotiaceae;Eunotia;Eunotia_glacialis;Eunotia_glaci…
ASV562;CATCACAGCAGCAACAATGGAAGAAGTTTACAAGCGTGCAAACTACGCTAAAAATGTAGGTTCTGTAATTGTTATGATCGATTTAGTTATGGGTTATACAGCAATTCAAAGTGCTGCAATCTGGTCACGTGAAAATGATATGATTTTACATTTACACCGTGCTGGTAACTCTACATATGCTCGTCAAAAAAATCATGGTATTAATTTCCGTGTTATTTGTAAATGGATGCGTATGTGTGGTGTAGATCATATCCACGCTGGTA;Eukaryota;Chromista;Chromobiota;Bacillariophyta;Bacillariophyceae;Cymbellales;Anomoeoneidaceae;Adlafia;Adlafia_minuscula;Adlafia…
ASV563;CATCACTGCTGCTACAATGGAAGAAGTTTACAAACGTGCTGAGTACGGTAAAGCTGTTGGTTCAGTAATTGTAATGATCGATTTAGTTATGGGTTACACAGCAATTCAAAGTGCTGCGATTTGGGCTCGTGAGAACGATTTAATTTTACATTTACACCGTGCAGGTAACTCAACTTACGCTCGTCAAAAAAATCATGGTATTAACTTCCGTGTTATTTGTAAATGGATGCGTATGTCTGGTGTAGATCACATCCATGCTGGTA;Eukaryota;Chromista;Chromobiota;Bacillariophyta;Bacillariophyceae;Cymbellales;Cymbellaceae;Encyonopsis;Encyonopsis_falaisensis;E…
ASV564;CATTACTGCAGCTACTATGGAAGAAGTGTACAAACGTGCAGAATACGCTAAAACAGTTGGTTCTGTAATCGTTATGATCGATTTAGTAATGGGTTACACAGCAATTCAAAGTATTGCTCTTTGGGCTCGTGAAAACGACATGATTTTACACTTACACCGTGCTGGTAACTCGACTTATGCTCGTCAAAAGAATCATGGTATTAACTTCCGTGTTATCTGTAAATGGATGCGTATGTCTGGTGTAGATCATATCCACGCTGGTA;Eukaryota;Chromista;Chromobiota;Bacillariophyta;Bacillariophyceae;Naviculales;Naviculaceae;Navicula;Navicula_cryptotenella;Navic…
ASV565;CATCACAGCAGCTACTATGGAAGAAGTGTACAAACGTGCAGAATATGCTAAAACAGTAGGTTCGATCATTGTAATGATCGATTTAGTAATGGGTTATACAGCAATTCAAAGTATTGCTCTTTGGGCTCGTGAAAACGATATGCTTTTACACTTACACCGTGCTGGTAACTCAACTTACGCTCGTCAAAAGAATCATGGTATCAACTTCCGTGTTATCTGTAAATGGATGCGTATGTCTGGTGTAGATCACATCCACGCTGGTA;Eukaryota;Chromista;Chromobiota;Bacillariophyta;Bacillariophyceae;Naviculales;Naviculaceae;Navicula;Navicula_gregaria;Navicula_g…
ASV566;CATCACTGGTGCTACAATGGAAGAAGTTTACAAACGTGCTGAATACGGTAAAGCTGTAGGCTCTATAGTCGTAATGATCGATTTAGTTATGGGTTACACAGCAATTCAAAGTGCTGCAATCTGGGCTCGTGAAAACGATATGATTTTACATTTACACCGTGCAGGTAACTCTACTTATGCTCGTCAAAAAAATCATGGTATTAACTTCCGTGTAATTTGTAAATGGATGCGGATGTCTGGTGTAGACCATATTCACGCTGGTA;Eukaryota;Chromista;Chromobiota;Bacillariophyta;Bacillariophyceae;Cymbellales;Cymbellaceae;Encyonema;Encyonema_lunatum;Encyonema…
ASV567;CATCACAGCAGCTACTATGGAAGAAGTGTACAAACGTGCAGAGTATGCTAAAATGGTAGGTTCTATCATTGTCATGATCGATTTAGTAATGGGTTATACAGCAATTCAAAGTATTGCTCTTTGGGCTCGTGAAAACGATATGCTTTTACACTTACACCGTGCTGGTAACTCTACTTACGCTCGTCAAAAGAATCATGGTATCAACTTCCGTGTTATCTGTAAATGGATGCGTATGTCTGGTGTAGATCACATCCACGCTGGTA;Eukaryota;Chromista;Chromobiota;Bacillariophyta;Bacillariophyceae;Naviculales;Naviculaceae;Navicula;Navicula_pseudacceptata;Navi…
ASV568;CATCACTGCTGGTACAATGGAAGAAGTTTACAAACGTGCCGAATATGCTAAAGCTGTTGGTTCTGTTGTTGTAATGATCGATTTAGTTATGGGTTACACAGCAATTCAAAGTGCTGCTATTTGGGCTCGTGATAACGATATGTTATTACACTTACACCGTGCGGGTAACTCAACTTACGCTCGTCAAAAAAATCACGGTATTAACTTCCGTGTTATCTGTAAATGGATGCGTATGTCTGGTGTAGACCATATCCACGCTGGTA;Eukaryota;Chromista;Chromobiota;Bacillariophyta;Bacillariophyceae;Naviculales;Naviculaceae;Geissleria;Geissleria_decussis;Geissl…
ASV569;CATCACTGCTGGTACAATGGAAGAAGTTTACAAACGTGCTGAATACGGTAAAGCTGTTGGTTCTGTAGTTGTAATGATCGACTTAGTTATGGGTTACACAGCAATTCAAAGTGCTGCTATCTGGGCTCGTGAAAATGATTGTATTTTACACTTACATCGTGCAGGTAACTCAACTTACGCTCGTCAAAAAAACCATGGTATTAACTTCCGTGTTATTTGTAAATGGATGCGTATGGCTGGTGTAGATCATATCCACGCTGGTA;Eukaryota;Chromista;Chromobiota;Bacillariophyta;Bacillariophyceae;Cymbellales;Cymbellaceae;Cymbella;Cymbella_aspera;Cymbella_asp…
ASV570;CATTACTGCTGCTACAATGGAAGAAGTTTACAAACGTGCTGATTATGCAAAAGCTGTAGGTTCTATCGTTGTAATGATCGATTTAGTTATGGGTTACACAGCAATTCAAAGTGCTGCTATCTGGTCACGTGAAAACGATTGTTTATTACACTTACACCGTGCAGGTAACTCAACTTACGCTCGTCAAAAAAATCATGGTATTAACTTCCGTGTTATTTGTAAATGGATGCGTATGTCTGGTGTAGATCATATCCACGCTGGTA;Eukaryota;Chromista;Chromobiota;Bacillariophyta;Bacillariophyceae;Cymbellales;Cymbellaceae;Cymbella;Cymbella_neocistula;Cymbella…
ASV571;CATCACTGCTGGTACAATGGAAGAAGTGTACAAACGTGCTGAGTATGGTAAAGCTGTTGGCTCTGTAATTGTAATGATCGATTTAGTTATGGGTTATACAGCAATTCAAAGTTCTGCTATCTGGGCTCGTGAAAATGACATGATCTTACATTTACACCGTGCAGGTAACTCTACATATGCTCGTCAAAAGAATCACGGTATCAACTTCCGTGTTATCTGTAAATGGATGCGTATGTCTGGTGTAGATCATATCCACGCTGGTA;Eukaryota;Chromista;Chromobiota;Bacillariophyta;Bacillariophyceae;NA;NA;NA;NA;Bacillariophyceae;100;100;100;100;78;22;22;12;12;0…
ASV572;CATCACAGCTGGTACTATGGAAGAAGTTTACGCACGTGCAGAATATGCTAAAGCAGTTGGTTCTGTTATCGTTATGATCGATTTAGTTATGGGTTACACAGCAATTCAAAGTGCTGCTATCTGGTCTCGTAACAACGATATGATCTTACACTTACACCGTGCAGGTAACTCTACTTACGCTCGTCAAAAGAATCATGGTATCAACTTCCGTGTTATCTGTAAATGGATGCGTATGGCTGGTGTAGATCACATTCACGCTGGTA;Eukaryota;Chromista;Chromobiota;Bacillariophyta;Bacillariophyceae;Naviculales;Sellaphoraceae;Sellaphora;Sellaphora_saugerresii;S…
ASV573;CATCACAGCTGCTACTATGGAAGAACTTTACAAACGTGGTGAGTACGCTAAAGCTGTAGGTTCTGTAATCGTTATGATCGATTTAGTTTTAGGTTACACAGCAATTCAAAGTGCTGCTATCTGGGCTCGTGAAAACGATTTAGTATTACACTTACACCGTGCAGGTAACTCAACTTACGCTCGTCAAAAAAATCACGGTATTAACTTCCGTGTAATTTGTAAATGGATGCGTATGTCTGGTGTTGATCATATCCACGCTGGTA;Eukaryota;Chromista;Chromobiota;Bacillariophyta;Fragilariophyceae;Fragilariales;Fragilariaceae;Fragilaria;NA;Fragilaria;100;100;…
ASV574;CATTACTGCTGGTACAATGGAAGAAGTGTACAAACGTGCTGAGTACGCTAAAGCTGTTGGTTCTGTAATTGTTATGATCGATTTAGTAATGGGTTATACAGCAATTCAAAGTGCAGCTCTTTGGTCTCGTGATAATGATATGTTATTACATTTACACCGTGCAGGTAACTCTACATATGCACGTCAAAAAAATCATGGTATTAACTTCCGTGTTATTTGTAAATGGATGCGTATGTCAGGTGTAGATCATATTCACGCTGGTA;Eukaryota;Chromista;Chromobiota;Bacillariophyta;Bacillariophyceae;Achnanthales;Achnanthidiaceae;Achnanthidium;Achnanthidium_minu…
ASV575;CATTACTGGTGCTACTATGGAAGAAGTGTACAAACGTGCTGAGTACGCTAAAACAGTAGGTTCTATAATTGTTATGATCGATTTAGTTATGGGTTATACAGCAATTCAAAGTATTGCATTATGGGCTCGTGAAAACGACATGGTTTTACACTTACACCGTGCAGGTAACTCTACATATGCTCGTCAAAAGAATCATGGTATTAACTTCCGTGTTATCTGTAAATGGATGCGTATGTCAGGTGTAGATCATATCCACGCTGGTA;Eukaryota;Chromista;Chromobiota;Bacillariophyta;Bacillariophyceae;Thalassiophysales;Catenulaceae;Amphora;NA;Amphora;100;100;100;…
ASV576;CATCACTGCTGGTACAATGGAAGAAGTTTACGCACGTGCACAATACGCTAAATCAGTAGGTTCTATCATTGTTATGATCGATTTAGTTATGGGTTACACAGCAATCCAAAGTGCAGCTATTTGGGCTCGTAACAACGATATGATCTTACACTTACACCGTGCAGGTAACTCAACTTACGCTCGTCAAAAGAACCATGGTATTAACTTCCGTGTTATCTGTAAATGGATGCGTATGTCTGGTGTAGATCACATCCACGCTGGTA;Eukaryota;Chromista;Chromobiota;Bacillariophyta;Bacillariophyceae;Naviculales;Pinnulariaceae;Pinnularia;NA;Pinnularia;100;100;10…
ASV577;CGTTACAGGTGCTACAATGGAAGACGTTTACGAACGTTCTGAGTACGCTAAAGAAGTAGGTTCTGTAATTATCATGATCGATTTAGTAATGGGTTACACAGCAATTCAAAGTATTGCTTTATGGGCTCGTTCTAACGATATGATTTTACATTTACACCGTGCAGGTAACTCAACTTACGCTCGTCAAAAAAATCACGGTATTAACTTCCGTGTAATTTGTAAATGGATGCGTATGTCTGGTGTAGATCATATCCACGCTGGTA;Eukaryota;Chromista;Chromobiota;Bacillariophyta;Bacillariophyceae;Bacillariales;Bacillariaceae;Nitzschia;NA;Nitzschia;100;100;10…
ASV578;CATCACTGGCGGCACAATGGAAGAAGTTTACAAACGTGCTGAGTACGCTAAAGCAGTAGGTTCTATCGTTGTTATGATCGATTTAGTTATGGGTTACACAGCTATTCAATCAATCGCTTACTGGGCTCGTGACAACGATATGCTTTTACACTTACACCGTGCTGGTAACTCTACATATGCACGTCAAAAAAATCATGGTATTAACTTCCGTGTTATTTGTAAATGGATGCGTATGTCAGGTGTAGATCATATCCACGCTGGTA;Eukaryota;Chromista;Chromobiota;Bacillariophyta;Bacillariophyceae;Surirellales;Surirellaceae;Surirella;Surirella_solea;Surirella…
ASV579;CATCACTGCTGGTACAATGGAAGAAGTGTACAAACGTGCTGAGTACGCTAAATCTGTTGGTTCAGTAATTGTTATGATCGATTTAGTAATGGGTTATACAGCAATTCAAAGTGCTGCTCTTTGGTCTCGTGATAATGACCTAGTGTTACATTTACACCGTGCAGGTAACTCTACATATGCTCGTCAAAAGAATCATGGTATCAACTTCCGTGTTATCTGTAAATGGATGCGTATGTCTGGTGTAGATCATATTCATGCTGGTA;Eukaryota;Chromista;Chromobiota;Bacillariophyta;Bacillariophyceae;Achnanthales;Achnanthidiaceae;NA;NA;Achnanthidiaceae;100;100;1…
ASV580;CATTACTGCTGGTACAATGGAAGAAGTGTACAAACGCGCTGAGTACGGTAAAGCTGTTGGTTCTGTAATTGTAATGATCGATTTAGTTATGGGTTATACAGCAATTCAAAGTGCTGCTATCTGGGCTCGTGATAACGATATGCTTTTACACTTACACCGTGCAGGTAACTCAACTTACGCTCGTCAAAAAAATCATGGTATTAACTTCCGTGTTATCTGTAAATGGATGCGTATGTCTGGTGTAGATCATATTCACGCTGGTA;Eukaryota;Chromista;Chromobiota;Bacillariophyta;Bacillariophyceae;Cymbellales;NA;NA;NA;Cymbellales;100;100;100;100;100;90;56;54;…
ASV581;CGTTACTGCTGGTACAATGGAAGAAGTTTATAAACGTGCTGAATACGCTAAATCAGTAGGTTCTATAGTTATTATGATCGATTTAGTTATGGGTTATACAGCGATTCAATCAATTGCTCTTTGGTCTCGTGATAATGATATGCTTTTACATTTACACCGTGCAGGTAACTCTACATATGCACGTCAAAAAAATCATGGTATTAACTTCCGTGTAATTTGTAAATGGATGCGTATGTCAGGTGTAGATCATATCCATGCTGGTA;Eukaryota;Chromista;Chromobiota;Bacillariophyta;Bacillariophyceae;Rhopalodiales;Rhopalodiaceae;Epithemia;Epithemia_sorex;Epithem…
ASV582;CATCACTGCTGGTACAATGGAAGAAGTATACAAACGTGCTGAGTACGGTAAAGCAGTTGGTTCTGTAATCGTAATGATCGATTTAGTTATGGGTTACACAGCAATTCAAAGTGCTGCAATCTGGGCTCGTGAAAATGATATGGTTTTACATTTACACCGTGCAGGTAACTCAACTTACGCTCGTCAAAAAAATCATGGTATTAACTTCCGTGTTATTTGTAAATGGATGCGTATGTCTGGCGTAGATCATATCCACGCAGGTA;Eukaryota;Chromista;Chromobiota;Bacillariophyta;Bacillariophyceae;Cymbellales;NA;NA;NA;Cymbellales;100;100;100;100;90;83;49;47;1…
ASV583;CACTACAGCAGGCACATTAGAAGAAATGTATGAACGTGCTGAATATGCGAAAAACGTAGGTACAATCATTGTGATGATCGATTTAGTAATCGGTTACACTGCAATTCAATCAATGGCAATTTGGGCTCGTAAAAATGACATGATCTTACATTTACACCGTGCTGGTAACTCAACATATGCACGTCAAAAAAATCATGGTATTAACTTCCGTGTAATTTGTAAATGGATGCGTATGGCTGGTGTAGATCACATTCATGCTGGTA;Eukaryota;Chromista;Chromobiota;Bacillariophyta;NA;NA;NA;NA;NA;Bacillariophyta;100;71;71;71;27;18;18;18;16;0;0;0;0;0;0;0;0;0;0;0…
ASV584;CGTTACTGCTGCTACTATGGAAGAAGTGTACAAACGTGCTGAGTACGCTAAAACAGTAGGTTCTGTAATTGTGATGATCGATTTAGTTATGGGCTATACAGCAATTCAAAGTATTGCATTATGGGCTCGTGAAAACGACATGGTTTTACACTTACACCGTGCAGGTAACTCTACATATGCTCGTCAAAAGAATCATGGTATTAACTTCCGTGTTATCTGTAAATGGATGCGTATGTCAGGTGTAGATCATATCCACGCTGGTA;Eukaryota;Chromista;Chromobiota;Bacillariophyta;Bacillariophyceae;Thalassiophysales;Catenulaceae;Amphora;Amphora_pediculus;Ampho…
ASV585;CATCACTGCTGGTACAATGGAAGACGTTTACAAACGTGCTGAGTACGCTAAAGCTGTTGGTTCTGTAATTGTTATGATCGATTTAGTAATGGGTTACACAGCAATTCAAAGTGCAGCTCTTTGGTCTCGCGACAACGACATGGTATTACATTTACACCGTGCAGGTAACTCTACATATGCTCGTCAAAAAAATCATGGTATCAATTTCCGTGTTATTTGTAAATGGATGCGTATGTCAGGTGTAGATCATATCCACGCTGGTA;Eukaryota;Chromista;Chromobiota;Bacillariophyta;Bacillariophyceae;Achnanthales;Achnanthidiaceae;Achnanthidium;NA;Achnanthidium;1…
ASV586;CATCACTGCTGGTACTATGGAAGAAGTTTACAAACGTGCAGATTACGCTAAAGCAGTAGGTTCTGTAATTGTAATGATCGATTTAGTTATGGGTTACACAGCAATTCAAAGTGCTGCTATCTGGGCTCGTGAAAACGATCTAATTTTACATTTACACCGTGCTGGTAACTCTACTTACGCTCGTCAAAAAAATCATGGTATTAACTTCCGTGTTATTTGTAAATGGATGCGTATGTCTGGTGTAGATCATATCCACGCTGGTA;Eukaryota;Chromista;Chromobiota;Bacillariophyta;Bacillariophyceae;NA;NA;NA;NA;Bacillariophyceae;100;100;100;100;93;42;41;41;40;0…
ASV587;CATCACTGCGGGTACAATGGAAGAAGTTTACAAACGTGCTGAATACGGTAAAGCTGTAGGTTCGATCGTTGTAATGATCGATTTAGTTATGGGTTACACAGCAATTCAAAGTGCTGCTATTTGGGCTCGTGATAACGATTGTTTATTACACTTACACCGTGCTGGTAACTCAACTTATGCTCGTCAAAAAAATCACGGTATTAACTTCCGTGTTATTTGTAAATGGATGCGTATGGCTGGTGTTGATCATATCCACGCTGGTA;Eukaryota;Chromista;Chromobiota;Bacillariophyta;Bacillariophyceae;Cymbellales;Cymbellaceae;Cymbella;Cymbella_excisa;Cymbella_exc…
ASV588;CGTTACTGCAGCTACTATGGAAGAAGTGTACAAACGTGCAGAATACGCTAAAATGGTTGGTTCTGTAGTCGTTATGATCGATTTAGTAATGGGTTATACAGCAATTCAAAGTATTGCTATTTGGGCTCGTGAAAACGACATGCTTTTACACTTACACCGTGCTGGTAACTCGACTTATGCTCGTCAAAAGAATCACGGTATTAACTTCCGTGTTATCTGTAAATGGATGCGTATGTCTGGTGTAGATCATATCCACGCTGGTA;Eukaryota;Chromista;Chromobiota;Bacillariophyta;Bacillariophyceae;Naviculales;Naviculaceae;Navicula;Navicula_cryptotenella;Navic…
ASV589;CATCACTGCTGCGACTATGGAAGAACTTTACAAACGTGGTGCTTATGCTAAGTCTGTAGGTTCTGTAATCGTTATGATCGACTTAGTTTTAGGTTACACAGCAATTCAAAGTGCTGCTATCTGGGCTCGTGAAAATGATTTAGTATTACACTTACACCGTGCAGGTAACTCAACATATGCTCGTCAAAAAAATCATGGTATCAACTTCCGTGTAATTTGTAAATGGATGCGTATGTCTGGTGTTGATCATATCCACGCTGGTA;Eukaryota;Chromista;Chromobiota;Bacillariophyta;Fragilariophyceae;Fragilariales;Fragilariaceae;Fragilaria;NA;Fragilaria;100;100;…
ASV590;CATTACTGCTGGTACAATGGAAGAAGTGTACAAACGTGCTGAGTATGCTAAAGCTGTGGGTTCTGTAATTGTTATGATCGATTTAGTAATGGGTTATACAGCAATTCAAAGTGCAGCTATTTGGTCTCGTGAGAACGATATGTTATTACATTTACACCGTGCAGGTAACTCTACATACGCACGTCAAAAAAATCATGGTATTAACTTCCGTGTTATTTGTAAATGGATGCGTATGTCAGGTGTAGATCATATTCACGCTGGTA;Eukaryota;Chromista;Chromobiota;Bacillariophyta;Bacillariophyceae;Achnanthales;Achnanthidiaceae;Achnanthidium;Achnanthidium_minu…
ASV591;CGTTACTGCTGGTACAATGGAAGAAGTTTACACACGTGCAGAATATGCTAAATCAGTAGGTTCTATCATTATTATGATCGATTTAGTTATGGGTTACACAGCAATCCAAAGTATAGCTATCTGGTCGCGTAACAACGATATGATTTTACACTTACACCGTGCAGGTAACTCAACTTACGCTCGTCAAAAAAACCATGGTATTAACTTCCGTGTTATCTGTAAATGGATGCGTATGTGTGGTGTAGATCACATTCACGCTGGTA;Eukaryota;Chromista;Chromobiota;Bacillariophyta;Bacillariophyceae;Naviculales;Pinnulariaceae;Pinnularia;Pinnularia_substreptorap…
ASV592;CATGACTGCAGCTACAATGGATGAATGTATCCGTCGTGGTGAGTACGCTGTTTCAGTTGGTTCAGTTATTGTTATGGTCGATTTAGTATTAGGTTACACAGCAATTCAAACTGCAGCTATCTGGGCTCGTGAAAATGATGTAGTTTTACACTTACACCGTGCAGGTAACTCTACATACGCTCGTCAAAAAAATCATGGTATTAACTTCCGTGTTATTTGTAAATGGATGCGTATGTCTGGTGTAGATCATATCCACGCTGGTA;Eukaryota;Chromista;Chromobiota;Bacillariophyta;Bacillariophyceae;Naviculales;Diploneidaceae;Diploneis;Diploneis_subovalis;Diplo…
ASV593;CGTTACTGCTTCAACTATGGAAGAAGTTTACAAACGTGCAGAATATGCTAAAATGGTAGGCTCTGTGATCATTATGATCGATTTAGTTATGGGTTACACAGCAATTCAAAGTATTGCATACTGGTCTCGTGAAAACGACATGATTTTACATTTACATCGTGCGGGTAATTCTACTTACGCTCGTCAAAAAAACCATGGTATTAATTTCCGTGTTATCTGTAAATGGATGCGTATGTCTGGTGTAGATCATATTCACGCAGGTA;Eukaryota;Chromista;Chromobiota;Bacillariophyta;Fragilariophyceae;Fragilariales;Fragilariaceae;Staurosira;Staurosira_venter;Stau…
ASV594;CGTAACAGCTGCAACTATGGAAGAAGCACTTAAACGTTGTGAATATGCGAAAGAAGTAGGGTCTATAGTTGTTATGATCGATTTAGTTATGGGTTACACAGCAATTCAAAGTGCTGCAATTTGGGCTCGTGAAAACGACATGCTTTTACATTTACATCGTGCAGGTAACTCTACATATGCGCGTCAAAAAAATCATGGTATTAATTTCCGTGTAATTTGTAAATGGATGCGTATGTCTGGTGTAGATCATATTCATGCTGGTA;Eukaryota;Chromista;Chromobiota;Bacillariophyta;Bacillariophyceae;Bacillariales;Bacillariaceae;Denticula;Denticula_tenuis;Dentic…
ASV595;CATCACTGCAGGTACAATGGAAGAAGTTTACAAACGAGCTGAGTATGCAAAAGCTGTGGGCTCAATCATTGTTATGATCGATTTAGTAATGGGTTATACGGCCATTCAAAGTGCAGCAATTTGGTCTCGTGATAACGATATGTTATTACATTTACATAGAGCAGGTAACTCTACTTACGCTCGCCAAAAAAATCATGGTATTAATTTCCGTGTTATTTGCAAATGGATGCGTATGTCAGGTGTTGACCATATCCATGCTGGAA;Eukaryota;Chromista;Chromobiota;Bacillariophyta;Bacillariophyceae;Achnanthales;Cocconeidaceae;Cocconeis;Cocconeis_placentula;Coc…
ASV596;CGTTACTGCTGGTACAATGGAAGAAGTTTATGAGCGTGCTGAATATGCTAAAGAGCTTGGTACTGTTATTATTATGATTGACTTAGTTATGGGTTACACAGCAATCCAATCTATTGCACTTTGGTCTCGTAAAAATGATCTAATTCTTCACCTTCACCGTGCAGGTAACTCTACATATGCACGTCAAAAAAACCACGGTATCAACTTCCGTGTAATTTGTAAGTGGATGCGTATGGCTGGTGTTGACCATATCCATGCTGGTA;Eukaryota;Chromista;Chromobiota;Bacillariophyta;Bacillariophyceae;NA;NA;NA;NA;Bacillariophyceae;100;87;86;86;76;43;43;43;21;0;0;…
ASV597;CATCACAGCTGCTACTATGGAAGAACTTTACAAACGTGGTGAATACGCTAAAGCTGTAGGTTCTGTAATTGTTATGATCGATTTAGTTTTAGGTTACACAGCAATTCAAAGTGCTGCTATCTGGGCTCGTGAAAACGATTTAGTATTACACTTACACCGTGCAGGTAACTCAACTTACGCTCGTCAAAAAAATCACGGTATCAACTTCCGTGTAATTTGTAAATGGATGCGTATGTCTGGTGTTGACCATATCCACGCAGGTA;Eukaryota;Chromista;Chromobiota;Bacillariophyta;Fragilariophyceae;Fragilariales;Fragilariaceae;Fragilaria;Fragilaria_acus/radian…
ASV598;CATCACAGCAGCTACTATGGAAGAAGTGTACAAACGTGCAGAGTATGCTAAAATGGTAGGTTCTATCATTGTAATGATCGATTTAGTAATGGGTTATACAGCAATTCAAAGTATTGCTCTTTGGGCTCGTGAAAACGATATGCTTTTACACTTACACCGTGCTGGTAACTCTACTTACGCTCGTCAAAAGAATCATGGTATCAACTTCCGTGTTATCTGTAAATGGATGCGTATGTCTGGTGTAGATCACATCCACGCTGGTA;Eukaryota;Chromista;Chromobiota;Bacillariophyta;Bacillariophyceae;Naviculales;Naviculaceae;Navicula;Navicula_pseudacceptata;Navi…
ASV599;CATTACTGCTGGTACAATGGAAGAAGTGTACAAACGTGCTGAGTATGCTAAAGCTGTGGGTTCTGTAATTGTTATGATCGATTTAGTAATGGGTTATACAGCAATTCAAAGTGCAGCTATTTGGTCTCGTGATAATGATATGTTATTACATTTACACCGTGCAGGTAACTCTACATACGCACGTCAAAAAAATCATGGTATCAACTTCCGTGTTATTTGTAAATGGATGCGTATGTCAGGTGTAGATCATATCCACGCTGGTA;Eukaryota;Chromista;Chromobiota;Bacillariophyta;Bacillariophyceae;Achnanthales;Achnanthidiaceae;Achnanthidium;Achnanthidium_minu…
ASV600;CATCACTGCTGGTACAATGGAAGAATTATACAAACGTGCTGAGTATGCTAAAGCTGTAGGTTCAGTTATTGTAATGATCGATTTAGTACTAGGCTATACAGCAATTCAAAGTGCTGCTATTTGGTCTCGTGAAAATGATTGTGTTTTACATTTACACCGTGCTGGTAACTCTACTTATGCTCGTCAAAAAAATCACGGTATTAACTTCCGTGTTATTTGTAAATGGATGCGTATGTCTGGTGTAGATCATATCCACGCTGGTA;Eukaryota;Chromista;Chromobiota;Bacillariophyta;Bacillariophyceae;Achnanthales;Achnanthidiaceae;Achnanthidium;Achnanthidium_pyre…
ASV601;CATTACTGCTGGTACAATGGAAGAAGTGTACAAACGTGCTGAGTACGCTAAAGCTGTTGGTTCTGTAATTGTTATGATCGATTTAGTAATGGGTTATACAGCAATTCAAAGTGCAGCTATTTGGTCTCGTGATAATGATATGTTATTACATTTACACCGTGCAGGTAACTCTACATACGCACGTCAAAAAAATCATGGTATTAACTTCCGTGTTATTTGTAAATGGATGCGTATGTCAGGTGTAGATCATATCCACGCTGGTA;Eukaryota;Chromista;Chromobiota;Bacillariophyta;Bacillariophyceae;Achnanthales;Achnanthidiaceae;Achnanthidium;Achnanthidium_minu…
ASV602;CATCACAGCAGCTACTATGGAAGAAGTATACAAACGTGCTGAGTATGCTAAAGCTGTTGGTTCTATCGTTGTTATGATCGATTTAGTAATGGGTTATACTGCAATCCAAAGTATTGCTTTATGGTCTCGTGAAAACGATATGCTTTTACACTTACATCGTGCTGGTAACTCTACTTACGCTCGTCAAAAGAACCATGGTATTAACTTCCGTGTTATCTGTAAATGGATGCGTATGTCTGGTGTAGATCACATCCACGCTGGTA;Eukaryota;Chromista;Chromobiota;Bacillariophyta;Bacillariophyceae;Naviculales;Naviculaceae;Navicula;Navicula_lanceolata;Navicula…
ASV603;CATTACTGCTGGTACAATGGAAGAAGTATACAAACGTGCTGAGTATGCTAAAGCTGTTGGCTCTATTATTGTAATGATCGATTTAGTTATGGGTTACACAGCAATCCAAAGTTCTGCTATTTGGGCTCGTGAAAACGATATGATTTTACATTTACACCGTGCGGGTAACTCAACTTACGCTCGTCAAAAAAATCATGGTATTAACTTCCGTGTTATCTGTAAATGGATGCGTATGTCAGGTGTAGATCATATCCACGCTGGAA;Eukaryota;Chromista;Chromobiota;Bacillariophyta;Bacillariophyceae;Cymbellales;Gomphonemataceae;Gomphonema;NA;Gomphonema;100;100;…
ASV604;CATCACTGCTGCTACAATGGAAGAAGTTTACAAACGTGCTGATTACGCTAAAGCTGTTGGTTCTGTAATTGTTATGATCGATTTAGTAATGGGTTATACAGCAATTCAAAGTTCAGCTATCTGGGCTCGCGAAAACGACATGGTATTACATTTACACCGTGCAGGTAACTCTACATATGCTCGTCAGAAAAATCATGGTATCAATTTCCGTGTTATCTGTAAATGGATGCGTATGTCAGGTGTAGATCATATCCACGCTGGTA;Eukaryota;Chromista;Chromobiota;Bacillariophyta;Bacillariophyceae;Achnanthales;Achnanthidiaceae;Achnanthidium;NA;Achnanthidium;1…
ASV605;CATTACTGCTGGTACAATGGAAAACATGTACGAACGTGCTGAATTCGCTAAAGTTATTGGTTCAGTAATCGTGATGATTGACTTAGTAATTGGTTACACTGCTATCCAATCAATGGCAATCTGGGCTCGTCAAAATGACATGATCCTTCACTTACACCGTGCAGGTAACTCTACATACGCTCGTCAAAAGAACCATGGTATTAACTTCCGTGTAATCTGTAAATGGATGCGTATGGCTGGTGTTGACCACATCCACGCTGGTA;Eukaryota;Chromista;Chromobiota;Bacillariophyta;NA;NA;NA;NA;NA;Bacillariophyta;100;80;80;80;50;36;27;27;23;0;0;0;0;0;0;0;0;0;0;0…
ASV606;CATCACTGCTGGTACAATGGAAGAAGTGTACAAACGTGCTGAGTATGGTAAAGCTGTTGGTTCTGTAATTGTAATGATCGATTTAGTTATGGGTTATACAGCAATTCAAAGTGCTGCTCTTTGGGCTCGTGATAATGATATGATTTTACATTTACACCGTGCGGGTAACTCAACTTACGCTCGTCAAAAAAACCATGGTATTAACTTCCGTGTTATCTGTAAATGGATGCGTATGTCTGGTGTAGATCATATCCACGCTGGTA;Eukaryota;Chromista;Chromobiota;Bacillariophyta;Bacillariophyceae;Cymbellales;Cymbellaceae;Cymbopleura;Cymbopleura_sp.;Cymbopleu…
ASV607;CGTTACAGCTGCAACTTTAGAAGAAACTTACAAACGTGCACAATATGCTAAAGAAGTAGGTTCTATCATCGTTATGGTGGATTTAGTTATGGGTTACACAGCTTTACAATCAATGGCTATTTGGTCTCGTGAAAACGATATGTTATTACATTTACACCGTGCGGGTAACTCTACTTATGCGCGTCAAAAAAACCACGGTATTAACTTCCGTGTTATTTGTAAATGGATGCGTATGACTGGTGTAGATCATATTCATGCTGGTA;Eukaryota;Chromista;Chromobiota;Bacillariophyta;Bacillariophyceae;Bacillariales;Bacillariaceae;Nitzschia;NA;Nitzschia;100;100;10…
ASV608;CGTTACAGCTGCAACTATGGAAGAAGCTTACGAACGTGCTGAGTATGCTAAAGCAGTTGGTTCTGTAATCATCATGATCGATTTAGTTATGGGTTACACAGCAATACAAAGTATTGCATACTGGGCTCGTGCAAATGATATGATTTTACATTTACACCGTGCGGGTAACTCTACATACGCTCGTCAAAAGAATCATGGTATTAACTTCCGTGTTATCTGTAAATGGATGCGTATGTCTGGTGTAGATCATATCCACGCAGGTA;Eukaryota;Chromista;Chromobiota;Bacillariophyta;Fragilariophyceae;Fragilariales;Fragilariaceae;Staurosira;Pseudostaurosira_brevi…
ASV609;CATCACTGCAGGTACTATGGAAGGAATTTACGAACGTGCAGAGTATGCTAAATCAGTTGGTTCTATCATCGTGATGATCGACTTAGTAATGGGTTACACAGCAATTCAAAGTGCTGCTATTTGGTCTCGTAACAATGACATGGTTTTACATTTACACCGTGCAGGTAACTCTACATACGCTCGTCAAAAAAATCATGGTATGAACTTCCGTGTTATTTGTAAATGGATGCGTATGTCTGGTGTAGATCATATCCACGCTGGTA;Eukaryota;Chromista;Chromobiota;Bacillariophyta;Bacillariophyceae;Naviculales;NA;NA;NA;Naviculales;100;100;100;100;89;75;24;24;1…
ASV610;CATCACTGGTGGTACAATGGAAGAAGTTTACAAACGTGCCGAATATGCTAAAGCTGTTGGTTCTGTTGTTGTAATGATCGATTTAGTTATGGGTTACACAGCAATTCAAAGTGCTGCTATTTGGGCTCGTGATAACGATATGTTATTACACTTACACCGTGCGGGTAACTCAACTTACGCTCGTCAAAAAAATCATGGTATTAACTTCCGTGTTATCTGTAAATGGATGCGTATGTCTGGTGTAGACCATATCCACGCTGGTA;Eukaryota;Chromista;Chromobiota;Bacillariophyta;Bacillariophyceae;Naviculales;Naviculaceae;Geissleria;Geissleria_decussis;Geissl…
ASV611;TATTACTGCAGGTACAATGGAAGAAGTGTACAAACGTGCTGAGTACGCTAAAGCTGTTGGTTCAGTAATTGTAATGATCGATTTAGTAATGGGTTACACAGCAATTCAGAGTGCTGCTATCTGGTCTCGTGATAATGATATGCTTCTACATTTACACCGTGCAGGTAACTCTACTTACGCTCGTCAAAAAAATCATGGTATTAACTTCCGTGTTATCTGTAAATGGATGCGTATGTCTGGTGTAGATCATATTCACGCTGGTA;Eukaryota;Chromista;Chromobiota;Bacillariophyta;Bacillariophyceae;Achnanthales;Achnanthidiaceae;Planothidium;NA;Planothidium;100…
ASV612;CATCACTGCTGGTACAATGGAAGAAGTGTACAAACGTGCAGAATATGGTAAAGCAGTAGGTTCTATCATTGTTATGATCGATTTAGTTATGGGTTACACAGCAATCCAAAGTGCAGCTATCTGGGCTCGTAATAACGATTTAATTTTACACTTACACCGTGCAGGTAACTCAACTTACGCTCGCCAAAAAAACCATGGTATTAACTTCCGTGTTATTTGTAAATGGATGCGTATGTCTGGTGTAGATCACATCCACGCTGGTA;Eukaryota;Chromista;Chromobiota;Bacillariophyta;Bacillariophyceae;Naviculales;Pinnulariaceae;Pinnularia;Pinnularia_borealis;Pinn…
ASV613;CGTAACTTCAGCTACTATGGAAGAAGTTTACAAACGTGCAGAGTATGCTAAAACTGTAGGTTCTGTAATTATCATGATCGATTTAGTTATGGGCTACACAGCAATCCAAAGTATTGCTTTATGGTCTCGTGAAAACGATATGGTGTTACACTTACACCGTGCAGGTAACTCTACTTACGCTCGTCAAAAAAATCATGGTATTAACTTCCGTGTTATTTGTAAATGGATGCGTATGTCTGGTGTAGATCATATCCACGCTGGTA;Eukaryota;Chromista;Chromobiota;Bacillariophyta;Bacillariophyceae;Naviculales;Pleurosigmataceae;Gyrosigma;Gyrosigma_sciotense;Gy…
ASV614;CGTAACAGCTGCAACTATGGAAGAAGTAATCAAACGTTGTGAATATGCTAAAGAAGTAGGTTCTATCATCGTTATGATCGATTTAGTTATGGGTTATACAGCAATTCAAAGTGCTGCAATCTGGGCTCGTGAAAATGATATGCTTTTACATTTACATCGTGCAGGTAACTCAACATATGCGCGTCAAAAAAATCATGGTATTAACTTCCGTGTAATTTGTAAATGGATGCGTATGTCTGGTGTAGATCATATTCATGCTGGTA;Eukaryota;Chromista;Chromobiota;Bacillariophyta;Bacillariophyceae;Bacillariales;Bacillariaceae;Nitzschia;Nitzschia_acidoclinata;…
ASV615;CATTACTGCTGGTACAATGGAAGAAATGTACAAACGAGCTGAGTATGCTAAAGCTGTTGGTTCAGTAATTGTAATGATTGATTTAGTATTAGGTTACACAGCTATTCAAAGTGCTGCTATATGGGCTCGTGAAAATGATTGTATTTTACACTTACACCGTGCCGGTAACTCTACATATGCTCGTCAAAAAAATCATGGTATCAACTTCCGTGTTATTTGTAAATGGATGCGTATGTCTGGTGTAGATCATATCCACGCTGGTA;Eukaryota;Chromista;Chromobiota;Bacillariophyta;Bacillariophyceae;Achnanthales;Achnanthidiaceae;Achnanthidium;Achnanthidium_delm…
ASV616;CATCACTGCAGGTACAATGGAAGAAGTATACAAACGTGCAGAATATGCTAAATCAGTAGGTTCTGTTATCGTTATGATCGACTTAGTAATGGGTTATACATCAATTCAAAGTTCTGCAATCTGGGCTCGTGAAAATGATATGATTTTACACTTACACCGTGCAGGTAATTCTACATACGCTCGTCAAAAAAATCATGGTATTAACTTCCGTGTTATTTGTAAATGGATGCGTATGTGTGGTGTAGACCATATCCACGCTGGTA;Eukaryota;Chromista;Chromobiota;Bacillariophyta;Bacillariophyceae;Naviculales;Diadesmidaceae;Luticola;Luticola_goeppertiana;Luti…
ASV617;CATCACTGCTGGTACAATGGAAGAAGTGTACAAACGTGCTGAGTACGCTAAAGCTGTTGGTTCAGTAATTGTTATGATCGATTTAGTAATGGGTTACACAGCAATTCAAAGTGCTGCTCTATGGTCTCGTGAAAACGATTGTGTATTACACTTACACCGTGCAGGTAACTCTACATATGCTCGTCAAAAGAATCATGGTATTAACTTCCGTGTTATCTGTAAATGGATGCGTATGTCTGGTGTAGATCATATCCACGCTGGTA;Eukaryota;Chromista;Chromobiota;Bacillariophyta;Bacillariophyceae;Achnanthales;Achnanthidiaceae;NA;NA;Achnanthidiaceae;100;100;1…
ASV618;CATTACTGCTGGTACAATGGAAGAAGTGTACAAACGTGCTGAATACGCTAAAGCTGTTGGTTCTGTAATTGTAATGATCGATTTAGTTATGGGTTACACAGCAATTCAAAGTTCTGCTATCTGGGCTCGTGATAACGACATGATTTTACATTTACACCGTGCGGGTAACTCAACTTACGCTCGTCAAAAAAACCACGGTATTAACTTCCGTGTTATTTGTAAATGGATGCGTATGTCAGGTGTAGATCATATCCACGCTGGTA;Eukaryota;Chromista;Chromobiota;Bacillariophyta;Bacillariophyceae;Cymbellales;Gomphonemataceae;Gomphonema;NA;Gomphonema;100;100;…
ASV619;CATTACTGCTGGTACAATGGAAGAAGTGTACAAACGTGCTGAGTATGCTAAAGCTGTTGGTTCAGTAATCGTTATGATCGATTTAGTAATGGGTTATACAGCAATTCAAAGTGCAGCTATCTGGTCTCGTGAAAACGACATGGTATTACACTTACACCGTGCAGGTAACTCTACATATGCTCGTCAAAAAAATCATGGTATTAACTTCCGTGTTATTTGTAAATGGATGCGTATGTCTGGTGTAGATCATATCCACGCTGGTA;Eukaryota;Chromista;Chromobiota;Bacillariophyta;Bacillariophyceae;Achnanthales;Achnanthidiaceae;Achnanthidium;Achnanthidium_sapr…
ASV620;CATCACTGCTGGTACAATGGAAGAAGCTTACAAACGTGCTAACTACGGTAAAGCTGTAGGTTCAGTAATTGTAATGATCGATTTAGTTATGGGTTATACAGCAATTCAAAGTGCTGCTATTTGGGCTCGTGATAATGATATGCTTTTACACTTACACCGTGCAGGTAACTCAACTTATGCCCGTCAAAAAAATCACGGTATTAACTTCCGTGTTATTTGTAAATGGATGCGTATGTCTGGTGTAGATCATATCCATGCTGGTA;Eukaryota;Chromista;Chromobiota;Bacillariophyta;Bacillariophyceae;Cymbellales;Cymbellaceae;Encyonopsis;Encyonopsis_sp.;Encyonops…
ASV621;CATTACTGCTGGTACAATGGAAGAAGTGTACAAACGTGCTGAGTACGCTAAAGCTGTTGGTTCTGTAATTGTTATGATCGATTTAGTAATGGGTTATACAGCAATTCAAAGTGCAGCGATTTGGTCTCGTGATAATGATATGTTATTACATTTACACCGTGCAGGTAACTCTACTTACGCGCGTCAAAAAAATCATGGTATTAACTTCCGTGTTATTTGTAAATGGATGCGTATGTCAGGTGTAGATCATATTCACGCTGGTA;Eukaryota;Chromista;Chromobiota;Bacillariophyta;Bacillariophyceae;Achnanthales;Achnanthidiaceae;Achnanthidium;Achnanthidium_minu…
ASV622;CATCACTGCTGGTACAATGGAAGAAGTTTACAAACGTGCTAACTACGGTAAAGCTGTAGGTTCAGTAATTGTAATGATCGATTTAGTTATGGGTTACACAGCAATTCAAAGTGCTGCTATTTGGGCTCGTGACAACGATATGCTTTTACACTTACACCGTGCAGGTAACTCAACTTATGCGCGTCAAAAAAATCACGGTATTAACTTCCGTGTTATTTGTAAATGGATGCGTATGTCTGGTGTAGATCACATCCACGCTGGTA;Eukaryota;Chromista;Chromobiota;Bacillariophyta;Bacillariophyceae;Cymbellales;Cymbellaceae;Encyonopsis;Encyonopsis_subminuta;Enc…
ASV623;CATCACTGGTGGTACTATGGAAGAAGTTTACAAACGTGCTGAATACGGTAAAGCTGTTGGTTCTATCGTTGTAATGATTGACTTAGTTATGGGTTACACAGCAATTCAAAGTGCTGCTATTTGGGCTCGTGATAACGATATGCTTTTACATTTACACCGTGCGGGTAACTCAACTTACGCTCGTCAAAAAAATCACGGTATTAACTTCCGTGTTATCTGTAAATGGATGCGTATGTCTGGTGTAGATCATATCCACGCTGGTA;Eukaryota;Chromista;Chromobiota;Bacillariophyta;Bacillariophyceae;Cymbellales;NA;NA;NA;Cymbellales;100;100;100;100;100;85;47;32;…
ASV624;CGTTACTGCAGCTACTATGGAAGAAGTGTACAAACGTGCAGAATACGCTAAAGCAATTGGTTCTGTAATCATTATGATCGATTTAGTAATGGGTTACACAGCAATTCAAAGTATTGCTATTTGGTCTCGTGAAAACGACATGGTTTTACACTTACACCGTGCTGGTAACTCGACTTATGCTCGTCAAAAGAATCACGGTATTAACTTCCGTGTTATCTGTAAATGGATGCGTATGTCTGGTGTAGATCATATCCACGCTGGTA;Eukaryota;Chromista;Chromobiota;Bacillariophyta;Bacillariophyceae;Naviculales;Naviculaceae;Navicula;Navicula_cryptotenella;Navic…
ASV625;CATCACTGCAGGTACTATGGAAGAAGTTTACAAACGTGCTGAATATGCTAAAGCAGTAGGTTCTATCGTCGTTATGATTGACTTAGTAATGGGTTATACAGCAATTCAAAGTTCTGCTATTTGGGCTCGTGAAAATGATATGCTTCTACATTTACACCGTGCCGGTAACTCAACATATGCTCGTCAAAAAAATCATGGTATTAACTTCCGTGTTATTTGTAAATGGATGCGTATGTCTGGTGTAGATCACATCCACGCTGGTA;Eukaryota;Chromista;Chromobiota;Bacillariophyta;Bacillariophyceae;Naviculales;Neidiaceae;Neidium;Neidium_sp.;Neidium_sp.;100;100…
ASV626;CATTACTGCTGGTACAATGGAAGAAGTGTACAAACGTGCTGAGTACGCTAAAGCTGTTGGTTCTGTAATTGTTATGATCGATTTAGTAATGGGTTATACAGCAATTCAAAGTGCAGCTATTTGGTCTCGTGATAATGATATGTTATTACATTTACACCGTGCAGGTAACTCTACTTACGCGCGTCAAAAAAATCATGGTATTAACTTCCGTGTTATTTGTAAATGGATGCGTATGTCAGGTGTAGATCATATTCACGCTGGTA;Eukaryota;Chromista;Chromobiota;Bacillariophyta;Bacillariophyceae;Achnanthales;Achnanthidiaceae;Achnanthidium;Achnanthidium_minu…
ASV627;CGTAACAGCTGCAACTATGGAAGAAGTAATCAAACGTTGTGAATATGCTAAAGAAGTAGGTTCTATCATCGTTATGATCGATTTAGTTATGGGTTATACAGCAATTCAAAGTGCTGCAATCTGGGCTCGTGAAAATGATATGCTTTTACATTTACACCGTGCAGGTAACTCAACATATGCGCGTCAAAAAAATCATGGTATTAACTTCCGTGTAATTTGTAAATGGATGCGTATGTCTGGTGTAGATCATATTCACGCTGGTA;Eukaryota;Chromista;Chromobiota;Bacillariophyta;Bacillariophyceae;Bacillariales;Bacillariaceae;Nitzschia;Nitzschia_acidoclinata;…
ASV628;CATCACTGCTGGTACTATGGAAGAAGTTTACAAACGTGCAGAATACGCTAAATCAGTTGGTTCTATCGTTGTTATGATCGACTTAGTTATGGGTTACACAGCAATTCAAAGTGCTGCTATCTGGTCTCGTGAGAACGATATGCTTTTACACTTACACCGTGCAGGTAACTCTACTTACGCTCGTCAAAAGAATCATGGTATTAACTTCCGTGTAATCTGTAAATGGATGCGTATGTCTGGTGTAGATCATATCCACGCTGGTA;Eukaryota;Chromista;Chromobiota;Bacillariophyta;Bacillariophyceae;Naviculales;Sellaphoraceae;Sellaphora;Sellaphora_obesa;Sellaph…
ASV629;CATCACTGCAGGTACTATGGAAGAACTTTACAAACGTGCTGAATACGCTAAATCAGTAGGTTCTATAATTGTGATGGTCGACTTAGTACTGGGTTACACAGCAATTCAAAGTTCTGCTATCTGGGCTCGTGAAAACGATATGCTTTTACACTTACACCGTGCAGGTAACTCTACATACGCTCGTCAAAAAAATCATGGTATTAACTTCCGTGTTATTTGTAAATGGATGCGTATGTCTGGTGTAGATCATATCCACGCTGGTA;Eukaryota;Chromista;Chromobiota;Bacillariophyta;Bacillariophyceae;Naviculales;Stauroneidaceae;Stauroneis;NA;Stauroneis;100;100;1…
ASV630;CGTTACTGCAGCTACTATGGAAGAAGTGTATAAACGTGCAGAATACGCTAAAGCAATTGGTTCTGTAATCATTATGATCGATTTAGTAATGGGTTACACAGCAATTCAAAGTATTGCTATTTGGTCTCGTGAAAACGACATGCTTTTACACTTACACCGTGCTGGTAACTCGACTTATGCTCGTCAAAAGAATCACGGTATTAACTTCCGTGTTATCTGTAAATGGATGCGTATGTCTGGTGTAGATCATATCCACGCTGGTA;Eukaryota;Chromista;Chromobiota;Bacillariophyta;Bacillariophyceae;Naviculales;Naviculaceae;Navicula;Navicula_cryptotenella;Navic…
ASV631;CGTTACTGCTGGTACAATGGAAGAAGTTTACACACGTGCAGAATATGCTAAATCAGTAGGTTCTATCATTATTATGATCGATTTAGTTATGGGTTACACAGCAATCCAAAGTATAGCTATCTGGTCTCGTAACAACGATATGATTTTACACTTACACCGTGCAGGTAACTCAACTTACGCTCGTCAAAAAAACCATGGTATTAACTTCCGTGTTATCTGTAAATGGATGCGTATGTGTGGTGTAGATCACATTCACGCTGGTA;Eukaryota;Chromista;Chromobiota;Bacillariophyta;Bacillariophyceae;Naviculales;Pinnulariaceae;Pinnularia;Pinnularia_substreptorap…
ASV632;CATTACTGCTGGTACAATGGAAGAAGTATACAAACGTGCTGAGTATGCTAAAGCTGTTGGCTCTGTTGTTGTAATGATCGATTTAGTTATGGGTTACACAGCAATCCAAAGTTCTGCTATTTGGGCTCGTGAAAACGATATGATTTTACATTTACACCGTGCAGGTAACTCAACTTACGCTCGTCAAAAAAATCATGGTATTAACTTCCGTGTTATCTGTAAGTGGATGCGTATGTCAGGTGTAGATCATATCCACGCTGGAA;Eukaryota;Chromista;Chromobiota;Bacillariophyta;Bacillariophyceae;NA;NA;NA;NA;Bacillariophyceae;100;100;100;99;87;47;41;37;5;0;0…
ASV633;CATAACTGCAGGTACTATGGATGAGTGTATCCGTCGTGGTGATTACGCTGTTTCAGTTGGTTCAGTGATTGTTATGATCGATTTAGTATTAGGTTACACAGCAATTCAAACTGCAGCTATCTGGGCTCGTGAAAACGACGTAATTTTACACTTACACCGTGCTGGTAACTCTACATACGCTCGTCAAAAAAACCATGGTATTAACTTCCGTGTTATTTGTAAATGGATGCGTATGTCTGGTGTAGATCATATCCACGCTGGTA;Eukaryota;Chromista;Chromobiota;Bacillariophyta;Bacillariophyceae;Naviculales;Diploneidaceae;Diploneis;Diploneis_subovalis;Diplo…
ASV634;CATTACTGCGGGTACTATGGAAGAAGTTTACAAACGTGCTGAGTACGCTAAAACAGTAGGTTCTGTAATTGTTATGATCGATTTAGTTATGGGTTATACAGCAATTCAAAGTATTGCAATCTGGGCTCGTGAAAACGACATGCTTTTACACTTACACCGTGCAGGTAACTCTACATATGCTCGTCAAAAGAATCATGGTATTAACTTCCGTGTTATCTGTAAATGGATGCGTATGTCAGGTGTAGATCATATCCACGCTGGTA;Eukaryota;Chromista;Chromobiota;Bacillariophyta;Bacillariophyceae;Thalassiophysales;Catenulaceae;Amphora;NA;Amphora;100;100;100;…
ASV635;CATTACTGCTGGTACAATGGAAGAAGTGTACAAACGTGCTGAATACGCTAAAGCTGTTGGTTCAGTAATTGTTATGATCGATTTAGTAATGGGTTATACAGCAATTCAAAGTGCAGCTATCTGGTCTCGTGAAAATGACATGGTATTACACTTACACCGTGCAGGTAACTCTACATATGCTCGTCAAAAAAATCATGGTATTAATTTCCGTGTTATTTGTAAATGGATGCGTATGTGTGGTGTAGATCATATCCACGCTGGTA;Eukaryota;Chromista;Chromobiota;Bacillariophyta;Bacillariophyceae;Achnanthales;Achnanthidiaceae;Achnanthidium;Achnanthidium_minu…
ASV636;CATCACAGCTGCGACAATGGAAGAAGTTTACAAACGTGCAGATTACGCTAAAGCTGTTGGCTCTGTTATCGTTATGATCGATTTAGTTATGGGTTATACAGCGATTCAAAGTGCAGCAATTTGGGCACGTGAAAATGACATGCTTTTACATTTACACCGTGCTGGTAACTCTACTTACGCACGTCAAAAAAATCACGGTATTAATTTCCGTGTTATCTGTAAATGGATGCGTATGTCTGGTGTAGATCATATCCACGCTGGTA;Eukaryota;Chromista;Chromobiota;Bacillariophyta;NA;NA;NA;NA;NA;Bacillariophyta;100;100;100;100;43;31;31;16;16;0;0;0;0;0;0;0;0;0;…
ASV637;CGTTACTGCAGCTACTATGGAAGAAGTGTATAAACGTGCAGAATACGCTAAAACAGTTGGTTCTATCATCGTTATGATCGATTTAGTAATGGGTTACACAGCAATTCAAAGTATTGCTATTTGGGCTCGTGAAAACGACATGCTTTTACACTTACACCGTGCTGGTAACTCGACTTATGCTCGTCAAAAGAATCACGGTATTAACTTCCGTGTTATCTGTAAATGGATGCGTATGTCTGGTGTAGATCATATCCACGCTGGTA;Eukaryota;Chromista;Chromobiota;Bacillariophyta;Bacillariophyceae;Naviculales;Naviculaceae;Navicula;Navicula_cryptotenella;Navic…
ASV638;CGTAACTTCAGCTACTATGGAAGAAGTTTACAAACGTGCAGAGTATGCTAAAAGTGTAGGTTCTGTAATTATCATGATCGATTTAGTTATGGGCTACACAGCAATCCAAAGTATTGCTTTATGGTCTCGTGAGAACGATATGGTGTTACACTTACACCGTGCAGGTAACTCTACTTACGCTCGTCAAAAAAATCATGGTATTAACTTCCGTGTTATTTGTAAATGGATGCGTATGTCTGGTGTAGATCATATCCACGCTGGTA;Eukaryota;Chromista;Chromobiota;Bacillariophyta;Bacillariophyceae;Naviculales;Pleurosigmataceae;Gyrosigma;Gyrosigma_sciotense;Gy…
ASV639;CATTACTGCTGGTACAATGGAAGAAGTGTACAAACGTGCTGAGTACGGTAAAGCTGTAGGTTCTGTAATTGTAATGATCGATTTAGTTATGGGCTACACAGCAATTCAAAGTGCTGCTATTTGGGCTCGTGATAATGATTGTCTTTTACACTTACACCGTGCGGGTAACTCAACTTATGCTCGTCAAAAGAACCATGGTATTAATTTCCGTGTTATCTGTAAATGGATGCGTATGTCTGGTGTAGATCATATCCACGCTGGTA;Eukaryota;Chromista;Chromobiota;Bacillariophyta;Bacillariophyceae;Cymbellales;NA;NA;NA;Cymbellales;100;100;100;100;99;93;16;16;1…
ASV640;CGTAACAGCTGCAACTATGGAAGAGGTTCTTAAACGTTGTCAATATGCTAAAGAAGTAGGTTCTATCATCGTTATGATAGATTTAGTTATGGGTTATACAGCAATTCAAAGTGCTGCAATTTGGGCTCGTGAAAACGATATGATTTTACATTTACACCGTGCAGGTAACTCTACATACGCACGTCAAAAAAATCATGGTATTAACTTCCGTGTAATTTGTAAATGGATGCGTATGTCTGGTGTAGACCATATTCATGCTGGTA;Eukaryota;Chromista;Chromobiota;Bacillariophyta;Bacillariophyceae;Bacillariales;Bacillariaceae;Nitzschia;NA;Nitzschia;100;100;10…
ASV641;CATCACTGCTGGTACTATGGAAGAAGTTTACAAACGTGCTAATTACGCTAGAGCAGTTGGTTCTGTAATCGTAATGATCGATTTAGTTATGGGTTACACAGCTATTCAAAGTGCAGCAATCTGGTCTCGTGATAACGATATGCTTTTACACTTACACCGTGCTGGTAACTCTACATACGCTCGTCAAAAGAATCATGGTATTAACTTCCGTGTTATCTGTAAATGGATGCGTATGTCTGGTGTAGATCATATCCACGCTGGTA;Eukaryota;Chromista;Chromobiota;Bacillariophyta;Bacillariophyceae;Naviculales;NA;NA;NA;Naviculales;100;100;100;100;80;64;41;16;1…
ASV642;CATCACTGCTGGTACTATGGAAGAAGTTTACAAACGTGCAGAATACGGTAAAGCAGTTGGTTCTATTGTTGTTATGATCGACTTAGTAATGGGTTACACAGCAATTCAAAGTGCTGCTATCTGGTCGCGTGAAAATGATATGCTTTTACATTTACACCGTGCAGGTAACTCTACTTACGCTCGTCAAAAGAATCATGGTATTAACTTCCGTGTAATCTGTAAATGGATGCGTATGTCTGGTGTAGATCACATCCACGCTGGTA;Eukaryota;Chromista;Chromobiota;Bacillariophyta;Bacillariophyceae;Naviculales;Sellaphoraceae;Sellaphora;NA;Sellaphora;100;100;10…
ASV643;TATTACTGCTGGTACAATGGAAGAAGTTTACAAACGTGCTGAGTACGGTAAAGCTGTAGGTTCAGTAGTTGTAATGATCGATTTAGTTATGGGTTACACAGCAATTCAAAGTGCTGCTATTTGGGCTCGTGACAACGATATGCTTTTACACTTACACCGTGCAGGTAACTCAACTTACGCTCGTCAAAAAAATCACGGTATTAACTTCCGTGTTATCTGTAAATGGATGCGTATGTCTGGTGTAGATCACATTCACGCTGGTA;Eukaryota;Chromista;Chromobiota;Bacillariophyta;Bacillariophyceae;Cymbellales;Cymbellaceae;Encyonopsis;Encyonopsis_minuta;Encyon…
ASV644;CGTTACAGCTGCAACTATGGAAGAAATTTACGAACGTGCTGAGTATGCTAAAGCAGTTGGTTCTGTAATCATCATGATCGATTTAGTTATGGGTTACACAGCAATACAAAGTATTGCATACTGGGCTCGTGCAAATGATATGATTTTACATTTACACCGTGCGGGTAACTCTACATACGCTCGTCAAAAGAATCATGGTATTAACTTCCGTGTTATCTGTAAATGGATGCGTATGTCTGGTGTAGATCATATCCACGCAGGTA;Eukaryota;Chromista;Chromobiota;Bacillariophyta;Fragilariophyceae;Fragilariales;Fragilariaceae;Staurosira;Pseudostaurosira_brevi…
ASV645;CATTACAGCTGGTACAATGGAAGATATGTACGAACGTGCAGAATACGCTAAAACAATTGGTTCAATCATCGTTATGATCGACCTTGTAATCGGTTATACTGCTATTCAATCAATGGGTATCTGGGCACGTAAAAATGACATGATCCTTCACTTACATCGTGCAGGTAACTCAACTTACGCTCGTCAAAAGAACCATGGTATTAACTTCCGTGTAATTTGTAAATGGATGCGTATGGCTGGTGTTGACCACATTCACGCAGGTA;Eukaryota;Chromista;Chromobiota;Bacillariophyta;NA;NA;NA;NA;NA;Bacillariophyta;100;61;61;61;45;45;30;30;19;0;0;0;0;0;0;0;0;0;0;0…
ASV646;CATTACTGCTGCTACTATGGAAGAAGTGTACAAACGTGCTGAGTACGCTAAAACAGTAGGTTCTGTAATTGTTATGATCGATTTAGTAATGGGTTATACAGCAATTCAAAGTATTGCATTATGGGCTCGTGAAAACGACATGGTTTTACACTTACACCGTGCAGGTAACTCTACATATGCTCGTCAAAAGAATCATGGTATTAACTTCCGTGTTATTTGTAAATGGATGCGTATGTCAGGTGTAGATCATATCCACGCTGGTA;Eukaryota;Chromista;Chromobiota;Bacillariophyta;Bacillariophyceae;Thalassiophysales;Catenulaceae;Amphora;Amphora_pediculus;Ampho…
ASV647;CGTTACAGCTGCAACTTTAGAAGAAACTTACAAACGTGCTGAATATGCTAAAGAAGTAGGTTCGATCATCGTTATGGTTGACTTAGTTATGGGTTATACAGCTTTACAATCAATGGCTATCTGGTCACGTGAAAATGATATGTTATTACATTTACACCGTGCTGGTAACTCTACTTACGCTCGTCAAAAAAATCATGGTATTAACTTCCGTGTTATTTGTAAATGGATGCGTATGACTGGTGTAGATCATATTCACGCTGGTA;Eukaryota;Chromista;Chromobiota;Bacillariophyta;Bacillariophyceae;Bacillariales;Bacillariaceae;Nitzschia;Nitzschia_sigmoidea;Nit…
ASV648;CATTACTGCTGGTACTATGGAAGAAGTGTACAAACGTGCTGAGTACGCTAAAACAGTAGGTTCTGTAATTGTTATGATCGATTTAGTTATGGGTTATACAGCAATTCAAAGTATTGCAATCTGGGCTCGTGAAAACGACATGCTTTTACACTTACACCGTGCAGGTAACTCTACATATGCTCGTCAAAAGAATCACGGTATTAACTTCCGTGTTATTTGTAAATGGATGCGTATGTCAGGTGTAGATCATATCCACGCTGGTA;Eukaryota;Chromista;Chromobiota;Bacillariophyta;Bacillariophyceae;Thalassiophysales;Catenulaceae;Amphora;Amphora_ovalis;Amphora_…
ASV649;CATCACTGCTGCTACTATGGAAGAGCTTTACAAACGTGGTGAGTACGCTAAAGCTGTAGGTTCTGTAATCGTTATGATCGATTTAGTTTTAGGTTACACAGCAATTCAAAGTGCTGCTATCTGGGCTCGTGAAAACGATTTAGTATTACACTTACACCGTGCAGGTAACTCAACTTACGCTCGTCAAAAAAATCACGGTATTAACTTCCGTGTAATTTGTAAATGGATGCGTATGTCTGGTGTTGATCATATCCACGCTGGTA;Eukaryota;Chromista;Chromobiota;Bacillariophyta;Fragilariophyceae;Fragilariales;Fragilariaceae;Fragilaria;Fragilaria_heatherae;F…
ASV650;CGTTACTGCTGCTACTATGGAAGAAGTGTACAAACGTTCTGAGTACGCTAAAACAATCGGTTCTGTAATTATCATGATCGATTTAGTAATGGGTTATACAGCAATTCAAAGTATTGCACTATGGTCTCGTGAAAACGACATGGTTTTACACTTACACCGTGCAGGTAACTCTACATATGCTCGTCAAAAGAATCATGGTATTAACTTCCGTGTTATCTGTAAATGGATGCGTATGTCAGGTGTAGATCATATCCACGCTGGTA;Eukaryota;Chromista;Chromobiota;Bacillariophyta;Bacillariophyceae;Thalassiophysales;Catenulaceae;Amphora;NA;Amphora;100;100;100;…
ASV651;CATCACAGCAGCTACTATGGAAGAAGTTTACAAACGTGCAGAATATGCTAAAACGGTAGGTTCTATCATTGTAATGATCGATTTAGTAATGGGTTATACAGCAATTCAAAGTATTGCTCTTTGGGCTCGTGAAAACGATATGCTTTTACACTTACATCGTGCTGGTAACTCAACTTACGCTCGTCAAAAGAATCATGGTATCAACTTCCGTGTTATCTGTAAATGGATGCGTATGTCTGGTGTAGATCACATCCACGCTGGTA;Eukaryota;Chromista;Chromobiota;Bacillariophyta;Bacillariophyceae;Naviculales;Naviculaceae;Navicula;Navicula_gregaria;Navicula_g…
ASV652;CATCACTGCGGCAACTATGGAAGAAGTTTACAAACGTGCAAACTACGCTAAAGAAGTAGGTTCTGTAATCGTTATGATCGATTTAGTTATGGGTTATACAGCAATTCAAAGTGCTGCAATCTGGGCTCGTGAGAACGATATGATCTTACATTTACACCGTGCAGGTAATTCTACTTACGCTCGTCAAAAAAATCATGGTATTAACTTCCGTGTTATTTGTAAATGGATGCGTATGTCTGGTGTAGATCATATCCACGCAGGTA;Eukaryota;Chromista;Chromobiota;Bacillariophyta;Fragilariophyceae;NA;NA;NA;NA;Fragilariophyceae;100;100;100;100;79;49;49;40;25;0…
ASV653;CATCACTGCTGGTACAATGGAAGCAGTTTACGAACGTGCAGAATATGCTAAATCAGTAGGTTCTATTATTGTTATGATCGATTTAGTTATGGGTTACACAGCAATCCAATCTTCTGCGATTTGGGCTCGTAACAATGACATGCTTTTACATTTACACCGTGCAGGTAACTCAACTTACGCTCGTCAAAAAAATCATGGTATTAACTTCCGTGTTATTTGTAAATGGATGCGTATGTCTGGTGTAGATCATATCCACGCTGGTA;Eukaryota;Chromista;Chromobiota;Bacillariophyta;Bacillariophyceae;Naviculales;Pinnulariaceae;Pinnularia;NA;Pinnularia;100;100;10…
ASV654;CATCACTGGTGCTACAATGGAAGAAGTTTACAAACGTGCTGACTACGCTAAAGCTGTAGGTTCTATCGTTGTAATGATCGATTTAGTTATGGGTTACACAGCAATTCAAAGTGCTGCAATCTGGGCTCGTGATAACGATATGCTTTTACATTTACACCGTGCGGGTAACTCAACTTACGCTCGTCAAAAAAACCATGGTATTAACTTCCGTGTTATCTGTAAATGGATGCGTATGTCTGGTGTAGATCATATCCACGCTGGTA;Eukaryota;Chromista;Chromobiota;Bacillariophyta;Bacillariophyceae;Cymbellales;Gomphonemataceae;Gomphonella;Gomphonella_olivaceoi…
ASV655;CGTTACTGCAGCTACTATGGAAGAAGTGTATAAACGTGCAGAATATGCTAAAGCAATTGGTTCTGTAATCATTATGATCGATTTAGTAATGGGTTACACAGCAATTCAAAGTATTGCTATTTGGTCTCGTGAAAACGACATGCTTTTACACTTACACCGTGCTGGTAACTCGACTTATGCTCGTCAAAAGAATCACGGTATTAACTTCCGTGTTATCTGTAAATGGATGCGTATGTCTGGTGTAGATCATATCCACGCTGGTA;Eukaryota;Chromista;Chromobiota;Bacillariophyta;Bacillariophyceae;Naviculales;Naviculaceae;Navicula;Navicula_cryptotenella;Navic…
ASV656;CATTACAGCAGCAACCATGGAAGATGTATACGAACGTGCTGAGTATGCTAAAGAAGTAGGTTCTGTAATCGTTATGATCGATTTAGTTATGGGTTATACGGCTATCCAATCTATCGCTCTTTGGGCTCGTAAAAACGATATGCTTTTACACTTACACCGTGCTGGTAATTCTACTTACGCGCGTCAAAAAAATCATGGTATTAACTTCCGTGTAATTTGTAAATGGATGCGTATGTCTGGCGTAGATCATATCCACGCTGGTA;Eukaryota;Chromista;Chromobiota;Bacillariophyta;Bacillariophyceae;Bacillariales;Bacillariaceae;Nitzschia;Nitzschia_linearis;Nitz…
ASV657;CGTAACAGCTGCAACTATGGAAGAAGTACTTAAACGTTGTGAATATGCGAAAGAAGTAGGGTCTATAGTTGTTATGATCGATTTAGTTATGGGTTACACAGCAATTCAAAGTGCTGCAATTTGGGCTCGTGAAAACGACATGCTTTTACATTTACATCGTGCAGGTAACTCTACATATGCGCGTCAAAAAAATCATGGTATTAATTTCCGTGTAATTTGTAAATGGATGCGTATGTCTGGTGTAGATCACATTCATGCTGGTA;Eukaryota;Chromista;Chromobiota;Bacillariophyta;Bacillariophyceae;Bacillariales;Bacillariaceae;Denticula;Denticula_tenuis;Dentic…
ASV658;CGTTACAGCTGCAACTTTAGAAGAAACTTACAAACGTGCAGAATATGCTAAAGAAGTAGGTTCTATTATCGTTATGGTTGATTTAGTTATGGGTTACACAGCTTTACAATCAATGGCGATTTGGTCTCGTGAAAATGATATGTTATTACATTTACACCGTGCGGGTAACTCTACTTATGCTCGTCAAAAAAATCATGGTATTAACTTCCGTGTTATTTGTAAATGGATGCGTATGACTGGTGTAGATCATATTCATGCTGGTA;Eukaryota;Chromista;Chromobiota;Bacillariophyta;Bacillariophyceae;Bacillariales;Bacillariaceae;Nitzschia;Nitzschia_dissipata_var…
ASV659;CATCACTGCAGGTACGATGGAAGAAGTTTACAAACGTGCTGAATACGGTAAAGCTGTAGGTTCTATCGTTGTAATGATCGATTTAGTTATGGGTTATACAGCAATTCAAAGTGCTGCTATTTGGGCTCGTGATAACGATTGTTTATTACACTTACACCGTGCAGGTAACTCAACTTATGCTCGTCAAAAAAATCACGGTATTAACTTCCGTGTTATTTGTAAATGGATGCGTATGGCTGGTGTTGATCATATTCACGCTGGTA;Eukaryota;Chromista;Chromobiota;Bacillariophyta;Bacillariophyceae;Cymbellales;Cymbellaceae;Cymbella;Cymbella_excisa;Cymbella_exc…
ASV660;CATCACTGCTGGTACAATGGAAGAAGTTTACAAACGTGCTGAATACGGCAAAGCTGTTGGTTCTATTGTCGTAATGATTGATTTAGTTATGGGTTACACAGCAATTCAAAGTGCTGCGATCTGGTCTCGTGACAACGATATGCTTTTACATTTACACCGTGCAGGTAACTCAACTTATGCGCGTCAAAAAAATCATGGTATTAACTTCCGTGTAATCTGTAAATGGATGCGTATGGCTGGTGTAGATCATATTCACGCAGGTA;Eukaryota;Chromista;Chromobiota;Bacillariophyta;Bacillariophyceae;Cymbellales;Cymbellaceae;Encyonema;NA;Encyonema;100;100;100;10…
ASV661;CATCACTGCAGGTACAATGGAAGAAGTGTACAAACGTGCTGAGTACGCTAAAGCTGTTGGTTCTGTAATTGTAATGATTGACTTAGTAATGGGTTACACAGCAATTCAAAGTGCTGCATACTGGTCTCGTGATAATGACATGATTTTACACTTACACCGTGCAGGTAACTCTACATACGCTCGTCAAAAGAATCATGGTATTAACTTCCGTGTTATCTGTAAATGGATGCGTATGTGTGGTGTAGACCATATCCACGCTGGTA;Eukaryota;Chromista;Chromobiota;Bacillariophyta;Bacillariophyceae;Naviculales;Stauroneidaceae;Craticula;Craticula_cuspidata;Crat…
ASV662;CGTTACAGCTGCAACTTTAGAAGAAACTTACAAACGTGCAGAATATGCTAAAGAAGTAGGTTCTATCATCGTTATGGTTGATTTAGTTATGGGTTACACAGCTTTACAATCAATGGCTATTTGGTCTCGTGAAAACGATATGTTATTACATTTACACCGTGCAGGTAACTCTACTTATGCTCGTCAAAAAAACCATGGTATTAACTTCCGTGTTATTTGTAAATGGATGCGTATGACTGGTGTAGATCATATTCATGCTGGTA;Eukaryota;Chromista;Chromobiota;Bacillariophyta;Bacillariophyceae;Bacillariales;Bacillariaceae;Nitzschia;Nitzschia_dissipata_var…
ASV663;CATCACTGCTGGTACTATGGAAGAAGTTTACAAACGTGCAGAATACGGTAAAGCAGTTGGTTCTGTAGTCGTTATGATCGACTTAGTTATGGGTTACACAGCAATTCAAAGTGCTGCTATCTGGGCTCGTGATAATGACATGCTTTTACACTTACACCGTGCAGGTAACTCTACTTACGCTCGTCAAAAAAACCATGGTATTAACTTCCGTGTTATTTGTAAATGGATGCGTATGTGTGGTGTAGACCATATCCACGCTGGTA;Eukaryota;Chromista;Chromobiota;Bacillariophyta;Bacillariophyceae;Naviculales;Sellaphoraceae;Sellaphora;Sellaphora_laevissima;Se…
ASV664;CATTACTGCAGCGACTATGGAAGAAGTGTACAAACGTGCTGAGTACGCTAAAGCTGTCGGTTCTATCATTGTTATGATCGATTTAGTAATGGGTTATACAGCAATTCAAAGTATTGCTCTTTGGTCTCGTGAAAACGACATGGTTTTACATTTACACCGTGCTGGTAACTCTACTTACGCTCGTCAAAAGAATCATGGTATTAACTTCCGTGTTATATGTAAATGGATGCGTATGTCTGGTGTAGATCATATCCACGCTGGTA;Eukaryota;Chromista;Chromobiota;Bacillariophyta;Bacillariophyceae;Naviculales;Naviculaceae;Navicula;Navicula_antonii;Navicula_an…
ASV665;CATCACTGCTGGTACTATGGAAGAAGTTATCAAACGTGCAGACTACGCTAAATCAGTAGGTTCTGTAATCGTTATGATCGATTTAGTTATGGGTTACACAGGAATTCAAAGTGCTGCTATTTGGGCTCGTGAAAACGATATGATTTTACATTTACACCGTGCAGGTAACTCAACTTACGCGCGTCAAAAAAATCACGGTATCAACTTCCGTGTTATCTGTAAATGGATGCGTATGTCTGGTGTAGATCATATTCACGCTGGTA;Eukaryota;Chromista;Chromobiota;Bacillariophyta;Bacillariophyceae;Naviculales;Pinnulariaceae;Caloneis;Caloneis_fontinalis;Calone…
ASV666;CATCACTGCTGGTACTATGGAAGAAGTTTACAAACGTGCAGAATACGCTAAAGCAGTTGGTTCTGTAGTTGTTATGATCGACTTAGTAATGGGTTACACAGCAATTCAAAGTTCTGCTCTTTGGGCTCGTGACAACGACATGCTTTTACATTTACACCGTGCAGGAAACTCTACTTACGCTCGTCAAAAGAATCATGGTATTAACTTCCGTGTAATCTGTAAATGGATGCGTATGGCTGGTGTAGACCATATCCACGCTGGTA;Eukaryota;Chromista;Chromobiota;Bacillariophyta;Bacillariophyceae;Naviculales;Sellaphoraceae;Sellaphora;Sellaphora_capitata;Sell…
ASV667;CATTACTGCAGCTACTATGGAAGAAGTGTACAAACGTGCAGAATACGCTAAAATGGTTGGTTCTATCGTCGTTATGATCGATTTAGTAATGGGTTATACAGCAATTCAAAGTATTGCTATTTGGGCTCGTGAAAACGACATGCTTTTACACTTACACCGTGCTGGTAACTCGACTTATGCTCGTCAAAAGAATCACGGTATTAACTTCCGTGTTATCTGTAAATGGATGCGTATGTCTGGTGTAGATCATATCCACGCTGGTA;Eukaryota;Chromista;Chromobiota;Bacillariophyta;Bacillariophyceae;Naviculales;Naviculaceae;Navicula;Navicula_cryptotenella;Navic…
ASV668;CATCACTGCGGGTACGATGGAAGAAGTTTACAAACGTGCTGAATACGGTAAAGCTGTAGGTTCTATCGTTGTAATGATCGATTTAGTTATGGGTTATACAGCAATTCAAAGTGCTGCTATTTGGGCTCGTGATAACGATTGTTTATTACACTTACACCGTGCAGGTAACTCAACTTATGCTCGTCAAAAAAATCACGGTATTAACTTCCGTGTTATTTGTAAATGGATGCGTATGGCTGGTGTTGATCATATTCACGCTGGTA;Eukaryota;Chromista;Chromobiota;Bacillariophyta;Bacillariophyceae;Cymbellales;Cymbellaceae;Cymbella;Cymbella_excisa;Cymbella_exc…
ASV669;CATTACTGCTGGTACAATGGAAGAAGTGTACAAACGTGCTGAGTACGCTAAAGCTGTTGGTTCTGTAATTGTTATGATCGATTTAGTAATGGGTTATACAGCAATTCAAAGTGCAGCTATTTGGTCTCGTGATAATGATATGTTATTACATTTACACCGTGCAGGTAACTCTACATACGCACGTCAAAAAAATCATGGTATTAACTTCCGTGTTATTTGTAAATGGATGCGTATGTCAGGTGTAGATCATATTCACGCTGGTA;Eukaryota;Chromista;Chromobiota;Bacillariophyta;Bacillariophyceae;Achnanthales;Achnanthidiaceae;Achnanthidium;Achnanthidium_minu…
ASV670;CATCACTGCAGGTACTATGGAAGAAGTTTACAAACGTGCTGAATACGCAAAAGCAGTAGGTTCTGTAATCGTTATGATTGACTTAGTAATGGGTTATACAGCAATTCAAAGTATTGCTATCTGGGCTCGTGAAAATGATATGCTATTACATTTACACCGTGCAGGTAACTCAACATACGCTCGTCAAAAAAATCATGGTATTAACTTCCGTGTTATTTGTAAATGGATGCGTATGTGTGGTGTAGATCATATCCACGCTGGTA;Eukaryota;Chromista;Chromobiota;Bacillariophyta;Bacillariophyceae;Naviculales;NA;NA;NA;Naviculales;100;100;100;100;94;81;28;28;8…
ASV671;CATCACTGCTGGTAATATGGAAGAAGTTATCAAACGTGCAGACTACGCTAAATCAGTAGGTTCTGTAATCGTTATGATCGATTTAGTTATGGGTTACACAGGAATTCAAAGTGCTGCTATTTGGGCTCGTGAAAACGATATGATTTTACATTTACACCGTGCAGGTAACTCAACTTACGCGCGTCAAAAAAATCACGGTATCAACTTCCGTGTTATCTGTAAATGGATGCGTATGTCTGGTGTAGATCATATCCACGCTGGTA;Eukaryota;Chromista;Chromobiota;Bacillariophyta;Bacillariophyceae;Naviculales;Pinnulariaceae;Caloneis;Caloneis_fontinalis;Calone…
ASV672;CATCACTGCTGGTACAATGGAAGAAGTGTACAAACGTGCTGAGTACGGTAAAGCAGTTGGCTCTATAGTTGTTATGATCGATTTAGTTATGGGTTACACAGCAATCCAAAGTTCTGCTATTTGGGCTCGTGATAACGATATGCTTTTACACTTACACCGTGCAGGTAACTCAACTTACGCTCGTCAAAAAAATCATGGTATTAACTTCCGTGTTATTTGTAAATGGATGCGTATGTCTGGTGTAGATCATATCCACGCTGGTA;Eukaryota;Chromista;Chromobiota;Bacillariophyta;Bacillariophyceae;Cymbellales;Gomphonemataceae;Gomphonema;NA;Gomphonema;100;100;…
ASV673;CATTACTGCAGGAACAATGGAAGAAGTGTACAAACGTGCTGAGTACGCTAAAGCTGTTGGTTCAGTAATTGTTATGATCGATTTAGTAATGGGTTATACAGCAATTCAAAGTGCAGCTATCTGGGCTCGTGAAAATGATATGGTATTACATTTACACCGTGCAGGTAACTCTACATACGCTCGTCAAAAAAATCATGGTATCAATTTCCGTGTTATTTGTAAATGGATGCGTATGTCTGGTGTAGATCATATTCATGCTGGTA;Eukaryota;Chromista;Chromobiota;Bacillariophyta;Bacillariophyceae;Achnanthales;Achnanthidiaceae;Achnanthidium;Achnanthidium_minu…
ASV674;CATCACTGCTGGTACAATGGAAAACGTTTACAAACGTGCTGAGTACGGTAAAGCTGTAGGTTCAGTAATTGTAATGATCGATTTAGTTATGGGTTACACAGCAATTCAAAGTGCTGCTATTTGGGCTCGTGACAACGATATGCTTTTACACTTACACCGTGCAGGTAACTCAACTTACGCTCGTCAAAAAAATCACGGTATTAACTTCCGTGTTATTTGTAAATGGATGCGTATGTCTGGTGTAGATCACATTCACGCCGGTA;Eukaryota;Chromista;Chromobiota;Bacillariophyta;Bacillariophyceae;Cymbellales;Cymbellaceae;Encyonopsis;NA;Encyonopsis;100;100;10…
ASV675;CGTTACTGCAGCTACTATGGAAGAAGTGTACAAACGTGCAGAATACGCTAAATCAATTGGTTCTATAGTTATTATGATCGATTTAGTAATGGGCTATACAGCAATTCAAAGTATTGCTATTTGGTCTCGTGAAAACGACATGCTTTTACACTTACACCGTGCTGGTAACTCGACTTATGCTCGTCAAAAGAATCACGGTATTAACTTCCGTGTTATTTGTAAATGGATGCGTATGTCTGGTGTAGATCATATCCACGCTGGTA;Eukaryota;Chromista;Chromobiota;Bacillariophyta;Bacillariophyceae;Naviculales;Naviculaceae;Navicula;Navicula_cryptotenella;Navic…
ASV676;CGTTACCGCTGCAACTATGGAAGAAGTTTACAAACGTGCAGAATATGCTAAACTAGTAGGCTCTGTAATCATCATGATCGATTTAGTTATGGGTTACACAGCAATTCAAAGTATTGCACTTTGGTCTCGTGAAAACGACATGATTTTACATTTACATCGTGCGGGTAACTCTACTTACGCTCGTCAAAAGAACCATGGTATTAATTTCCGTGTTATCTGTAAATGGATGCGTATGTCTGGTGTAGATCATATTCACGCAGGTA;Eukaryota;Chromista;Chromobiota;Bacillariophyta;Fragilariophyceae;Fragilariales;Fragilariaceae;Staurosira;Staurosira_construens;…
ASV677;CGTAACAGCTGCAACTATGGAAGAAGTAATTAAACGTTGTGAATATGCTAAAGAAGTAGGTTCTATCATCGTTATGATCGATTTAGTTATGGGTTATACAGCAATTCAAAGTGCTGCAATTTGGGCTCGTGAAAATGATATGCTTCTACATTTACATCGTGCAGGTAACTCAACATATGCACGTCAAAAAAATCATGGTATTAACTTCCGTGTAATTTGTAAATGGATGCGTATGTCTGGTGTAGATCATATTCACGCTGGTA;Eukaryota;Chromista;Chromobiota;Bacillariophyta;Bacillariophyceae;Bacillariales;Bacillariaceae;Nitzschia;Nitzschia_acidoclinata;…
ASV678;CATCACTGGTGCTACAATGGAAGACGTTTACAAACGTGCTGAATACGCAAAAGCTGTAGGCTCTGTAGTCGTAATGATCGATTTAGTTATGGGTTACACAGCAATTCAAAGTGCTGCAATCTGGTCTCGTGAAAACGATATGGTTTTACATTTACACCGTGCTGGTAACTCTACTTATGCGCGTCAAAAAAATCATGGTATTAACTTCCGTGTAATCTGTAAATGGATGCGTATGGCTGGTGTAGATCATATTCACGCAGGTA;Eukaryota;Chromista;Chromobiota;Bacillariophyta;Bacillariophyceae;Cymbellales;Cymbellaceae;Encyonema;Encyonema_minutum;Encyonema…
ASV679;CATTACAGGTGCTACAATGGAAGACGTTTACGAACGTGCTGAGTACGCTAAAGAAGTAGGTTCTGTAATTGTTATGATCGATTTAGTAATGGGTTATACAGCAATTCAAAGTATTGCTTTATGGGCTCGTAAAAATGATATGCTTTTACATTTACACCGTGCTGGTAACTCAACTTACGCTCGTCAAAAAAACCACGGTATTAACTTCCGTGTAATCTGTAAATGGATGCGTATGTCTGGTGTAGATCATATCCACGCAGGTA;Eukaryota;Chromista;Chromobiota;Bacillariophyta;Bacillariophyceae;Bacillariales;Bacillariaceae;Nitzschia;NA;Nitzschia;100;100;10…
ASV680;CATCACTGCTGCTACAATGGAAGAAGTTTACAAACGTGCTGAGTACGGTAAAGCTGTTGGTTCAGTAATTGTAATGATCGATTTAGTTATGGGTTACACAGCAATTCAAAGTGCTGCGATTTGGGCTCGTGAGAACGATTTAATTTTACACTTACACCGTGCAGGTAACTCAACTTACGCTCGTCAAAAAAATCATGGTATTAACTTCCGTGTTATTTGTAAATGGATGCGTATGTCTGGTGTAGATCACATCCATGCTGGTA;Eukaryota;Chromista;Chromobiota;Bacillariophyta;Bacillariophyceae;Cymbellales;Cymbellaceae;Encyonopsis;Encyonopsis_falaisensis;E…
ASV681;CATCACTGCTGGTACAATGGAAGAAATTTACGCACGTGCAGAATATGCTAAATCAGTAGGTTCTATAATTGTTATGATCGATTTAGTTATGGGTTACACAGCAATCCAAAGTGCAGCTATCTGGTCTCGTAACAACGATATGATCTTACACTTACACCGTGCAGGTAACTCAACTTACGCTCGTCAAAAGAATCACGGTATTAACTTCCGTGTTATCTGTAAATGGATGCGTATGTCTGGTGTAGATCATATCCACGCTGGTA;Eukaryota;Chromista;Chromobiota;Bacillariophyta;Bacillariophyceae;Naviculales;Pinnulariaceae;Pinnularia;NA;Pinnularia;100;100;10…
ASV682;CATCACTGCTGGTACTATGGAAGAAGTTTACAAACGTGCTGAATATGCTAAAGCAGTAGGTTCTATCATCGTTATGATTGACTTAGTAATGGGTTATACAGCAATTCAAAGTTCTGCTATTTGGGCTCGTGATAATGATATGCTTCTACATTTACACCGTGCAGGTAACTCAACATATGCTCGTCAAAAAAATCATGGTATTAACTTCCGTGTTATTTGTAAATGGATGCGTATGTCTGGTGTAGATCATATCCACGCTGGTA;Eukaryota;Chromista;Chromobiota;Bacillariophyta;Bacillariophyceae;Naviculales;Neidiaceae;Neidium;Neidium_hitchcockii;Neidium_hit…
ASV683;CGTAACAGCTGCAACTATGGAAGAAGTAATTAAACGTTGTCAATACGCGAAAGAAGTAGGTTCTGTCGTTGTTATGATCGATTTAGTTATGGGTTACACAGCTATTCAAAGTGCTGCAATCTGGGCTCGTGAAAACGATATGCTTTTACATTTACACCGTGCAGGTAACTCTACATATGCGCGTCAAAAAAATCATGGTATTAACTTCCGTGTAATTTGTAAATGGATGCGTATGTCTGGTGTAGATCATATTCACGCTGGTA;Eukaryota;Chromista;Chromobiota;Bacillariophyta;Bacillariophyceae;Bacillariales;Bacillariaceae;Nitzschia;Nitzschia_fonticola;Nit…
ASV684;CATTACTGCAGCTACTATGGAAGAAGTGTACAAACGTGGAGAATACGCTAAAACAGTTGGTTCTATCGTTGTTATGATCGATTTAGTAATGGGTTACACAGCAATTCAAAGTATTGCTATTTGGGCTCGTGAAAACGACATGCTTTTACACTTACACCGTGCTGGTAACTCGACTTATGCTCGTCAAAAGAATCACGGTATTAACTTCCGTGTTATCTGTAAATGGATGCGTATGTCTGGTGTAGATCATATCCATGCTGGTA;Eukaryota;Chromista;Chromobiota;Bacillariophyta;Bacillariophyceae;Naviculales;Naviculaceae;Navicula;Navicula_cryptotenella;Navic…
ASV685;CGTTACCGCTGCAACTATGGAAGAAGTTTACAAACGTGCAGAATATGCTAAACTAGTAGGCTCTGTAATCATCATGATCGATTTAGTTATGGGTTACACAGCAATTCAAAGTATTGCAATTTGGTCTCGTGAAAACGACATGATTTTACATTTACATCGTGCGGGTAACTCTACTTACGCTCGTCAAAAGAACCATGGTATTAATTTCCGTGTTATCTGTAAATGGATGCGTATGTCTGGTGTAGATCATATTCACGCAGGTA;Eukaryota;Chromista;Chromobiota;Bacillariophyta;Fragilariophyceae;Fragilariales;Fragilariaceae;Staurosira;Staurosira_construens;…
ASV686;CATCACTGCAGGCACAATGGAAGAAGTTTACAAACGAGCTGAGTATGCAAAAGCTGTTGGCTCAATCATTGTTATGATCGATTTAGTAATGGGTTATACGGCGATTCAAAGTGCAGCAATTTGGTCTCGTGATAACGATATGTTATTACATTTACATCGAGCAGGGAATTCTACTTACGCGCGCCAAAAAAACCATGGGATTAACTTCCGTGTTATTTGCAAATGGATGCGTATGTCAGGGGTTGACCATATCCATGCTGGAA;Eukaryota;Chromista;Chromobiota;Bacillariophyta;Bacillariophyceae;Achnanthales;Cocconeidaceae;Cocconeis;Cocconeis_placentula;Coc…
ASV687;CGTTACTGCAGCTACTATGGAAGAAGTGTACAAACGTGCAGAATACGCTAAACTAGTTGGTTCTGTGATCATTATGATCGACTTAGTAATGGGTTATACAGCAATTCAAAGTATTGCTCTTTGGTCTCGTGAAAATGACATGATATTACACTTACACCGTGCTGGTAACTCTACTTACGCTCGTCAAAAGAATCACGGTATTAACTTCCGTGTTATCTGTAAATGGATGCGTATGTCTGGTGTAGATCATATCCACGCTGGTA;Eukaryota;Chromista;Chromobiota;Bacillariophyta;Bacillariophyceae;Naviculales;Naviculaceae;Navicula;Navicula_cryptotenella;Navic…
ASV688;CATCACAGCTGGTACAATGGAAGAAGTGTACAAACGTGCTGAATACGCTAAAGCTGTGGGTTCTGTGATTGTTATGATCGATTTAGTAATGGGTTATACAGCAATTCAAAGTGCAGCTATTTGGTCTCGTGACAATGATATGTTATTACATTTACACCGTGCAGGTAACTCTACATACGCACGTCAAAAAAATCATGGTATTAACTTCCGTGTTATTTGTAAATGGATGCGTATGTCAGGTGTAGATCATATCCACGCTGGTA;Eukaryota;Chromista;Chromobiota;Bacillariophyta;Bacillariophyceae;Achnanthales;Achnanthidiaceae;Achnanthidium;Achnanthidium_minu…
ASV689;CATTACTGCTGGAACAATGGAAGAAGTGTACAAACGTGCTGAGTACGCTAAAGCTGTTGGTTCAGTAATTGTTATGATCGATTTAGTAATGGGTTATACAGCAATTCAAAGTTCAGCTATCTGGGCGCGTGAAAATGACATGGTATTACATTTACACCGTGCGGGTAACTCTACATACGCTCGTCAGAAAAATCATGGTATTAACTTCCGTGTTATTTGTAAATGGATGCGTATGTCTGGTGTAGATCATATCCACGCTGGTA;Eukaryota;Chromista;Chromobiota;Bacillariophyta;Bacillariophyceae;Achnanthales;Achnanthidiaceae;Achnanthidium;Achnanthidium_stra…
ASV690;CATCACTGCTGCTACTATGGAAGAGCTTTACAAACGTGGTGAGTACGCTAAAGCTGTAGGTTCTGTAATCGTTATGATCGATTTAGTTTTAGGTTACACAGCAATTCAAAGTGCTGCTATCTGGGCTCGTGAAAACGATTTAGTATTACACTTACACCGTGCAGGTAACTCAACTTACGCTCGTCAAAAAAATCACGGTATTAACTTCCGTGTAATATGTAAATGGATGCGTATGTCGGGTGTTGATCATATCCACGCTGGTA;Eukaryota;Chromista;Chromobiota;Bacillariophyta;Fragilariophyceae;Fragilariales;Fragilariaceae;Fragilaria;Fragilaria_heatherae;F…
ASV691;CGTTACTGCAGCTACTATGGAAGAAGTGTACAAACGTGCAGAATACGCTAAAGCAATTGGTTCTATAGTCATTATGATCGATTTAGTAATGGGTTATACAGCAATTCAAAGTATTGCTATTTGGTCTCGTGAAAACGACATGCTTTTACACTTACACCGTGCTGGTAACTCGACTTATGCTCGTCAAAAGAATCACGGTATTAACTTCCGTGTTATTTGTAAATGGATGCGTATGTCTGGTGTAGATCATATCCACGCTGGTA;Eukaryota;Chromista;Chromobiota;Bacillariophyta;Bacillariophyceae;Naviculales;Naviculaceae;Navicula;Navicula_cryptotenella;Navic…
ASV692;CGTAACAGCTGCTACTATGGAAGAAATCTACAAACGTTGTGAGTATGCTAAAGAAGTAGGCTCTGTAATTGTAATGATCGATTTAGTTATGGGTTATACAGCAATTCAAAGTGCTGCAATTTGGGCTCGTGAAAACGATATGCTTTTACATTTACACCGTGCTGGTAACTCTACATATGCACGTCAAAAAAATCATGGTATTAACTTCCGTGTTATTTGTAAATGGATGCGTATGTCTGGTGTAGATCATATTCACGCTGGAA;Eukaryota;Chromista;Chromobiota;Bacillariophyta;Bacillariophyceae;Bacillariales;Bacillariaceae;Nitzschia;NA;Nitzschia;100;100;10…
ASV693;CGTTACAGCTGCAACTTTAGAAGAAACTTACAAACGTGCTGAATATGCTAAAGAAGTAGGTTCGATCATCGTTATGGTTGACTTAGTTATGGGTTATACAGCTTTACAATCAATGGCTATCTGGTCACGTGAGAATGATATGTTATTACATTTACACCGTGCTGGTAACTCAACGTACGCTCGTCAAAAAAATCATGGTATTAACTTCCGTGTTATTTGTAAATGGATGCGTATGACTGGTGTAGATCATATCCACGCTGGTA;Eukaryota;Chromista;Chromobiota;Bacillariophyta;Bacillariophyceae;Bacillariales;Bacillariaceae;Nitzschia;Nitzschia_sigmoidea;Nit…
ASV694;TATTACTGCTGGAACAATGGAAGAAGTTTACAAACGTGCTGAGTACGGTAAAGCTGTAGGTTCTGTTGTAGTAATGATCGATTTAGTTATGGGTTACACAGCAATTCAAAGTGCTGCTATTTGGGCTCGTGATAATGATTGTATCTTACACTTACACCGTGCAGGTAACTCAACATATGCGCGTCAAAAGAATCACGGTATTAACTTCCGTGTTATCTGTAAATGGATGCGTATGTCTGGTGTAGATCATATCCATGCTGGTA;Eukaryota;Chromista;Chromobiota;Bacillariophyta;Bacillariophyceae;Cymbellales;Cymbellaceae;NA;NA;Cymbellaceae;100;100;100;100;92…
ASV695;CATCACTGCTGGTACAATGGAAGAAGTTTACAAACGTGCTGAATACGGTAAAGCTGTAGGTTCTATCGTTGTAATGATCGATTTAGTTATGGGTTACACAGCAATCCAAAGTGCTGCTATCTGGGCTCGTGATAATGATTGTTTATTACATTTACACCGTGCAGGTAACTCAACTTACGCTCGTCAAAAAAATCATGGTATTAACTTCCGTGTTATCTGTAAATGGATGCGTATGTCTGGTGTAGATCATATCCACGCTGGTA;Eukaryota;Chromista;Chromobiota;Bacillariophyta;Bacillariophyceae;Cymbellales;Cymbellaceae;Cymbella;NA;Cymbella;100;100;100;100;…
ASV696;CATCACTGCTGGTACAATGGAAGAAGTTTACAAACGTGCTGAGTACGGTAAAGCTGTAGGTTCTGTAGTTGTAATGATCGATTTAGTTATGGGTTACACAGCAATTCAAAGTGCTGCTATTTGGGCTCGTGACAACGATATGCTTTTACATTTACACCGTGCAGGTAACTCTACTTACGCTCGTCAAAAAAATCATGGTATTAACTTCCGTGTAATTTGTAAATGGATGCGTATGGCTGGTGTAGATCATATCCACGCTGGTA;Eukaryota;Chromista;Chromobiota;Bacillariophyta;Bacillariophyceae;Cymbellales;Cymbellaceae;Cymbella;Cymbella_proxima;Cymbella_pr…
ASV697;CGTTACTGCTGCTACAATGGAAGAAGTTTACGCACGTGCAGCATATGCTAAATCAGTAGGTTCTATAATTATTATGATCGATTTAGTTATGGGTTACACAGCAATCCAAAGTATAGCTATCTGGTCTCGTAACAACGATATGATCTTACACTTACACCGTGCAGGTAACTCAACTTACGCTCGTCAAAAGAACCACGGTATTAACTTCCGTGTTATCTGCAAATGGATGCGTATGTGTGGTGTAGATCACATCCACGCTGGTA;Eukaryota;Chromista;Chromobiota;Bacillariophyta;Bacillariophyceae;Naviculales;Pinnulariaceae;Pinnularia;Pinnularia_substreptorap…
ASV698;CATGACTGCAGGTACAATGGAAGAAATGTACAAACGTGGCGAATACGCTAAAGCAGTTGGATCTGTAATCGTTATGATCGACTTAGTTATCGGTTATACAGCAATTCAATCATCAGCTATTTGGGCTCGTGAAAACGACATGATCCTTCACTTACACCGTGCAGGTAACTCAGCTTACGCTCGTCAAAAAAACCATGGTATTAACTTCCGTGTTATTTGTAAATGGATGCGTATGTCTGGTGTAGACCATATCCACGCTGGTA;Eukaryota;Chromista;Chromobiota;Bacillariophyta;Bacillariophyceae;Naviculales;Brachysiraceae;Brachysira;Brachysira_sp.;Brachysir…
ASV699;CGTTACAGGTGCTACAATGGAAGACGTTTACGAACGTGCTGAGTACGCTAAAGAAGTAGGTTCTGTAATTATCATGATCGATTTAGTAATGGGTTATACAGCAATTCAAAGTATTGCTTTATGGTCTCGTAGTAACGATATGATTTTACATTTACACCGTGCAGGTAACTCAACTTACGCTCGTCAAAAAAATCACGGTATTAACTTCCGTGTAATCTGTAAATGGATGCGTATGTCTGGTGTAGATCATATTCACGCTGGTA;Eukaryota;Chromista;Chromobiota;Bacillariophyta;Bacillariophyceae;Bacillariales;Bacillariaceae;Nitzschia;Nitzschia_pusilla;Nitzs…
ASV700;CATCACTGCTGGTACTATGGAAGAAGTTTACAAACGTGCAGAATACGCTAAAGCAGTTGGTTCTATCGTTGTGATGATCGATTTAGTTATGGGTTACACAGCAATTCAAAGTGCTGCTATCTGGTCTCGTGACAACGACATGCTTTTACACTTACACCGTGCAGGTAACTCTACTTACGCTCGTCAAAAGAATCATGGTATTAACTTCCGTGTAATCTGTAAATGGATGCGTATGTCTGGTGTAGATCATATCCACGCTGGTA;Eukaryota;Chromista;Chromobiota;Bacillariophyta;Bacillariophyceae;Naviculales;Sellaphoraceae;Sellaphora;Sellaphora_obesa;Sellaph…
ASV701;CATCACTGGTGGTACAATGGAAGAAGTGTACAAACGTGCTGAGTACGGTAAAGCAGTTGGCTCTGTAGTTGTTATGATCGATTTAGTTATGGGTTACACAGCAATCCAAAGTTGTGCTATTTGGGCTCGTGATAACGATATGCTTTTACACTTACACCGTGCAGGTAACTCAACTTACGCTCGTCAAAAAAATCATGGTATTAACTTCCGTGTTATTTGTAAATGGATGCGTATGTCTGGTGTAGATCATATCCATGCTGGTA;Eukaryota;Chromista;Chromobiota;Bacillariophyta;Bacillariophyceae;Cymbellales;Gomphonemataceae;Gomphonema;NA;Gomphonema;100;100;…
ASV702;CATCACAGCGGCAACTATGGAAGAAGTTTACAAACGTGCTAACTACGCTAAAGAAGTTGGTTCTGTAATTGTTATGATCGATTTAGTTATGGGTTATACAGCAATCCAAAGTGCTGCAATTTGGGCTCGTGAAAACGATATGCTTTTACATTTACACCGTGCTGGTAATTCTACTTATGCTCGTCAAAAAAATCACGGTATTAATTTCCGTGTTATTTGTAAATGGATGCGTATGTCTGGCGTAGATCATATCCACGCTGGTA;Eukaryota;Chromista;Chromobiota;Bacillariophyta;Fragilariophyceae;Fragilariales;Fragilariaceae;Diatoma;Diatoma_mesodon;Diatoma_m…
ASV703;CATCACTGCTGGTACAATGGAAGAAGTGTACAAACGTGCTGAGTACGCTAAAGCTGTTGGTTCAGTAATTGTTATGATCGATTTAGTAATGGGTTATACAGCAATTCAAAGTGCTGCTATCTGGTCTCGTGAAAATGATTGTGTATTACATTTACACCGTGCAGGTAACTCTACATATGCTCGTCAAAAAAACCATGGTATCAACTTCCGTGTTATCTGTAAATGGATGCGTATGTCTGGTGTAGATCATATCCATGCTGGTA;Eukaryota;Chromista;Chromobiota;Bacillariophyta;Bacillariophyceae;Achnanthales;Achnanthidiaceae;NA;NA;Achnanthidiaceae;100;100;1…
ASV704;CATTACTGCTGGTACAATGGAAGAAGTGTACAAACGTGCTGAGTACGCTAAAGCTGTTGGTTCTGTTATTGTTATGATCGATTTAGTAATGGGTTATACAGCAATTCAAAGTGCAGCTATTTGGTCTCGTGATAATGATATGTTATTACATTTACACCGTGCAGGTAACTCTACGTACGCACGTCAAAAAAATCATGGTATTAACTTCCGTGTTATTTGTAAATGGATGCGTATGTCAGGTGTAGATCATATTCACGCTGGTA;Eukaryota;Chromista;Chromobiota;Bacillariophyta;Bacillariophyceae;Achnanthales;Achnanthidiaceae;Achnanthidium;Achnanthidium_minu…
ASV705;CATCACTGCAGGTACTATGGAAGAAGTTTACAAACGTGCTCAATACGCTAAATCAGTAGGTTCTGTAATTGTAATGATCGATTTAGTAATGGGTTATACAGCAATTCAAAGTTCTGCTATATGGGCTCGTGAAAACGATATGCTTTTACATTTACACCGTGCAGGTAACTCTACATACGCTCGTCAAAAAAATCATGGTATTAACTTCCGTGTTATTTGTAAATGGATGCGTATGTCTGGTGTAGATCATATCCACGCTGGTA;Eukaryota;Chromista;Chromobiota;Bacillariophyta;Bacillariophyceae;Naviculales;Stauroneidaceae;Stauroneis;Stauroneis_anceps;Staur…
ASV706;CATTACAGCAGCTACTATGGAAGAAGTGTACAAACGTGCTGAGTACGCTAAAATGATTGGTTCTGTAATCGTTATGATCGATTTAGTAATGGGTTATACAGCAATTCAAAGTATTGCTTTATGGGCTCGTGAAAACGATATGTTATTACACTTACACCGTGCTGGTAACTCTACTTACGCTCGTCAAAAAAACCATGGTATTAACTTCCGTGTTATTTGTAAATGGATGCGTATGTCTGGTGTAGATCACATCCACGCTGGTA;Eukaryota;Chromista;Chromobiota;Bacillariophyta;Bacillariophyceae;Naviculales;Naviculaceae;Navicula;Navicula_rostellata;Navicula…
ASV707;CATCACTGCAGGCACAATGGAAGAAATGTACAAACGTGCTGAATACGCTAAAAATGTTGGATCTGTAATTGTTATGATCGACTTAGTTATCGGTTATACAGCAATTCAATCATCAGCTATTTGGGCTCGTGAAAACGACATGATCCTTCACTTACACCGTGCAGGTAACTCAGCTTACGCTCGTCAAAAAAACCATGGTATTAACTTCCGTGTTATTTGTAAATGGATGCGTATGTGTGGTGTAGACCATATTCACGCTGGTA;Eukaryota;Chromista;Chromobiota;Bacillariophyta;Bacillariophyceae;Naviculales;Brachysiraceae;Brachysira;Brachysira_neoexilis;Bra…
ASV708;CATCACTGCTGCTACAATGGAAGAAGTTTACAAACGTGCTGAGTACGCTAAAGCTGTTGGTTCTGTAATTGTTATGATCGATTTAGTAATGGGTTATACAGCAATTCAAAGTGCAGCTATCTGGTCTCGCGAAAACGACTTGGTATTACATTTACACCGTGCAGGTAACTCTACATATGCTCGTCAAAAAAATCATGGTATCAACTTCCGTGTTATCTGTAAATGGATGCGTATGTCAGGTGTAGATCATATCCACGCTGGTA;Eukaryota;Chromista;Chromobiota;Bacillariophyta;Bacillariophyceae;Achnanthales;Achnanthidiaceae;Achnanthidium;NA;Achnanthidium;1…
ASV709;CATGACTGCAGGTACTATGGATGAGTGTATCCGTCGTGGTGATTACGCTGTTTCAGTTGGTTCAGTGATTGTTATGATCGATTTAGTATTAGGTTACACAGCAATTCAAACTGCAGCTATCTGGGCTCGTGAAAACGACGTAATTTTACACTTACACCGTGCTGGTAACTCTACATACGCTCGTCAAAAAAACCATGGTATTAACTTCCGTGTTATTTGTAAATGGATGCGTATGTCTGGTGTAGATCATATCCACGCTGGTA;Eukaryota;Chromista;Chromobiota;Bacillariophyta;Bacillariophyceae;Naviculales;Diploneidaceae;Diploneis;Diploneis_subovalis;Diplo…
ASV710;CATCACAGCTGCTACTATGGAAGAACTTTACAAACGTGGTGAGTACGCTAAAGCTGTAGGTTCTGTAATCGTTATGATCGATTTAGTTTTAGGTTACACAGCAATTCAAAGTGCTGCTCTATGGGCTCGTGATAACGATTTACTATTACACTTACACCGTGCAGGTAACTCAACTTACGCTCGTCAAAAAAATCACGGTATCAATTTCCGTGTAATCTGTAAATGGATGCGTATGTCTGGTGTTGACCATATCCACGCAGGTA;Eukaryota;Chromista;Chromobiota;Bacillariophyta;Fragilariophyceae;Fragilariales;Fragilariaceae;Fragilaria;Fragilaria_acus/radian…
ASV711;CATTACTGCGGGTACTATGGAAGACGTTTACAAACGTGCTGAGTACGCTAAAACAGTAGGTTCTGTAATTGTTATGATCGATCTAGTTATGGGTTATACAGCAATTCAAAGTATTGCAATCTGGGCTCGTGAAAACGACATGCTTTTACACTTACACCGTGCAGGTAACTCTACATATGCTCGTCAAAAGAATCATGGTATTAACTTCCGTGTTATCTGTAAATGGATGCGTATGTCAGGTGTAGATCATATCCACGCTGGTA;Eukaryota;Chromista;Chromobiota;Bacillariophyta;Bacillariophyceae;Thalassiophysales;Catenulaceae;Amphora;NA;Amphora;100;100;100;…
ASV712;CATCACTGCGGGTACTATGGAAGAAGTTTACAAACGTGCTGAGTATGCTAAAGCAGTAGGTTCTATCATTGTTATGATTGACTTAGTAATGGGTTATACAGCAATTCAAAGTTCTGCTATTTGGGCTCGTGAAAATGATATGCTTCTACATTTACACCGTGCAGGTAACTCAACATATGCTCGTCAAAAAAATCATGGTATTAACTTCCGTGTTATCTGTAAATGGATGCGTATGTCTGGTGTAGATCACATCCACGCTGGTA;Eukaryota;Chromista;Chromobiota;Bacillariophyta;Bacillariophyceae;Naviculales;Neidiaceae;Neidium;NA;Neidium;100;100;100;100;100;…
ASV713;CGTAACAGCTGCAACTATGGAAGAAGTAATTAAACGTTGTGAATATGCTAAAGAAGTAGGTTCTATCATCGTTATGATCGATTTAGTTATGGGTTATACAGCAATTCAAAGTGCTGCAATCTGGGCTCGTGAAAATGATATGCTTTTACATTTACATCGTGCAGGTAACTCAACATATGCGCGTCAAAAAAATCATGGTATTAACTTCCGTGTAATTTGTAAATGGATGCGTATGTCTGGTGTAGATCATATTCACGCTGGTA;Eukaryota;Chromista;Chromobiota;Bacillariophyta;Bacillariophyceae;Bacillariales;Bacillariaceae;Nitzschia;Nitzschia_acidoclinata;…
ASV714;CATCACTGCTGGTACTATGGAAGAAGTTTACAAACGTGCAGAATACGGTAAAGCAGTTGGTTCTGTAATCGTTATGATCGACTTAGTTATGGGTTATACAGCAATTCAAAGTGCTGCTATCTGGGCTCGTGACAATGATATGCTTTTACATTTACACCGTGCAGGTAACTCTACTTACGCTCGTCAAAAGAACCATGGTATTAACTTCCGTGTAATCTGTAAATGGATGCGTATGTCTGGTGTAGACCACATCCACGCTGGTA;Eukaryota;Chromista;Chromobiota;Bacillariophyta;Bacillariophyceae;Naviculales;Sellaphoraceae;Sellaphora;NA;Sellaphora;100;100;10…
ASV715;CATCACAGCGGCTACAATGGAAGAAGTTTACAAACGTGCAGAGTACGCTAAAAGTGTTGGTTCTATCATCGTTATGATCGATTTAGTTATGGGTTATACAGCGATTCAAAGTGCAGCAATCTGGTCACGTGAAAATGACATGCTTTTACACTTACACCGTGCTGGTAACTCTACTTACGCGCGTCAAAAAAATCATGGTATTAACTTCCGTGTTATCTGTAAATGGATGCGTATGTCTGGTGTAGATCATATCCACGCTGGTA;Eukaryota;Chromista;Chromobiota;Bacillariophyta;Bacillariophyceae;Naviculales;NA;NA;NA;Naviculales;100;100;100;100;93;75;58;30;3…
ASV716;CGTTACTGCAGCTACTCAAAACGAAATTTTTAAACGTGCTGAGTTTGCTAAAGAAATTGGTTCTGTAATTGTTATGATTGACTTAGTATTAGGTTATACAGCAATTCAAACAACTGCAATTTGGGCACGTGAAAACGACATGATTTTACATTTACACCGTGCAGGTAACTCTACATATGCTCGTCAAAAAAATCATGGTATTAACTTCCGTGTTATTTGTAAATGGATGCGTATGTCTGGTGTAGATCATATTCATGCTGGTA;Eukaryota;Chromista;Chromobiota;Bacillariophyta;Bacillariophyceae;Eunotiales;Eunotiaceae;Eunotia;Eunotia_arcus;Eunotia_arcus;100…
ASV717;CATCACTGCTGGTACAATGGAAGAAGTTTATGCACGTGCAGAATATGCTAAAGCAGTAGGTTCTGTAATTGTTATGATCGATTTAGTTATGGGTTACACAGCAATTCAAACTGCAGCTATCTGGGCTCGTAACAACGATATGATCTTACACTTACACCGTGCAGGTAACTCAACTTACGCTCGTCAAAAGAACCACGGTATTAATTTCCGTGTTATCTGTAAATGGATGCGTATGTCTGGTGTAGACCACATCCACGCTGGTA;Eukaryota;Chromista;Chromobiota;Bacillariophyta;Bacillariophyceae;Naviculales;Pinnulariaceae;Pinnularia;Pinnularia_viridiformis;…
ASV718;CATCACTGCAGGTACAATGGAAGAAGTATACAAACGTGCAGAATATGCTAAATCAGTAGGTTCTATTATCGTTATGATCGACTTAGTAATGGGTTATACATCAATTCAAAGTTCTGCAATCTGGGCTCGTGATAATGATATGATTTTACACTTACACCGTGCAGGTAACTCTACATACGCTCGTCAAAAAAATCATGGTATTAACTTCCGTGTTATTTGTAAATGGATGCGTATGTCTGGTGTAGACCATATCCACGCTGGTA;Eukaryota;Chromista;Chromobiota;Bacillariophyta;Bacillariophyceae;Naviculales;Diadesmidaceae;Luticola;Luticola_goeppertiana;Luti…
ASV719;CGTAACAGCTGCAACTATGGAAGAAGTAGTTAAACGTTGTGAATATGCTAAAGAAGTAGGTTCTATCGTCGTTATGATCGATTTAGTTATGGGTTATACAGCAATTCAAAGTGCTGCAATTTGGGCTCGTGAAAATGATATGCTTTTACATTTACATCGTGCAGGTAACTCAACATATGCGCGTCAAAAAAATCATGGTATTAACTTCCGTGTAATTTGTAAATGGATGCGTATGTCTGGTGTAGATCATATTCACGCTGGTA;Eukaryota;Chromista;Chromobiota;Bacillariophyta;Bacillariophyceae;Bacillariales;Bacillariaceae;Nitzschia;Nitzschia_acidoclinata;…
ASV720;CATTACTGCTGGTACAATGGAAGAAGTGTACAAACGTGCTGAGTACGCTAAAGCTGTTGGTTCAGTAATTATTATGATCGATTTAGTAATGGGTTATACAGCAATTCAAAGTGCAGCTATCTGGTCTCGTGAAAATGACATGGTATTACACTTACACCGTGCAGGTAACTCTACATATGCTCGTCAAAAAAATCATGGTATTAATTTCCGTGTTATCTGTAAATGGATGCGTATGTCTGGTGTAGATCATATCCACGCTGGTA;Eukaryota;Chromista;Chromobiota;Bacillariophyta;Bacillariophyceae;Achnanthales;Achnanthidiaceae;Achnanthidium;NA;Achnanthidium;1…
ASV721;CGTTACTGCGGCTACTATGGAAGAAGTGTACAAACGTGCTCAGTACGCTAAAACAGTAGGTTCTGTAATTATCATGATCGATTTAGTTATGGGTTATACTGCAATTCAAAGTATTGCACTATGGTCTCGTGAAAACGACATGGTTTTACACTTACACCGTGCAGGTAACTCTACATATGCTCGTCAAAAGAATCATGGTATTAACTTCCGTGTTATTTGTAAATGGATGCGTATGTCAGGTGTAGATCATATCCACGCTGGTA;Eukaryota;Chromista;Chromobiota;Bacillariophyta;Bacillariophyceae;Thalassiophysales;Catenulaceae;Amphora;NA;Amphora;100;100;100;…
ASV722;CGTTACTGCTGCGACTATGGAAGAAGTGTACAAACGTGCTGAGTACGCTAAAACAGTAGGTTCTGTAATTATTATGATCGATTTAGTTATGGGTTATACTGCAATTCAAAGTATTGCACTATGGTCTCGTGAAAACGACATGGTTTTACACTTACACCGTGCAGGTAACTCTACATATGCTCGTCAAAAGAATCATGGTATTAACTTCCGTGTTATCTGTAAATGGATGCGTATGTCAGGTGTAGATCATATCCACGCTGGTA;Eukaryota;Chromista;Chromobiota;Bacillariophyta;Bacillariophyceae;Thalassiophysales;Catenulaceae;Amphora;Amphora_pediculus;Ampho…
ASV723;CATCACTGCTGGTACAATGGAAGAAGTTTACAAACGTGCTGAGTACGCTAAAGCTGTTGGTTCTATCATTGTAATGATCGATTTAGTTATGGGTTACACAGCAATTCAAAGTTCTGCTATTTGGGCTCGTGATAACGATATGCTTTTACATTTACACCGTGCGGGTAACTCAACTTACGCTCGTCAAAAAAATCATGGTATTAACTTCCGTGTTATTTGTAAATGGATGCGTATGTCTGGTGTAGATCATATCCACGCTGGTA;Eukaryota;Chromista;Chromobiota;Bacillariophyta;Bacillariophyceae;Cymbellales;Gomphonemataceae;Gomphonema;Gomphonema_utae;Gompho…
ASV724;CATCACTGCAGGAACTATGGAAGAAGTTTACAAACGTGCTGAATATGCTAAAGCAGTAGGTTCTATCGTTGTTATGATTGACTTAGTAATGGGTTATACAGCAATTCAAAGTTCTGCTATTTGGGCTCGTGAAAATGATATGCTTTTACATTTACACCGTGCCGGTAACTCAACATATGCTCGTCAAAAAAATCATGGTATTAACTTCCGTGTTATTTGTAAATGGATGCGTATGTCTGGTGTAGATCATATCCACGCTGGTA;Eukaryota;Chromista;Chromobiota;Bacillariophyta;Bacillariophyceae;Naviculales;Neidiaceae;Neidium;Neidium_sp.;Neidium_sp.;100;100…
ASV725;CATCACTGCAGGTACAATGGAAGAAGTTTACAAACGAGCTGAGTATGCAAAAGCTGTTGGCTCAATCATTGTTATGATCGATTTAGTAATGGGTTATACGGCCATTCAAAGTGCAGCAATTTGGTCTCGTGATAACGATATGTTATTACATTTACATAGAGCAGGTAACTCTACTTACGCTCGCCAAAAAAATCATGGTATTAATTTCCGTGTTATTTGCAAATGGATGCGTATGTCAGGTGTTGACCATATCCATGCTGGAA;Eukaryota;Chromista;Chromobiota;Bacillariophyta;Bacillariophyceae;Achnanthales;Cocconeidaceae;Cocconeis;Cocconeis_placentula;Coc…
ASV726;CATTACTGCAGCTACTATGGAAGAAGTGTACAAACGTGCAGAATACGCTAAAATGGTTGGTTCTATAGTTGTTATGATCGATTTAGTAATGGGTTATACAGCAATTCAAAGTATTGCTATTTGGGCTCGTGAAAACGACATGCTTTTACACTTACACCGTGCTGGTAACTCGACTTATGCTCGTCAAAAGAATCACGGTATTAACTTCCGTGTTATCTGTAAATGGATGCGTATGTCTGGTGTAGATCATATCCACGCTGGTA;Eukaryota;Chromista;Chromobiota;Bacillariophyta;Bacillariophyceae;Naviculales;Naviculaceae;Navicula;Navicula_cryptotenella;Navic…
ASV727;CATCACAGCGGCAACTATGGAAGAAGTTTACAAACGTGCTAACTATGCTAAAGAAGTTGGTTCTGTGATTGTTATGATCGATTTAGTTATGGGTTACACAGCAATCCAAAGTGCTGCAATTTGGGCTCGTGAGAACGATATGCTTTTACATTTACACCGTGCTGGTAACTCTACTTATGCTCGTCAAAAAAATCACGGTATTAATTTCCGTGTTATTTGTAAATGGATGCGTATGTCTGGTGTAGATCATATCCACGCGGGTA;Eukaryota;Chromista;Chromobiota;Bacillariophyta;Fragilariophyceae;Fragilariales;Fragilariaceae;Diatoma;Diatoma_mesodon;Diatoma_m…
ASV728;CATCACTGCTGCTACAATGGAAGAAGTTTACAAACGTGCTGATTACGCTAAAGCTGTAGGTTCTATCGTTGTAATGATCGATTTAGTTATGGGTTACACAGCAATTCAAAGTGCTGCTATCTGGGCTCGTGATAACGATTGTTTATTACACTTACACCGTGCAGGTAACTCAACTTACGCTCGTCAAAAAAACCATGGTATTAACTTCCGTGTTATTTGTAAATGGATGCGTATGTCTGGTGTAGATCATATCCACGCTGGTA;Eukaryota;Chromista;Chromobiota;Bacillariophyta;Bacillariophyceae;Cymbellales;Cymbellaceae;Cymbella;Cymbella_neocistula;Cymbella…
ASV729;CGTTACAGCTGCGACAATGGAAGAAGTGTATAAACGTGGTTTATACGCAAAAAATGTTGGCTCTGTAATCATTATGATTGACTTAGTTATGGGTTATACAGCCATTCAAAGTGCAGCAATCTTCTCACGTGAAAATGACTTAATTTTACACTTACACCGTGCGGGTAACTCTACTTATGCTCGTCAAAAAAATCATGGTATTAACTTCCGTGTTATCTGTAAATGGATGCGTATGTCTGGTGTAGATCATATCCACGCTGGTA;Eukaryota;Chromista;Chromobiota;Bacillariophyta;Bacillariophyceae;NA;NA;NA;NA;Bacillariophyceae;100;100;100;100;69;27;22;22;20;0…
ASV730;TATCACTGCTGGTACTATGGAAGAAGTTTACGCACGTGCAGAATACGGTAAAGCAGTTGGTTCTGTAATCGTTATGATCGACTTAGTTATGGGTTACACAGCAATTCAAAGTGCTGCTATCTGGGCTCGGAATAACGACATGATCTTACACTTACACCGTGCAGGGAACTCTACTTACGCTCGTCAAAAGAACCATGGTATTAACTTCCGTGTTATCTGTAAATGGATGCGTATGGCTGGTGTAGACCACATCCACGCTGGTA;Eukaryota;Chromista;Chromobiota;Bacillariophyta;Bacillariophyceae;Naviculales;Sellaphoraceae;Sellaphora;NA;Sellaphora;100;100;10…
ASV731;CGTTACTGCAGCTACTCAAGAAGAAGTTTACAAACGTGCTCAGTTTGCTAAAGAACTTGGTTCTGTAATTATCATGATCGACTTAGTAATGGGTTATACATCAATCCAAACAACTGCTATTTGGGCACGTGAAAACGACATGATTTTACACTTACACCGTGCAGGTAACTCTACATATGCTCGTCAAAAAAATCATGGTATTAACTTCCGCGTTATTTGTAAATGGATGCGTATGTCTGGTGTAGACCATATCCACGCTGGTA;Eukaryota;Chromista;Chromobiota;Bacillariophyta;Bacillariophyceae;Eunotiales;Eunotiaceae;Eunotia;NA;Eunotia;100;100;100;100;100;…
ASV732;CATCACTGGTGCTACAATGGAAGAAGTTTACAAACGTGCTGAATACGGTAAAGCTGTAGGTTCTATCATTGTAATGATCGATTTAGTTATGGGTTACACAGCAATTCAAAGTGCTGCAATTTGGGCTCGTGATAATGACATGCTTTTACACTTACACCGTGCAGGTAACTCAACTTACGCTCGTCAAAAAAATCATGGTATTAACTTCCGTGTTATTTGTAAATGGATGCGTATGTCTGGTGTAGATCATATCCACGCTGGTA;Eukaryota;Chromista;Chromobiota;Bacillariophyta;Bacillariophyceae;Cymbellales;Gomphonemataceae;Gomphonella;NA;Gomphonella;100;10…
ASV733;CGTTACTGCAGCTACTATGGAAGAAGTGTACAAACGTGCAGAATACGCTAAAACAGTTGGTTCTATCGTTGTTATGATCGATTTAGTAATGGGTTACACAGCAATTCAAAGTATTGCTATTTGGGCTCGTGAAAATGACATGCTTTTACACTTACACCGTGCTGGTAACTCGACTTATGCTCGTCAAAAGAATCACGGTATTAACTTCCGTGTTATCTGTAAATGGATGCGTATGTCTGGTGTAGATCATATCCACGCTGGTA;Eukaryota;Chromista;Chromobiota;Bacillariophyta;Bacillariophyceae;Naviculales;Naviculaceae;Navicula;Navicula_cryptotenella;Navic…
ASV734;CATTACTGCTGGTACAATGGAAGAAGTGTACAAACGTGCTGATTACGCTAAAGCTGTTGGTTCAGTTATCGTTATGATCGATTTAGTAATGGGTTACACAGCAATTCAAAGTGCTGCTATCTGGGCTCGTGAAAACGATTGTGTGTTACATTTACACCGTGCAGGTAACTCTACATATGCTCGTCAAAAGAATCATGGTATTAACTTCCGTGTTATCTGTAAATGGATGCGTATGTCTGGTGTGGATCATATCCACGCTGGTA;Eukaryota;Chromista;Chromobiota;Bacillariophyta;Bacillariophyceae;Achnanthales;Achnanthidiaceae;Psammothidium;Psammothidium_daon…
ASV735;CATTACTGCAGCTACTATGGAAGAAGTGTATAAACGTGGAGAATACGCTAAAACAGTTGGTTCTATCGTTGTTATGATCGATTTAGTAATGGGTTACACAGCAATTCAAAGTATTGCTATTTGGGCTCGTGAAAACGACATGCTTTTACACTTACACCGTGCTGGTAACTCGACTTATGCTCGTCAAAAGAATCACGGTATTAACTTCCGTGTTATCTGTAAATGGATGCGTATGTCTGGTGTAGATCATATCCATGCTGGTA;Eukaryota;Chromista;Chromobiota;Bacillariophyta;Bacillariophyceae;Naviculales;Naviculaceae;Navicula;Navicula_cryptotenella;Navic…
ASV736;CGTTACAGGTGCTACAATGGAAGACGTTTACGAACGTTCTGAGTACGCTAAAGAAGTAGGTTCTGTAATTATCATGATCGATTTAGTAATGGGTTACACAGCAATTCAAAGTATTGCTTTATGGGCTCGTAGTAACGATATGATTTTACATTTACACCGTGCAGGTAACTCAACTTACGCTCGTCAAAAAAATCACGGTATTAACTTCCGTGTAATTTGTAAATGGATGCGTATGTCTGGTGTAGATCATATTCACGCTGGTA;Eukaryota;Chromista;Chromobiota;Bacillariophyta;Bacillariophyceae;Bacillariales;Bacillariaceae;Nitzschia;NA;Nitzschia;100;100;10…
ASV737;CATCACTGCTGGTACAATGGAAGAGTTATACAAACGTGCTGAGTATGCTAAATCAGTTGGTTCAGTAATTGTAATGATCGATTTAGTATTAGGTTACACAGCAATTCAAAGTGCTGCAATTTGGGCTCGTGAAAATGATTGTATTTTACATTTACACCGTGCAGGTAACTCTACTTACGCACGTCAAAAAAATCATGGTATCAACTTCCGTGTTATTTGTAAATGGATGCGTATGTCTGGTGTAGATCATATCCACGCAGGTA;Eukaryota;Chromista;Chromobiota;Bacillariophyta;Bacillariophyceae;Achnanthales;Achnanthidiaceae;Achnanthidium;Achnanthidium_pyre…
ASV738;CATCACAGCGGCTACAATGGAAGAAGTTTACAAACGTGCTGAGTACGCTAAAAGTGTTGGTTCTATCATTGTTATGATCGATTTAGTTATGGGTTATACAGCGATTCAAAGTGCAGCAATCTGGTCACGTGAAAATGACATGCTTTTACACTTACACCGTGCTGGTAACTCTACTTACGCTCGTCAAAAAAATCATGGTATTAACTTCCGTGTTATCTGTAAATGGATGCGTATGTCTGGTGTAGATCATATCCACGCTGGTA;Eukaryota;Chromista;Chromobiota;Bacillariophyta;Bacillariophyceae;NA;NA;NA;NA;Bacillariophyceae;100;100;100;100;86;50;38;25;18;0…
ASV739;CGTTACTGCAGCTACTATGGAAGAAGTTTACAAACGTGCTGCGTATGCAAAAGCTGTTGGTTCTATTGTTATCATGATCGATTTAGTAATGGGATACACAGCAATTCAATCAATTGCTATTTGGTCTCGTGATAATGACATGTTATTACATTTACATCGTGCAGGTAACTCTACATACGCACGTCAAAAAAATCATGGTATTAACTTCCGTGTTATCTGTAAATGGATGCGTATGTCTGGTGTAGATCATATCCACGCTGGTA;Eukaryota;Chromista;Chromobiota;Bacillariophyta;Bacillariophyceae;Mastogloiales;Mastogloiaceae;Aneumastus;Aneumastus_macedonicus…
ASV740;CATTACTGCAGCTACAATGGAAGAAGTGTACAAACGTGCTGAGTACGCTAAAGCCGTTGGTTCTATCGTTGTAATGATCGATTTAGTTATGGGTTACACAGCAATTCAAAGTTCAGCTATCTGGGCTCGTGAGAACGATATGCTTTTACATTTACACCGTGCAGGTAACTCAACTTACGCACGTCAAAAAAATCATGGTATTAACTTCCGTGTTATTTGTAAATGGATGCGTATGTCTGGTGTAGAGTATATCCACGCTGGTA;Eukaryota;Chromista;Chromobiota;Bacillariophyta;Bacillariophyceae;Cymbellales;Gomphonemataceae;Gomphonema;Gomphonema_pumilum_var…
ASV741;CATCACTGCAGGAACTATGGAAGAAGTTTACAAACGTGCTGAATATGCTAAAGCAGTAGGTTCTATCGTTGTTATGATTGACTTAGTAATGGGTTATACAGCAATTCAAAGTTCTGCTATTTGGGCTCGTGAAAATGATATGCTTTTACATTTACACCGTGCCGGTAACTCAACATATGCTCGTCAAAAAAATCATGGTATTAATTTCCGTGTTATTTGTAAATGGATGCGTATGTCTGGTGTAGATCACATCCACGCTGGTA;Eukaryota;Chromista;Chromobiota;Bacillariophyta;Bacillariophyceae;Naviculales;Neidiaceae;Neidium;NA;Neidium;100;100;100;100;100;…
ASV742;CATCACAGCGGCAACTATGGAAGAAGTTTACAAACGTGCTAACTACGCTAAAGAAGTTGGTTCTGTAATCGTTATGATCGATTTAGTTATGGGTTATACAGCAATCCAAAGTGCTGCAATTTGGGCTCGTGAGAACGATATGCTTTTACATTTACACCGTGCTGGTAACTCTACTTATGCTCGTCAAAAAAATCATGGTATTAATTTCCGTGTTATTTGTAAATGGATGCGTATGTCTGGTGTAGATCATATCCACGCGGGTA;Eukaryota;Chromista;Chromobiota;Bacillariophyta;Fragilariophyceae;Fragilariales;Fragilariaceae;Diatoma;Diatoma_mesodon;Diatoma_m…
ASV743;CGTTACGGCTGCAACTATGGAAGAAGTATACAAACGTGCTGCGTATGCTAAAGAAGTAGGTTCTGTAGTTATCATGATCGATTTAGTTATGGGTTACACAGCAATACAATCAATTGCTATTTGGGCTCGTGAAAATGATATGATATTACATTTACACCGTGCAGGTAACTCTACTTACGCTCGTCAAAAAAATCATGGTATTAACTTCCGTGTTATTTGTAAATGGATGCGTATGTCTGGTGTAGATCATATCCACGCTGGTA;Eukaryota;Chromista;Chromobiota;Bacillariophyta;Bacillariophyceae;Bacillariales;Bacillariaceae;Hantzschia;Hantzschia_amphioxys_v…
ASV744;CATTACTGCTGGTACAATGGAAGAAGTGTACAAACGTGCTGAGTACGCTAAAGCAGTTGGTTCAGTAATTGTTATGATCGATTTAGTAATGGGTTATACAGCAATTCAAAGTGCAGCTATCTGGTCTCGTGAAAATGACATGGTATTACACTTACACCGTGCAGGTAACTCTACATATGCTCGTCAAAAAAATCATGGTATTAATTTCCGTGTTATTTGTAAATGGATGCGTATGTCTGGTGTAGATCATATCCACGCTGGTA;Eukaryota;Chromista;Chromobiota;Bacillariophyta;Bacillariophyceae;Achnanthales;Achnanthidiaceae;Achnanthidium;Achnanthidium_minu…
ASV745;CATCACTGCTGGTACTATGGAAGAAGTTTACAAACGTGCAGAATACGGTAAAGCAGTTGGTTCTGTAGTTGTTATGATCGACTTAGTTATGGGTTACACAGCAATTCAAAGTGCTGCTATTTGGGCTCGTAACAATGATATGATTTTACATTTACACCGTGCAGGTAACTCTACTTACGCTCGTCAAAAGAATCATGGTATTAACTTCCGTGTAATCTGTAAATGGATGCGTATGTCTGGTGTAGACCATATCCACGCTGGTA;Eukaryota;Chromista;Chromobiota;Bacillariophyta;Bacillariophyceae;Naviculales;Sellaphoraceae;Sellaphora;NA;Sellaphora;100;100;10…
ASV746;CATTACTGCTGGTACAATGGAAGAAGCATACAAACGTGCTGAGTATGCTAAAGCTGTTGGCTCTGTTATTGTAATGATCGATTTAGTTATGGGTTACACAGCAATCCAAAGTTCTGCTATTTGGGCTCGTGAAAACGATATGATTTTACATTTACACCGTGCGGGTAACTCAACTTACGCTCGTCAAAAAAATCATGGTATTAACTTCCGTGTTATCTGTAAATGGATGCGTATGTCAGGTGTAGATCATATCCACGCTGGAA;Eukaryota;Chromista;Chromobiota;Bacillariophyta;Bacillariophyceae;Cymbellales;Gomphonemataceae;Gomphonema;NA;Gomphonema;100;100;…
ASV747;CATTACTGCTGGTACAATGGAAGAAGTGTACAAACGTGCTGAGTACGCTAAAGCAGTTGGTTCAGTAATTGTTATGATCGATTTAGTAATGGGTTATACAGCAATTCAAAGTGCAGCTATCTGGTCTCGTGAAAATGACATGGTATTACATTTACACCGTGCAGGTAACTCTACATATGCTCGTCAAAAAAATCATGGTATTAATTTCCGTGTTATTTGTAAATGGATGCGTATGTCTGGTGTAGATCATATCCACGCTGGTA;Eukaryota;Chromista;Chromobiota;Bacillariophyta;Bacillariophyceae;Achnanthales;Achnanthidiaceae;Achnanthidium;Achnanthidium_minu…
ASV748;CATTACAGCTTCTACTATGGAAGAAGTATACAAACGTGGTGAGTATGCTAAAGCTATCGGTTCTGTAATTGTTATGATCGATTTAGTTATGGGTTACACAGCAATTCAATCAATTGCGTACTGGGCTCGTGAAAACGATATGATTTTACACTTACACCGTGCTGGTAACTCTACTTACGCTCGTCAAAAAAACCATGGTATTAACTTCCGTGTTATCTGTAAATGGATGCGTATGTCTGGTGTAGATCATATTCACGCTGGTA;Eukaryota;Chromista;Chromobiota;Bacillariophyta;Mediophyceae;Thalassiosirales;Skeletonemataceae;Discostella;Discostella_pseudost…
ASV749;CATCACAGCTGGTACAATGGAAGAAGTGTACAAACGTGCTGAATACGCTAAAGCTGTGGGTTCTGTAATTGTTATGATCGATTTAGTAATGGGTTATACAGCAATTCAAAGTGCAGCTATTTGGTCTCGTGACAATGATATGTTATTACATTTACACCGTGCAGGTAACTCTACATATGCACGTCAAAAAAATCATGGTATTAACTTCCGTGTTATTTGTAAATGGATGCGTATGTCAGGTGTAGATCATATCCACGCTGGTA;Eukaryota;Chromista;Chromobiota;Bacillariophyta;Bacillariophyceae;Achnanthales;Achnanthidiaceae;Achnanthidium;Achnanthidium_minu…
ASV750;CATCACTGCTGGTACAATGGAAGAAGCTTACAAACGTGCTGAGTATGGTAAAGCTGTAGGTTCAGTAGTCGTAATGATCGATTTAGTTATGGGTTACACAGCAATTCAAAGTGCTGCTATTTGGGCTCGTGACAACGATATGCTTTTACACTTACACCGTGCAGGTAACTCAACTTACGCTCGTCAAAAAAATCACGGTATTAACTTCCGTGTTATCTGTAAATGGATGCGTATGTCGGGTGTAGATCACATTCACGCTGGTA;Eukaryota;Chromista;Chromobiota;Bacillariophyta;Bacillariophyceae;Cymbellales;Cymbellaceae;Encyonopsis;Encyonopsis_minuta;Encyon…
ASV751;CATCACAGCGGCTACAATGGAAGAAGTTTACAAACGTGCTGAGTACGCTAAAAGTGTTGGTTCTATTATTGTTATGATCGATTTAGTTATGGGTTATACAGCGATTCAAAGTGCAGCAATCTGGTCACGTGAAAATGACATGCTTTTACACTTACACCGTGCTGGTAACTCTACTTACGCTCGTCAAAAAAATCATGGTATTAACTTCCGTGTTATCTGTAAATGGATGCGTATGTCTGGTGTAGATCATATCCACGCTGGTA;Eukaryota;Chromista;Chromobiota;Bacillariophyta;Bacillariophyceae;NA;NA;NA;NA;Bacillariophyceae;100;100;100;100;90;55;38;24;20;0…
ASV752;CATCACTGCAGGTACAATGGAAGAAGTTTACAAACGTGCTGAATACGCTAAAGCTGTTGGTTCAGTGATTGTAATGATCGATTTAGTAATGGGTTATACAGCAATTCAAAGTGCTGCAATCTGGTCGCGTGATAATGATTGTGTTTTACATTTACACCGTGCTGGTAACTCTACATATGCTCGTCAAAAGAACCATGGTATTAACTTCCGTGTTATTTGTAAATGGATGCGTATGTGTGGTGTAGATCATATCCATGCTGGTA;Eukaryota;Chromista;Chromobiota;Bacillariophyta;Bacillariophyceae;NA;NA;NA;NA;Bacillariophyceae;100;100;100;100;91;45;32;32;32;0…
ASV753;TATCACAGCAGCTACTATGGAAGAAGTGTACAAACGTGCTGAGTACGCTAAAACGGTTGGTTCTGTAATTGTTATGATCGATTTAGTAATGGGTTACACAGCAATCCAAAGTATTGCTTTATGGGCTCGTGAAAATGATATGGTTTTACACTTACACCGTGCTGGTAACTCTACTTACGCTCGTCAAAAGAATCATGGTATTAACTTCCGTGTTATCTGTAAATGGATGCGTATGTCTGGTGTAGATCACATCCACGCTGGTA;Eukaryota;Chromista;Chromobiota;Bacillariophyta;Bacillariophyceae;Naviculales;Naviculaceae;Navicula;Navicula_cari;Navicula_cari;…
ASV754;CGTTACTGCTGGTACAATGGAAGAAGTTTATAAACGTGCTGAATATGCTAAATCAGTAGGTTCTATCGTTATTATGATCGATTTAGTTATGGGTTATACAGCAATTCAATCAATTGCTCTTTGGTCTCGTGACAACGATATGCTTTTACATTTACACCGTGCAGGTAACTCTACATATGCACGTCAAAAAAATCATGGTATTAACTTCCGTGTAATTTGCAAATGGATGCGTATGTCAGGTGTAGATCATATCCATGCTGGTA;Eukaryota;Chromista;Chromobiota;Bacillariophyta;Bacillariophyceae;Rhopalodiales;Rhopalodiaceae;Epithemia;Epithemia_hyndmanii;Epi…
ASV755;CGTTACTGCTGCTACTATGGAAGAAGTATACAAACGTGCTGAGTATGCTAAAACAATCGGTTCTGTAATTGTAATGATCGATTTAGTTATGGGTTATACAGCAATTCAAAGTATTGCACTATGGTCTCGTGAAAACGACATGGTTTTACACTTACACCGTGCAGGTAACTCTACATATGCTCGTCAAAAGAATCATGGTATTAACTTCCGTGTTATCTGTAAATGGATGCGTATGTCAGGTGTAGATCATATCCACGCTGGTA;Eukaryota;Chromista;Chromobiota;Bacillariophyta;Bacillariophyceae;Thalassiophysales;Catenulaceae;Amphora;Amphora_indistincta;Amp…
ASV756;CATTACTGCAGCTACTATGGAAGAAGTGTACAAACGTGCAGAATACGCTAAAATGGTTGGTTCTATCGTTGTTATGATCGATTTAGTAATGGGTTACACAGCAATTCAAAGTATTGCTATTTGGGCTCGTGAAAACGACATGCTTTTACACTTACACCGTGCTGGTAACTCGACTTATGCTCGTCAAAAGAATCACGGTATTAACTTCCGTGTTATTTGTAAATGGATGCGTATGTCTGGTGTAGATCATATCCACGCTGGTA;Eukaryota;Chromista;Chromobiota;Bacillariophyta;Bacillariophyceae;Naviculales;Naviculaceae;NA;NA;Naviculaceae;100;100;100;100;10…
ASV757;CATCACTGCTGGTACTATGGACGAAGTTATCAAACGTGCAGACTATGCTAAAGCAGTAGGTTCTGTAATCGTTATGATCGATTTAGTTATGGGTTACACAGGAATTCAAAGTGCTGCTATTTGGGCTCGTGAAAACGATATGATTTTACATTTACACCGTGCAGGTAACTCAACTTACGCGCGTCAAAAAAATCATGGTATCAACTTCCGTGTTATCTGTAAATGGATGCGTATGTCTGGTGTAGATCATATCCACGCTGGTA;Eukaryota;Chromista;Chromobiota;Bacillariophyta;Bacillariophyceae;Naviculales;Pinnulariaceae;Caloneis;Caloneis_fontinalis;Calone…
ASV758;CATTACTGCAGGAACAATGGAAGAAGTGTACAAACGTGCTGAGTACGCTAAAGCTGTTGGTTCAGTAATTGTTATGATCGATTTAGTAATGGGTTATACAGCAATTCAAAGTGCAGCTATCTGGTCTCGTGAAAATGATATGGTATTACATTTACACCGTGCAGGTAACTCTACATACGCTCGTCAAAAAAATCATGGTATCAATTTCCGTGTTATTTGTAAATGGATGCGTATGTCTGGTGTAGATCATATTCATGCTGGTA;Eukaryota;Chromista;Chromobiota;Bacillariophyta;Bacillariophyceae;Achnanthales;Achnanthidiaceae;Achnanthidium;Achnanthidium_minu…
ASV759;CGTTACAGCTGCAACTTTAGAAGAAACTTACAAACGTGCTGAATATGCTAAAGAAGTAGGTTCGATCATCGTTATGGTTGATTTAGTTATGGGTTACACAGCTTTACAATCAATGGCTTATTGGTCACGTGAAAATGATATGTTATTACATTTACACCGTGCTGGTAACTCTACTTACGCTCGTCAAAAAAATCATGGTATTAACTTCCGTGTTATTTGTAAATGGATGCGTATGACTGGTGTTGATCATATCCATGCTGGTA;Eukaryota;Chromista;Chromobiota;Bacillariophyta;Bacillariophyceae;Bacillariales;Bacillariaceae;Nitzschia;Nitzschia_sigmoidea;Nit…
ASV760;CATCACTGCTGGTACAATGGAAGAAGTTTACAAACGTGCTGAGTATGCTAAAGCTGTTGGTTCTGTAATTGTTATGATCGATTTAGTAATGGGTTATACAGCAATTCAAAGTGCAGCTATCTGGTCTCGTGATAACGACATGTTATTACATTTACACCGTGCAGGTAACTCTACTTACGCTCGTCAAAAAAATCATGGTATTAACTTCCGTGTTATTTGTAAATGGATGCGTATGTCAGGTGTAGATCATATCCACGCTGGTA;Eukaryota;Chromista;Chromobiota;Bacillariophyta;Bacillariophyceae;Achnanthales;Achnanthidiaceae;Achnanthidium;Achnanthidium_minu…
ASV761;CATCACTGCAGGTACAATGGAAGAAGTATACAAACGTGCTAACTACGCTAAAGCTGTAGGTTCTGTAGTTGTTATGATTGACTTAGTAATGGGTTACACAGCAATTCAAAGTGCTGCTATTTGGTCTCGTGATAACGATGTACTTTTACACTTACACCGTGCAGGTAACTCTACATACGCTCGTCAAAAAAATCATGGTATTAACTTCCGTGTTATTTGTAAATGGATGCGTATGTCTGGTGTAGATCATATTCACGCTGGAA;Eukaryota;Chromista;Chromobiota;Bacillariophyta;Bacillariophyceae;NA;NA;NA;NA;Bacillariophyceae;100;100;100;100;86;39;22;22;11;0…
ASV762;CGTTACTGCTGCCACTATGGAAGAAGTATACAAACGTGCTGAGTACGCTAAAACAATCGGTTCTGTAATTATCATGATCGATTTAGTTATGGGTTATACAGCAATTCAAAGTATTGCAATATGGTCTCGTGAAAACGACATGGTTTTACACTTACACCGTGCAGGTAACTCTACATATGCTCGTCAAAAGAATCATGGTATTAACTTCCGTGTTATCTGTAAATGGATGCGTATGTCAGGTGTAGATCATATCCACGCTGGTA;Eukaryota;Chromista;Chromobiota;Bacillariophyta;Bacillariophyceae;Thalassiophysales;Catenulaceae;Amphora;NA;Amphora;100;100;100;…
ASV763;CATCACAGCTGGTACAATGGAAGAAGTGTACAAACGTGCTGAGTACGCTAAAGCTGTGGGTTCTGTGATTGTTATGATCGATTTAGTAATGGGTTATACAGCAATTCAAAGTGCAGCTATTTGGTCTCGTGACAATGATATGTTATTACATTTACACCGTGCAGGTAACTCTACATACGCACGTCAAAAAAATCATGGTATTAACTTCCGTGTTATTTGTAAATGGATGCGTATGTCAGGTGTAGATCATATCCACGCTGGTA;Eukaryota;Chromista;Chromobiota;Bacillariophyta;Bacillariophyceae;Achnanthales;Achnanthidiaceae;Achnanthidium;Achnanthidium_minu…
ASV764;CATTACAGCAGGTACAATGGAAGAAGTTTATAAACGTGCTGAGTACGCAAAATCAGTAGGTTCTATAATTGTGATGATCGATTTAGTTATGGGTTACACAGCAATTCAAAGTGCTGCTTATTGGTCTCGTGAAAACGATATGTTATTACACTTACACCGTGCAGGTAACTCTACATATGCTCGTCAAAAAAATCACGGTATTAACTTCCGTGTTATTTGTAAATGGATGCGTATGTCTGGTGTAGATCATATCCACGCTGGTA;Eukaryota;Chromista;Chromobiota;Bacillariophyta;Bacillariophyceae;Thalassiophysales;Catenulaceae;Halamphora;Halamphora_oligotrap…
ASV765;CATCACTGCTGGTACAATGGAAGAAGTGTACAAACGTGCTGAGTACGCTAAAGCTGTTGGTTCAGTAATTGTTATGATCGATTTAGTAATGGGTTACACAGCAATTCAAAGTGCTGCTTTATGGTCTCGTGAAAACGACTGTGTATTACACTTACACCGTGCAGGTAACTCTACATATGCTCGTCAAAAGAATCATGGTATTAACTTCCGTGTTATCTGTAAATGGATGCGTATGTCTGGTGTAGATCATATCCACGCTGGTA;Eukaryota;Chromista;Chromobiota;Bacillariophyta;Bacillariophyceae;Achnanthales;Achnanthidiaceae;NA;NA;Achnanthidiaceae;100;100;1…
ASV766;CATCACTGCTGGTACTATGGAAGAAGTTTACGCACGTGCAGAATATGGTAAAGCAGTTGGTTCTGTAATCGTTATGATCGATTTAGTTATGGGTTATACAGCAATTCAATCTGCTGCTATTTGGGCTCGTAACAACGACATGATCTTACACTTACACCGTGCAGGTAACTCTACTTACGCTCGTCAAAAGAATCATGGTATTAACTTCCGTGTTATCTGTAAATGGATGCGTATGGCGGGTGTAGACCATATCCACGCTGGTA;Eukaryota;Chromista;Chromobiota;Bacillariophyta;Bacillariophyceae;Naviculales;Sellaphoraceae;Sellaphora;Sellaphora_nigri;Sellaph…
ASV767;CATCACTGCTGGTACTATGGAATCTGTTTACGAACGTGCAGAGTACGCTAAATCAGTAGGTTCTGTAATTGTTATGATCGATTTAGTTATGGGTTACACAGCAATTCAAAGTGCTGCTATCTGGGCTCGTAGCGCTGATATGATTTTACACTTACACCGTGCAGGTAACTCTACTTACGCTCGTCAAAAAAACCATGGTATTAACTTCCGTGTTATTTGTAAATGGATGCGTATGGCTGGTGTAGATCATATCCACGCTGGTA;Eukaryota;Chromista;Chromobiota;Bacillariophyta;Bacillariophyceae;Naviculales;NA;NA;NA;Naviculales;100;100;100;100;84;68;35;26;2…
ASV768;CATCACTGCTGGTACAATGGAAGAAGCTTACAAACGTGCTGAATACGGTAAAGCTGTAGGTTCTGTAGTTGTAATGATCGATTTAGTTATGGGTTACACAGCAATTCAAAGTGCTGCTATTTGGGCTCGTGATAACGATGTAGTTTTACATTTACACCGTGCAGGTAACTCGACTTACGCTCGTCAAAAAAATCATGGTATCAACTTCCGTGTTATCTGTAAATGGATGCGTATGGCTGGGGTAGATCATATTCACGCAGGTA;Eukaryota;Chromista;Chromobiota;Bacillariophyta;Bacillariophyceae;Cymbellales;Cymbellaceae;Cymbella;NA;Cymbella;100;100;100;100;…
ASV769;CATTACGGCAGCGACTATGGAAGAAGTTTACAAACGTGCAGAATATGCTAAAACAGTTGGTTCTGTAATCGTTATGATCGATTTAGTAATGGGTTACACAGCAATTCAAAGTATTGCTATTTGGGCTCGTGAAAACGACATGATTTTACATTTACACCGTGCTGGTAACTCGACTTATGCTCGTCAAAAGAATCACGGTATTAACTTCCGTGTTATCTGTAAATGGATGCGTATGTCTGGTGTAGACCATATCCACGCTGGTA;Eukaryota;Chromista;Chromobiota;Bacillariophyta;Bacillariophyceae;Naviculales;Naviculaceae;Navicula;NA;Navicula;100;100;100;100;…
ASV770;CGTTACTGCTGCTACTATGGAAGAAGTGTACAAACGTGCTGAGTACGCTAAAACAGTAGGTTCTGTAATTGTTATGATCGATTTAGTAATGGGTTATACAGCAATTCAAAGTATTGCATTATGGGCTCGTGAAAACGACATGGTTTTACACTTACACCGTGCAGGTAACTCTACATATGCTCGTCAAAAGAATCATGGTATTAACTTCCGTGTTATCTGTAAATGGATGCGTATGTCAGGTGTAGATCATATCCACGCTGGTA;Eukaryota;Chromista;Chromobiota;Bacillariophyta;Bacillariophyceae;Thalassiophysales;Catenulaceae;Amphora;Amphora_pediculus;Ampho…
ASV771;CATCACAGCTGCTACTATGGAAGAACTTTACAAACGTGGTGAGTACGCTAAAGCTGTAGGTTCTGTAATCGTTATGATCGATTTAGTTTTAGGTTACACAGCAATTCAAAGTGCTGCTATCTGGGCTCGTGAAAACGATTTAGTATTACACTTACACCGTGCAGGTAACTCAACTTACGCTCGTCAAAAAAATCACGGTATTAACTTCCGTGTAATCTGTAAATGGATGCGTATGTCTGGTGTTGATCATATCCACGCTGGTA;Eukaryota;Chromista;Chromobiota;Bacillariophyta;Fragilariophyceae;Fragilariales;Fragilariaceae;Fragilaria;Fragilaria_sp.;Fragila…
ASV772;CGTTACAGCTGCAACTTTAGAAGAAACTTACAAACGTGCAGAATATGCTAAAGAAGTAGGTTCTATCATCGTTATGGTTGATTTAGTTATGGGTTACACAGCTTTACAATCAATGGCTATTTGGTCTCGTGAAAACGATATGTTATTACATTTACACCGTGCGGGTAACTCTACTTATGCTCGTCAAAAAAATCATGGTATTAACTTCCGTGTTATTTGTAAATGGATGCGTATGACTGGTGTAGATCATATTCATGCTGGTA;Eukaryota;Chromista;Chromobiota;Bacillariophyta;Bacillariophyceae;Bacillariales;Bacillariaceae;Nitzschia;Nitzschia_dissipata_var…
ASV773;CATCACTGCAGGTACAATGGAAGAAGTTTACAAACGTGCTGAATACGGTAAAGCTGTAGGTTCTATCGTTGTAATGATCGATTTAGTTATGGGTTACACAGCAATTCAAAGTGCTGCTCTTTGGGCTCGTGATAACGATTGTTTATTACATTTACACCGTGCAGGTAACTCAACTTATGCTCGTCAAAAAAACCACGGTATTAACTTCCGTGTTATTTGTAAATGGATGCGTATGGCTGGTGTTGATCACATCCACGCTGGTA;Eukaryota;Chromista;Chromobiota;Bacillariophyta;Bacillariophyceae;Cymbellales;Cymbellaceae;Cymbella;NA;Cymbella;100;100;100;100;…
ASV774;CGTTACTGCTGGTACAATGGAAGAAGTTTATAAACGTGCTGAATACGCTAAATCAGTAGGTTCTATCGTTATTATGATCGATTTAGTTATGGGTTATACAGCGATTCAATCAATTGCTCTTTGGTCTCGTGATAACGATATGCTTTTGCACTTACACCGTGCAGGTAACTCGACATATGCGCGTCAAAAAAATCATGGTATTAACTTCCGTGTAATTTGTAAATGGATGCGGATGTCAGGTGTAGATCATATCCATGCTGGTA;Eukaryota;Chromista;Chromobiota;Bacillariophyta;Bacillariophyceae;Rhopalodiales;Rhopalodiaceae;Epithemia;Epithemia_argus;Epithem…
ASV775;CATTACTGCTGCTACAATGGAAGAAGTTTACAAACGTGCTGATTACAGTAAAGCTGTAGGTTCTATAGTTGTAATGATCGATTTAGTTATGGGTTACACAGCAATTCAAAGTGCTGCTATCTGGGCTCGTGATAACGATTGTTTATTACACTTACACCGTGCAGGTAACTCAACTTACGCTCGTCAAAAAAACCATGGTATTAACTTCCGTGTTATTTGTAAATGGATGCGTATGGCTGGTGTAGATCATATCCACGCTGGTA;Eukaryota;Chromista;Chromobiota;Bacillariophyta;Bacillariophyceae;Cymbellales;Cymbellaceae;Cymbella;Cymbella_neocistula;Cymbella…
ASV776;CGTTACAGCTGCTACGATGGAAGAAGTATACAAACGTTCTGAGTATGCTAAAGCAATCGGTTCTGTAGTTATTATGATCGATTTAGTTATGGGTTATACTGCGATTCAATCAATTGCATACTGGGCTCGTGAAAATGATATGCTTTTACATTTACACCGTGCTGGTAACTCTACTTACGCGCGTCAAAAAAACCATGGTATTAACTTCCGTGTTATCTGTAAATGGATGCGTATGTCGGGTGTGGATCATATACACGCTGGTA;Eukaryota;Chromista;Chromobiota;Bacillariophyta;Mediophyceae;Thalassiosirales;Stephanodiscaceae;Lindavia;Lindavia_radiosa;Lindav…
ASV777;CATCACTGGTGGTACAATGGAAGAAGTTTACAAACGTGCTGAGTACGCTAAAGCTGTTGGTTCTATCGTTGTAATGATTGACTTAGTTATGGGTTACACAGCAATTCAAAGTGCTGCTATTTGGGCTCGTGATAACGATATGTTATTACACTTACACCGTGCGGGTAACTCAACTTACGCTCGTCAAAAAAATCATGGTATTAACTTCCGTGTTATCTGTAAATGGATGCGTATGTCTGGTGTAGACCATATCCACGCTGGTA;Eukaryota;Chromista;Chromobiota;Bacillariophyta;Bacillariophyceae;Naviculales;Naviculaceae;Geissleria;Geissleria_decussis;Geissl…
ASV778;CATTACTGCTGCAACTATGGAAGAACTATACAAACGTGGTGAATATGCTAAAGCTGTAGGTTCTGTAATCGTTATGATCGATTTAGTTTTAGGTTATACAGCAATTCAAAGTGCTGCTATCTGGGCTCGTGAAAACGATTTAGTATTACACTTACACCGTGCAGGTAACTCAACTTACGCTCGTCAAAAAAATCATGGTATCAACTTCCGTGTAATTTGTAAATGGATGCGTATGTCTGGTGTTGATCATATCCACGCAGGTA;Eukaryota;Chromista;Chromobiota;Bacillariophyta;Fragilariophyceae;Fragilariales;Fragilariaceae;Fragilaria;NA;Fragilaria;100;100;…
ASV779;CGTTACAGCTGCTACAATGGAAGAAGTTTACAAACGTGCAGCATACGCTAAGAGTGTTGGTTCTATTATCATCATGATCGATTTAGTTATGGGTTATACAGCAATTCAAAGTATAGCAATCTGGTCACGTGAAAATGACATGCTTTTACATTTACACCGTGCTGGTAACTCTACTTACGCGCGTCAAAAGAATCACGGTATTAACTTCCGTGTTATCTGTAAATGGATGCGTATGTCTGGTGTAGATCATATCCACGCTGGTA;Eukaryota;Chromista;Chromobiota;Bacillariophyta;Bacillariophyceae;NA;NA;NA;NA;Bacillariophyceae;100;100;100;99;87;44;39;26;14;0;…
ASV780;CATCACTGCTGGTACAATGGAAGAAGTTTACAAACGTGCTCAGTACGCTAAATCTGTTGGTTCAGTAATTATTATGATCGATTTAGTAATGGGTTACACAGCAATTCAAAGTGCTGCTATCTGGGCTCGTGAAAACGATTGTGTTTTACATTTACACCGTGCAGGTAACTCTACATATGCTCGTCAAAAAAATCATGGTATCAACTTCCGTGTTATCTGTAAATGGATGCGTATGTCTGGTGTGGATCACATCCACGCTGGTA;Eukaryota;Chromista;Chromobiota;Bacillariophyta;Bacillariophyceae;Achnanthales;Achnanthidiaceae;Psammothidium;Psammothidium_pseu…
ASV781;CGTTACAGGTGCTACAATGGAAGACGTTTACGAACGTTCTGAGTACGCTAAAGAAGTTGGTTCTGTAATTATCATGATCGATTTAGTAATGGGTTACACAGCAATTCAAAGTATTGCTTTATGGGCTCGTAAAAACGATATGATTTTACACTTACACCGTGCGGGTAACTCAACTTACGCTCGTCAAAAAAACCATGGTATTAACTTCCGTGTAATCTGTAAATGGATGCGTATGTCTGGTGTAGATCATATCCACGCTGGTA;Eukaryota;Chromista;Chromobiota;Bacillariophyta;Bacillariophyceae;Bacillariales;Bacillariaceae;Nitzschia;Nitzschia_palea;Nitzsch…
ASV782;CGTTACTGCTGCTACTATGGAAGAAGTGTACAAACGTGCTCAGTACGCTAAAACAGTAGGTTCTGTAATTATTATGATCGATTTAGTTATGGGTTATACTGCAATTCAAAGTATTGCACTATGGTCTCGTGAAAACGACATGGTTTTACACTTACACCGTGCAGGTAACTCTACATATGCTCGTCAAAAGAATCATGGTATTAACTTCCGTGTTATCTGTAAATGGATGCGTATGTCAGGTGTAGATCATATCCACGCTGGTA;Eukaryota;Chromista;Chromobiota;Bacillariophyta;Bacillariophyceae;Thalassiophysales;Catenulaceae;Amphora;Amphora_pediculus;Ampho…
ASV783;CGTAACAGCTGCAACTATGGAAGAAGTAATCAAACGTTGTGAATATGCTAAAGAAGTAGGTTCTATCATCGTTATGATCGATTTAGTTATGGGTTACACAGCTATTCAAAGTGCTGCAATTTGGGCTCGTGAAAACGATATGCTTTTACATTTACACCGTGCAGGTAACTCTACATATGCGCGTCAAAAAAATCATGGTATTAACTTCCGTGTAATTTGTAAATGGATGCGTATGTCTGGTGTAGATCACATTCACGCTGGTA;Eukaryota;Chromista;Chromobiota;Bacillariophyta;Bacillariophyceae;Bacillariales;Bacillariaceae;Nitzschia;Nitzschia_fonticola;Nit…
ASV784;CATCACTGCTGCTACTATGGAAGAACTTTACAAACGTGGTGCTTACGCTAAAGCTGTAGGTTCTGTAATCGTTATGATCGATTTAGTTTTAGGTTACACAGCAATTCAAAGTGCTGCTATCTGGGCTCGTGAAAACGATTTAGTATTACACTTACACCGTGCAGGTAACTCAACTTACGCTCGTCAAAAAAATCACGGTATCAACTTCCGTGTAATCTGTAAATGGATGCGTATGTCTGGTGTTGATCACATCCACGCAGGTA;Eukaryota;Chromista;Chromobiota;Bacillariophyta;Fragilariophyceae;Fragilariales;Fragilariaceae;Fragilaria;Fragilaria_gracilis;Fr…
ASV785;CGTTACTGCTGGTACAATGGAAGAAGTTTACAAACGTGCTGAATATGCTAAGTCTGTAGGTTCGATCATCATTATGATCGACTTAGTTATGGGCTATACAGCAATTCAATCAATTGCACTTTGGTCTCGTGACAACGATATGCTTTTACATTTACACCGTGCAGGTAACTCTACATATGCACGTCAAAAAAATCATGGTATTAACTTCCGTGTAATTTGTAAATGGATGCGTATGTCAGGTGTAGATCATATTCACGCTGGTA;Eukaryota;Chromista;Chromobiota;Bacillariophyta;Bacillariophyceae;Rhopalodiales;Rhopalodiaceae;Epithemia;Epithemia_gibba;Epithem…
ASV786;CATCACTGCAGCTACTATGGAAGAAGTTTACAGACGTGCTGAATATGCTAAAGCAGTAGGTTCTATCGTTGTTATGATTGACTTAGTAATGGGCTATACAGCAATTCAAAGTTCTGCTATTTGGGCTCGTGAAAATGATATGCTTCTACATTTACACCGTGCAGGTAACTCAACATATGCTCGTCAAAAAAATCATGGGATTAACTTCCGTGTTATTTGTAAATGGATGCGTATGTCTGGTGTAGACCATATCCACGCTGGTA;Eukaryota;Chromista;Chromobiota;Bacillariophyta;Bacillariophyceae;Naviculales;Neidiaceae;Neidium;NA;Neidium;100;100;100;100;95;9…
ASV787;CATCACTGCAGGTACGATGGAAGAAGTTTACAAACGTGCTGAATATGCTAAAGCTGTTGGTTCAATAATTGTAATGATCGATTTAGTAATGGGTTATACAGCAATTCAAAGTGCTGCAATCTGGGCTCGTGAGAATGATTGTATTTTACATTTACACCGTGCAGGTAACTCTACATATGCTCGTCAAAAAAATCATGGTATTAACTTCCGTGTTATTTGTAAATGGATGCGTATGTCTGGTGTAGATCATATCCACGCTGGTA;Eukaryota;Chromista;Chromobiota;Bacillariophyta;Bacillariophyceae;NA;NA;NA;NA;Bacillariophyceae;100;100;100;100;98;55;55;31;24;3…
ASV788;CATTACTGCTGGTACAATGGAAGAAGTGTACAAACGTGCTGAGTACGCTAAAGCGGTTGGTTCAGTAATTGTTATGATCGATTTAGTAATGGGTTATACAGCAATTCAAAGTGCAGCTATCTGGTCTCGTGAAAATGACATGGTATTACATTTACACCGTGCAGGTAACTCTACATATGCTCGTCAAAAAAATCATGGTATTAATTTCCGTGTTATCTGTAAATGGATGCGTATGTCTGGTGTAGATCATATCCACGCTGGTA;Eukaryota;Chromista;Chromobiota;Bacillariophyta;Bacillariophyceae;Achnanthales;Achnanthidiaceae;Achnanthidium;Achnanthidium_minu…
ASV789;CATCACTGCTGGTACTATGGAAGAAGTTTACAAACGTGCAGAATACGGTAAAGCAGTTGGTTCTATCGTTGTTATGATCGATTTAGTTATGGGTTACACAGCAATTCAAAGTGCTGCTATCTGGGCTCGTGATAACGACATGCTTTTACACTTACACCGTGCAGGTAACTCTACTTACGCTCGTCAAAAGAATCATGGTATTAACTTCCGTGTAATCTGTAAATGGATGCGTATGTCTGGTGTAGATCATATCCACGCTGGTA;Eukaryota;Chromista;Chromobiota;Bacillariophyta;Bacillariophyceae;Naviculales;Sellaphoraceae;Sellaphora;Sellaphora_bacillum;Sell…
ASV790;CGTTACCGCTGCAACTATGGAAGAGGTTTACAAACGTGCAGAATATGCTAAACTGGTAGGCTCTGTGATCATTATGATCGATTTAGTTATGGGTTACACAGCAATTCAAAGTATTGCAATCTGGGCTCGTGAAAACGATATGATTTTACATTTACATCGTGCGGGTAATTCTACTTACGCTCGTCAAAAAAACCATGGTATTAACTTCCGTGTTATCTGTAAATGGATGCGTATGTCTGGTGTAGATCATATTCACGCAGGTA;Eukaryota;Chromista;Chromobiota;Bacillariophyta;Fragilariophyceae;Fragilariales;Fragilariaceae;Staurosira;Staurosira_venter;Stau…
ASV791;CATTACTGCAGCTACTATGGAAGAAGTGTACAAACGTGCAGAATACGCTAAAACAGTTGGTTCTATCGTTGTTATGATCGATTTAGTAATGGGTTACACAGCAATTCAAAGTATTGCTCTTTGGGCTCGTGAAAACGACATGCTTTTACACTTACACCGTGCTGGTAACTCGACTTATGCTCGTCAAAAGAATCACGGTATTAACTTCCGTGTTATCTGTAAATGGATGCGTATGTCTGGTGTAGATCATATCCACGCTGGTA;Eukaryota;Chromista;Chromobiota;Bacillariophyta;Bacillariophyceae;Naviculales;Naviculaceae;Navicula;Navicula_cryptotenella;Navic…
ASV792;CGTAACAGCTGCAACTATGGAAGAAGTAATTAAACGTTGTGAATACGCTAAAGAAGTAGGTTCTATCATCGTTATGATCGATTTAGTTATGGGTTATACAGCAATTCAAAGTGCTGCAATTTGGGCTCGTGAAAATGATATGCTTTTACATTTACACCGTGCAGGTAACTCAACATATGCGCGTCAAAAAAATCATGGTATTAACTTCCGTGTAATTTGTAAATGGATGCGTATGTCTGGTGTAGATCATATTCACGCTGGTA;Eukaryota;Chromista;Chromobiota;Bacillariophyta;Bacillariophyceae;Bacillariales;Bacillariaceae;Nitzschia;Nitzschia_acidoclinata;…
ASV793;CATCACTGCTGGTACAATGGAAGAAGTTTACAAACGTGCTGTGTACGCTAAAGCTGTTGGTTCAGTAATTATTATGATCGATTTAGTAATGGGTTACACAGCAATTCAAAGTGCTGCTATCTGGGCTCGTGAAAACGATTGTGTATTACATTTACACCGTGCAGGGAACTCTACATATGCTCGTCAAAAAAATCATGGTATCAATTTCCGTGTTATCTGTAAATGGATGCGTATGTCTGGTGTAGATCATATTCACGCTGGTA;Eukaryota;Chromista;Chromobiota;Bacillariophyta;Bacillariophyceae;Achnanthales;Achnanthidiaceae;NA;NA;Achnanthidiaceae;100;100;1…
ASV794;CGTTACCGCTGCAACTATGGAAGAAGTTTACAAACGTGCAGAATATGCAAAACTGGTAGGCTCTGTGATCATTATGATCGATTTAGTTATGGGTTACACAGCCATTCAAAGTATTGCACTTTGGTCTCGTGAAAACGACATGATTTTACATTTACATCGTGCGGGTAATTCTACTTACGCTCGTCAAAAAAACCATGGTATTAATTTCCGTGTTATCTGTAAATGGATGCGTATGTCTGGTGTAGATCATATTCACGCAGGTA;Eukaryota;Chromista;Chromobiota;Bacillariophyta;Fragilariophyceae;Fragilariales;Fragilariaceae;Staurosira;NA;Staurosira;100;100;…
ASV795;CATCACAGCTGCGACAATGGAAGAAGTTTACAAACGTGCGAATTACGCTAAAGCTGTTGGCTCTGTTATCGTTATGATCGATTTAGTTATGGGTTATACAGCGATTCAAAGTGCAGCAATCTGGTCACGTGAAAATGACATGATTTTACATTTACACCGTGCTGGTAACTCTACTTACGCACGTCAAAAGAATCACGGTATTAACTTCCGTGTTATCTGTAAATGGATGCGTATGTCTGGTGTAGATCATATCCACGCTGGTA;Eukaryota;Chromista;Chromobiota;Bacillariophyta;NA;NA;NA;NA;NA;Bacillariophyta;100;100;100;99;38;32;22;17;17;0;0;0;0;0;0;0;0;0;0…
ASV796;CATCACTGCTGGTACTATGGAAGAAGTTTACAAACGTGCTGAGTACGCTAGAGCAGTTGGTTCTATAATCGTAATGATCGATTTAGTTATGGGTTACACAGGTATTCAAAGTGCAGCAATCTGGGCTCGTGATAACGATATGATTTTACACTTACACCGTGCTGGTAACTCTACATATGCTCGTCAAAAGAATCATGGTATTAACTTCCGTGTTATCTGTAAATGGATGCGTATGTCTGGTGTAGATCATATCCACGCTGGTA;Eukaryota;Chromista;Chromobiota;Bacillariophyta;Bacillariophyceae;NA;NA;NA;NA;Bacillariophyceae;100;100;100;100;83;38;25;19;19;0…
ASV797;CATCACAGCAGGTACTATGGAAGAAGTTTACAAACGTGCAACTTACGCTAAAGCAGTAGGTTCTATTATCGTTATGGTCGATTTAGTTCTGGGTTACACAGCAATTCAAAGTGCTGCAATCTGGGCTCGTGACAACGATTTAATCTTACACTTACACCGTGCAGGTAACTCTACATATGCTCGTCAAAAAAATCATGGTATTAACTTCCGTGTTATTTGTAAATGGATGCGTATGTGTGGTGTTGATCACATTCACGCTGGTA;Eukaryota;Chromista;Chromobiota;Bacillariophyta;Bacillariophyceae;NA;NA;NA;NA;Bacillariophyceae;100;100;100;100;79;43;16;16;16;0…
ASV798;CGTTACAGGTGCTACAATGGAAGACGTTTACGAACGTTCTGAGTACGCTAAAGAAATCGGTTCTGTAATTATCATGATCGATTTAGTAATGGGTTACACAGCAATTCAAAGTATTGCTTTATGGGCTCGTAAAAACGACATGATTTTACACTTACACCGTGCGGGTAACTCAACTTACGCTCGTCAAAAAAACCATGGTATTAACTTCCGTGTAATCTGTAAATGGATGCGTATGTCTGGTGTAGATCATATCCACGCTGGTA;Eukaryota;Chromista;Chromobiota;Bacillariophyta;Bacillariophyceae;Bacillariales;Bacillariaceae;Nitzschia;Nitzschia_palea;Nitzsch…
ASV799;CATCACTGCAGGTACTATGGAAGAAGCTTACAAACGTGCTGAATACGGTAAAGCTGTAGGTTCTATCGTTGTAATGATCGATTTAGTTATGGGTTACACAGCAATTCAAAGTGCTGCTCTTTGGGCTCGTGATAACGATTGTTTATTACACTTACACCGTGCAGGTAACTCAACTTATGCTCGTCAAAAAAATCACGGTATTAACTTCCGTGTTATTTGTAAATGGATGCGTATGGCTGGTGTTGATCATATCCACGCTGGTA;Eukaryota;Chromista;Chromobiota;Bacillariophyta;Bacillariophyceae;Cymbellales;Cymbellaceae;Cymbella;Cymbella_excisa;Cymbella_exc…
ASV800;CATCACTGCAGCTACAATGGAAGAAGTGTACAAACGTGCTGAGTACGCTAAAATGGTAGGATCTGTAATTGTAATGATCGATTTAGTAATGGGTTACACAGCAATTCAAAGTATTGCTTACTGGGCTCGTGAAAACGATATGTTATTACACTTACACCGTGCTGGTAACTCTACATATGCTCGTCAAAAGAACCATGGTATTAACTTCCGTGTTATCTGTAAATGGATGCGTATGTCTGGTGTAGATCATATCCACGCTGGAA;Eukaryota;Chromista;Chromobiota;Bacillariophyta;Bacillariophyceae;Naviculales;Sellaphoraceae;Fistulifera;Fistulifera_saprophila;…
ASV801;TATTACTGCAGGTACAATGGAAGAAGTGTACAAACGTGCGGAGTACGCGAAAGCTGTTGGTTCAGTAATTGTAATGATCGATTTAGTAATGGGTTACACAGCAATTCAAAGTGCTGCTATCTGGTCTCGTGATAATGATATGATTTTACATTTACACCGTGCAGGTAACTCTACTTACGCTCGTCAAAAGAATCATGGTATTAACTTCCGTGTTATCTGTAAATGGATGCGTATGTCTGGTGTAGATCACATTCACGCTGGTA;Eukaryota;Chromista;Chromobiota;Bacillariophyta;Bacillariophyceae;Achnanthales;Achnanthidiaceae;Planothidium;NA;Planothidium;100…
ASV802;CATTACAGCAGCTACTATGGAAGAAGTGTACAAACGTGCTGAGTACGCTAAACTTATTGGTTCTATAGTTGTTATGATCGATTTAGTAATGGGTTATACAGCAATTCAAAGTATTGCTTTATGGGCTCGTGAAAACGATATGTTATTACACTTACACCGTGCTGGTAATTCTACTTACGCTCGTCAAAAAAACCATGGTATTAACTTCCGTGTTATTTGTAAATGGATGCGTATGTCTGGTGTAGATCACATCCACGCTGGTA;Eukaryota;Chromista;Chromobiota;Bacillariophyta;Bacillariophyceae;Naviculales;Naviculaceae;Navicula;NA;Navicula;100;100;100;100;…
ASV803;CATTACTGCAGGTACAATGGAAGAAGTGTACAAACGTGCTGAGTACGGAAAAGCTGTTGGTTCTGTAATTGTAATGATTGACTTAGTAATGGGTTACACAGCAATTCAAAGTGCTGCAATCTGGGCTCGTGACAATGACATGCTTTTACACTTACACCGTGCAGGTAACTCTACATATGCTCGTCAAAAGAATCATGGTATTAACTTCCGTGTTATCTGTAAATGGATGCGTATGTCTGGTGTAGACCATATCCACGCTGGTA;Eukaryota;Chromista;Chromobiota;Bacillariophyta;Bacillariophyceae;Naviculales;Stauroneidaceae;Craticula;Craticula_subminuscula;C…
ASV804;CGTAACAGCTGCAACTATGGAAGAAGTAATCAAACGTTGTGAATACGCGAAAGAAGTAGGTTCTGTCGTTGTTATGATCGATTTAGTTATGGGTTACACAGCTATTCAAAGTGCTGCAATCTGGGCTCGTGAAAACGATATGCTTTTACATTTACACCGTGCAGGTAACTCTACATACGCGCGTCAAAAAAATCATGGTATTAACTTCCGTGTAATTTGTAAATGGATGCGTATGTCTGGTGTAGATCATATCCACGCTGGTA;Eukaryota;Chromista;Chromobiota;Bacillariophyta;Bacillariophyceae;Bacillariales;Bacillariaceae;Nitzschia;Nitzschia_fonticola;Nit…
ASV805;CATCACTGCTGGTACTATGGAAGAAGTTACTAAACGTGCAGACTACGCTAAATCTGTAGGTTCTGTAATCGTTATGATCGATTTAGTTATGGGTTACACAGCAATTCAAAGTGCTGCTATTTGGGCTCGTGAAAACGATATGCTTTTACATTTACACCGTGCAGGTAACTCAACTTACGCACGTCAAAAAAATCACGGTATTAATTTCCGTGTTATCTGTAAATGGATGCGTATGTCTGGTGTAGATCATATCCACGCTGGTA;Eukaryota;Chromista;Chromobiota;Bacillariophyta;Bacillariophyceae;Naviculales;Pinnulariaceae;Caloneis;Caloneis_silicula;Caloneis…
ASV806;CATCACAGCTGCTACTATGGAAGAACTTTACAAACGTGGTGAGTACGCTAAAGCTGTAGGTTCTGTAATCGTTATGATCGATTTAGTTTTAGGTTACACAGCAATTCAAAGTGCTGCTATCTGGGCTCGTGAAAACGATTTAGTATTACACTTACACCGTGCAGGTAACTCAACTTACGCTCGTCAAAAAAATCACGGTATCAACTTCCGTGTAATTTGTAAATGGATGCGTATGTCGGGTGTTGACCATATCCACGCAGGTA;Eukaryota;Chromista;Chromobiota;Bacillariophyta;Fragilariophyceae;Fragilariales;Fragilariaceae;Fragilaria;Fragilaria_acus/radian…
ASV807;CATCACTGCTGGTACAATGGAAGAAGCTTACAAACGTGCTGAGTACGGTAAAGCTGTAGGTTCAGTAATTGTAATGATCGATTTAGTTATGGGTTACACAGCAATTCAAAGTGCTGCTATTTGGGCTCGTAACAACGATCTGCTTTTACACTTACACCGTGCAGGTAACTCAACTTACGCTCGTCAAAAAAATCACGGTATTAACTTCCGTGTTATCTGTAAATGGATGCGTATGTCTGGTGTAGATCACATTCACGCTGGTA;Eukaryota;Chromista;Chromobiota;Bacillariophyta;Bacillariophyceae;Cymbellales;Cymbellaceae;Encyonopsis;Encyonopsis_microcephala;…
ASV808;CATTACTGCTGCTACTATGGAAGAAGTGTACAAACGTGCTGAGTACGCTAAAACAGTAGGTTCTGTAATTGTTATGATCGATTTAGTAATGGGTTATACAGCAATTCAAAGTATTGCATTATGGGCTCGTGAAAACGACATGGTTTTACACTTACACCGTGCAGGTAACTCTACATATGCTCGTCAAAAGAATCATGGTATTAATTTCCGTGTTATCTGTAAATGGATGCGTATGTCAGGTGTAGATCATATCCACGCTGGTA;Eukaryota;Chromista;Chromobiota;Bacillariophyta;Bacillariophyceae;Thalassiophysales;Catenulaceae;Amphora;Amphora_pediculus;Ampho…
ASV809;CATCACTGCTGGTACAATGGAAGAACTTTACAAACGTGCTGAATACGGTAAAGCTGTAGGTTCTGTAATCGTAATGATCGATTTAGTTCTAGGTTACACAGCAATTCAAAGTGCTGCTATCTGGGCTCGTGACAACGATATGATTTTACACTTACACCGTGCTGGTAACTCTACTTACGCGCGTCAAAAAAATCATGGTATCAACTTCCGTGTTATCTGTAAATGGATGCGTATGGCTGGTGTAGATCACATTCACGCAGGTA;Eukaryota;Chromista;Chromobiota;Bacillariophyta;Bacillariophyceae;Cymbellales;Cymbellaceae;NA;NA;Cymbellaceae;100;100;100;100;87…
ASV810;CATGACTGCCGGTACTATGGAAGAAGTTTACAAACGTGGAGAATATGCTAAAGCAGTTGGTTCTATCATTGTAATGGTCGATTTAGTATTGGGTTACACAGCAATCCAAAGTGCAGCGATCTGGGCACGTGAAAATGACCTAATTTTACATTTACACCGTGCTGGTAACTCTACATACGCACGTCAAAAAAATCATGGGATTAACTTCCGTGTTATTTGTAAATGGATGCGTATGTCTGGTGTAGATCATATCCACGCTGGTA;Eukaryota;Chromista;Chromobiota;Bacillariophyta;NA;NA;NA;NA;NA;Bacillariophyta;100;100;100;100;32;32;30;30;30;0;0;0;0;0;0;0;0;0;…
ASV811;CATCACTGCAGCTACTATGGAAGAAGTTTACAAACGTGCTCAATACGCTAAAGCAGTAGGTTCTGTAATTGTAATGATCGATTTAGTAATGGGTTATACAGCAATTCAAAGTTCTGCTATATGGGCTCGTGAAAACGATATGATTTTACATTTACACCGTGCAGGTAACTCTACGTACGCTCGTCAAAAAAATCATGGTATTAACTTCCGTGTTATTTGTAAATGGATGCGTATGTCTGGTGTAGATCATATCCACGCTGGTA;Eukaryota;Chromista;Chromobiota;Bacillariophyta;Bacillariophyceae;Naviculales;Stauroneidaceae;Stauroneis;NA;Stauroneis;100;100;1…
ASV812;CATCACTGCTGGTACAATGGAACAAGTTTACGAACGTGCAGAATATGCTAAATCAGTAGGTTCTATCATCGTTATGATCGACTTAGTTATGGGTTACACAGCAATCCAATCTTCTGCGCTTTGGGCTCGTAACAATGACATGCTTTTACATTTACACCGTGCAGGTAACTCAACTTACGCTCGTCAAAAAAATCATGGTATTAACTTCCGTGTTATTTGTAAATGGATGCGTATGTCTGGTGTAGATCATATCCACGCTGGTA;Eukaryota;Chromista;Chromobiota;Bacillariophyta;Bacillariophyceae;Naviculales;Pinnulariaceae;Pinnularia;Pinnularia_grunowii;Pinn…
ASV813;CATCACTGCTGGTACAATGGAAGAAGTTTACAAACGTGCTGAGTACGGTAAAGCTGTTGGTTCAATCATCGTTATGATCGATTTAGTTATGGGTTACACAGCAATTCAAAGTGCTGCGATCTGGGCTAGAGAAAACGACTGTATTTTACACTTACACCGTGCAGGTAACTCAACTTACGCTCGTCAAAAGAACCATGGTATTAACTTCCGTGTTATCTGTAAATGGATGCGTATGTCTGGTGTAGATCATATCCACGCTGGTA;Eukaryota;Chromista;Chromobiota;Bacillariophyta;Bacillariophyceae;Cymbellales;NA;NA;NA;Cymbellales;100;100;100;100;94;62;48;31;3…
ASV814;CGTGACAGCTGCAACTTGGGAAGAAGTACTTAAACGTTGTGAATATGCTAAAGAAGTAGGTTCTATCATCGTTATGATCGATTTAGTTATGGGTTACACAGCAATTCAAAGTGCTGCACTTTGGGCTCGTGACAATGATATGCTTTTACATTTACACCGTGCAGGTAACTCAACGTATGCGCGTCAAAAAAATCATGGTATTAATTTCCGTGTAATTTGTAAATGGATGCGTATGTCCGGTGTTGATCATATTCACGCTGGTA;Eukaryota;Chromista;Chromobiota;Bacillariophyta;Bacillariophyceae;Bacillariales;Bacillariaceae;Nitzschia;Nitzschia_soratensis;Ni…
ASV815;CATTACTGCAGCTACTATGGAAGAAGTTTACAAACGTGCTGAGTATGCAAAATCTGTTGGTTCGATTGTTGTCATGATCGATTTAGTTATGGGTTACACAGCAATTCAATCAATTGCTATTTGGTCTCGTAACAACGACATGTTATTACACTTACACCGTGCAGGTAACTCTACATACGCTCGTCAAAAAAATCATGGTATTAACTTCCGTGTTATCTGTAAATGGATGCGTATGTCTGGTGTAGATCATATCCACGCTGGTA;Eukaryota;Chromista;Chromobiota;Bacillariophyta;Bacillariophyceae;Mastogloiales;Mastogloiaceae;Aneumastus;Aneumastus_pseudoapicu…
ASV816;TATCACTGCAGCTACTATGGAAGAAGTGTACAAACGTGCTGAGTACGCTAAAATGGTTGGTTCTATAGTTGTTATGATCGATTTAGTAATGGGTTACACAGCAATCCAAAGTATTGCTTTATGGGCTCGTGAAAATGATATGCTTTTACACTTACACCGTGCTGGTAACTCTACTTACGCTCGTCAAAAGAATCATGGTATTAACTTCCGTGTTATCTGTAAATGGATGCGTATGTCTGGTGTAGATCACATCCACGCTGGTA;Eukaryota;Chromista;Chromobiota;Bacillariophyta;Bacillariophyceae;Naviculales;Naviculaceae;NA;NA;Naviculaceae;100;100;100;100;90…
ASV817;CATTACTGCAGGTACAATGGAAGAAGTATACAAACGTGCTGATTATGCAAAAGCTGTTGGTTCAGTAGTTGTAATGATCGATTTAGTAATGGGTTACACAGCAATTCAAAGTGCTGCAATCTGGGCTCGTGATAACGATTGTGTTTTACATTTACACCGTGCTGGTAACTCTACATATGCTCGTCAAAAAAATCATGGTATTAACTTCCGTGTTATTTGTAAATGGATGCGTATGTCAGGTGTAGATCATATCCACGCTGGTA;Eukaryota;Chromista;Chromobiota;Bacillariophyta;Bacillariophyceae;NA;NA;NA;NA;Bacillariophyceae;100;100;100;100;90;29;25;9;5;0;0…
ASV818;CATCACTGCTGGTACAATGGAAGAAGTTTACAAACGTGCCGAATATGCTAAAGCTGTTGGTTCTGTTGTTGTAATGATCGATTTAGTTATGGGTTACACAGCAATTCAAAGTGCTGCTATTTGGGCTCGTGATAACGATATGTTATTACACTTACACCGTGCGGGTAACTCAACTTACGCTCGTCAAAAAAATCATGGTATTAACTTCCGTGTTATCTGTAAATGGATGCGTATGTCTGGTGTAGACCATATCCACGCTGGTA;Eukaryota;Chromista;Chromobiota;Bacillariophyta;Bacillariophyceae;Naviculales;Naviculaceae;Geissleria;Geissleria_decussis;Geissl…
ASV819;CATCACTGCAGGTACTATGGAAGAAGTTTACAAACGTGCTGAATATGCTAAAGCAGTAGGTTCTATCGTCGTTATGATTGACTTAGTAATGGGTTATACAGCAATTCAAAGTTCTGCTATTTGGGCTCGTGAAAATGATATGCTTCTACATTTACACCGTGCCGGTAACTCAACATATGCTCGTCAAAAAAATCATGGTATTAACTTCCGTGTTATTTGTAAATGGATGCGTATGTCTGGTGTAGATCATATCCACGCTGGTA;Eukaryota;Chromista;Chromobiota;Bacillariophyta;Bacillariophyceae;Naviculales;Neidiaceae;Neidium;Neidium_sp.;Neidium_sp.;100;100…
ASV820;CATCACTGCTGGTACAATGGAAGAAGTTTATGCACGTGCAGAATATGCTAAAGCAGTAGGTTCTGTAATTGTTATGATCGATTTAGTTATGGGTTACACAGCAATCCAAACTGCAGCTATCTGGTCTCGTAACAACGATATGATCTTACACTTACACCGTGCAGGTAACTCAACTTATGCTCGTCAAAAGAACCACGGTATTAATTTCCGTGTTATCTGTAAATGGATGCGTATGTCTGGTGTAGACCACATCCACGCTGGTA;Eukaryota;Chromista;Chromobiota;Bacillariophyta;Bacillariophyceae;Naviculales;Pinnulariaceae;Pinnularia;NA;Pinnularia;100;100;10…
ASV821;CATTACTGCTGGTACAATGGAAGAAGTGTACAAACGTGCTGAGTACGCTAAAGCTGTTGGTTCTGTAATCGTAATGATCGATTTAGTTATGGGTTACACAGCTATTCAAAGTTCTGCTATCTGGGCTCGTGACAATGACATGATCTTACACTTACACCGTGCAGGTAACTCAACTTACGCTCGTCAAAAAAATCATGGTATTAACTTCCGTGTTATTTGTAAATGGATGCGTATGTCAGGTGTAGATCATATCCACGCTGGTA;Eukaryota;Chromista;Chromobiota;Bacillariophyta;Bacillariophyceae;Cymbellales;Gomphonemataceae;Gomphonema;Gomphonema_rosenstocki…
ASV822;CATTACTGCAGCTACAATGGAAGAAGTGTACAAACGTGCTGAGTACGCTAAAATGGTAGGTTCTGTAATTGTAATGATCGATTTAGTAATGGGTTACACTGCAATTCAAAGTATTGCTTACTGGGCTCGTGAAAACGATATGTTATTACACTTACACCGTGCTGGTAACTCTACATACGCTCGTCAAAAAAACCATGGTATTAACTTCCGTGTTATCTGTAAATGGATGCGTATGTCTGGTGTAGATCATATCCACGCTGGAA;Eukaryota;Chromista;Chromobiota;Bacillariophyta;Bacillariophyceae;Naviculales;Sellaphoraceae;Fistulifera;Fistulifera_saprophila;…
ASV823;TATTACAGGTGCTACAATGGAAGACGTTTACGAACGTGCTGAGTACGCTAAAGAAGTAGGTTCTGTAATTGTTATGATCGATTTAGTAATGGGTTACACAGCAATTCAAAGTATTGCTTTATGGGCTCGTAAAAATGATATGCTTTTACACTTACACCGTGCTGGTAACTCAACTTACGCTCGTCAAAAAAACCACGGTATTAACTTCCGTGTAATCTGTAAATGGATGCGTATGTCTGGTGTAGACCATATCCACGCAGGTA;Eukaryota;Chromista;Chromobiota;Bacillariophyta;Bacillariophyceae;Bacillariales;Bacillariaceae;Nitzschia;Nitzschia_paleacea;Nitz…
ASV824;CGTTACAGCTGCAACTTTAGAAGAAACTTACAAACGTGCAGAATATGCTAAAGAAATAGGTTCTATCATCGTCATGGTTGATTTAGTTATGGGTTACACAGCTTTACAATCAATGGCTATTTGGTCTCGTGAAAACGATATGCTATTACATTTACACCGTGCGGGTAACTCTACTTATGCTCGTCAAAAAAACCATGGTATTAATTTCCGTGTTATTTGTAAATGGATGCGTATGACTGGTGTAGATCATATTCATGCTGGTA;Eukaryota;Chromista;Chromobiota;Bacillariophyta;Bacillariophyceae;Bacillariales;Bacillariaceae;Nitzschia;NA;Nitzschia;100;100;10…
ASV825;CATCACTGCTGGTACAATGGAAGAAGTTTATGCTCGTGCAGAATACGCTAAAAGCCTTGGTTCTGTAATTGTTATGATCGATTTAGTTATGGGCTACACAGCAATTCAAAGTGCTGCAATCTGGTCTCGTCAAAACGACATGCTTTTACACTTACACCGTGCTGGTAACTCTGCTTACGCTCGTCAAAAAAATCATGGTATTAACTTCCGTGTTATTTGTAAATGGATGCGTATGTCTGGTGTAGATCATATCCACGCTGGTA;Eukaryota;Chromista;Chromobiota;Bacillariophyta;Bacillariophyceae;Naviculales;Sellaphoraceae;Mayamaea;Mayamaea_permitis;Mayamaea…
ASV826;CATCACTGCTGGTACAATGGAAGAAGTTTACAAACGTGCTGAATATGCTAAAGCTGTAGGTTCAATCATTGTAATGATCGATTTAGTTATGGGTTACACAGCAATTCAAAGTTCTGCTATTTGGGCTCGTGATAATGATATGCTTTTACATTTACACCGTGCGGGTAACTCAACTTACGCTCGTCAAAAAAATCATGGTATTAACTTCCGTGTTATTTGTAAATGGATGCGTATGTCTGGTGTAGATCATATCCACGCTGGTA;Eukaryota;Chromista;Chromobiota;Bacillariophyta;Bacillariophyceae;Cymbellales;Gomphonemataceae;Gomphonema;Gomphonema_micropus;Go…
ASV827;CATCACTGCTGGTACAATGGAAGAAGTATACAAACGTGCTGAGTATGCTAAAGCGGTTGGTTCAGTAATTGTTATGATCGATTTAGTAATGGGTTACACAGCAATTCAAAGTGCTGCTATCTGGTCTCGTGAAAACGATTGTGTATTACATTTACACCGTGCAGGTAACTCTACATACGCTCGTCAAAAGAATCATGGTATCAACTTCCGTGTTATCTGTAAATGGATGCGTATGTCTGGTGTAGATCATATCCACGCTGGTA;Eukaryota;Chromista;Chromobiota;Bacillariophyta;Bacillariophyceae;Achnanthales;Achnanthidiaceae;NA;NA;Achnanthidiaceae;100;100;1…
ASV828;CATTACTGCTGGTACGATGGAAGAAGTTTATGCACGTGCAGAATATGGTAAAGCAGTAGGTTCTGTAATTGTTATGATCGATTTAGTAATGGGTTACACAGCAATTCAAAGTGCTGCTATTTGGGCACGTAATAACGATATGCTATTACATTTACACCGTGCAGGTAATTCTACTTATGCTCGTCAAAAAAATCACGGTATTAATTTCCGTGTTATCTGTAAATGGATGCGTATGGCTGGTGTAGATCACATCCACGCTGGTA;Eukaryota;Chromista;Chromobiota;Bacillariophyta;Bacillariophyceae;NA;NA;NA;NA;Bacillariophyceae;100;100;100;100;88;49;40;33;13;0…
ASV829;CATCACTGCTGGTACAATGGAAGAAGTTTACGCACGTGCAGAATATGCTAAATCAGTAGGTTCTATCATTGTTATGATCGATTTAGTTATGGGTTACACAGCAATCCAAAGTGCAGCTATTTGGGCTCGTAGCAACGATATGTTATTACACTTACACCGTGCAGGTAACTCAACTTACGCTCGTCAAAAGAACCATGGTATTAACTTCCGTGTTATCTGTAAATGGATGCGTATGTCTGGTGTAGATCACATCCACGCTGGTA;Eukaryota;Chromista;Chromobiota;Bacillariophyta;Bacillariophyceae;Naviculales;Pinnulariaceae;Pinnularia;NA;Pinnularia;100;100;10…
ASV830;CATCACTGCAGCTACAATGGAAGAAGTTTACAAACGTGCTGAATATGCGAAATCAGTAGGTTCTGTAATCGTAATGATTGACTTAGTAATGGGTTACACAGCGATTCAATCAATTGCTTACTGGGCTCGTGAAAACGATATGCTTTTACATTTACACCGTGCAGGTAACTCTACATATGCACGTCAAAAAAACCATGGTATTAACTTCCGTGTAATTTGTAAATGGATGCGTATGTCAGGTGTAGACCACATCCACGCTGGTA;Eukaryota;Chromista;Chromobiota;Bacillariophyta;Bacillariophyceae;Surirellales;Surirellaceae;Iconella;NA;Iconella;100;100;100;10…
ASV831;CATCACTGCTGCTACAATGGAAGAAGTATACAAACGTGCTGAATATGCTAAAGCTGTTGGCTCTGTAATTGTTATGATCGACTTAGTAATGGGTTACACAGCAATTCAAAGTTCTGCTATATGGGCTCGTGAAAACGATATGCTTTTACACTTACACCGTGCAGGTAACTCAACTTACGCTCGTCAAAAAAATCATGGTATTAACTTCCGTGTTATTTGTAAATGGATGCGTATGTCTGGTGTAGACCATATCCACGCTGGTA;Eukaryota;Chromista;Chromobiota;Bacillariophyta;Bacillariophyceae;Cymbellales;Gomphonemataceae;Gomphonema;Gomphonema_hebridense;…
ASV832;TATCACAGCAGCTACTATGGAAGAAGTGTACAAACGTGCTGAGTACGCTAAAACGGTTGGTTCTGTAATTGTTATGATCGATTTAGTAATGGGTTACACAGCAATCCAAAGTATTGCTTTATGGTCTCGTGAAAATGATATGGTTTTACACTTACACCGTGCTGGTAACTCTACTTACGCTCGTCAAAAGAATCATGGTATTAACTTCCGTGTTATCTGTAAATGGATGCGTATGTCTGGTGTAGATCACATCCACGCTGGTA;Eukaryota;Chromista;Chromobiota;Bacillariophyta;Bacillariophyceae;Naviculales;Naviculaceae;Navicula;Navicula_cari;Navicula_cari;…
ASV833;CATCACTGCTGGTACAATGGAAGAAGTGTACAAACGTGCTGAATACGCTAAAGCTGTTGGATCTATCATTGTTATGATCGATTTAGTAATGGGTTACACAGCAATTCAAAGTGCAGCTATTTGGTCTCGTGATAACGATATGTTATTACATTTACACCGTGCAGGTAACTCTACATACGCACGTCAAAAAAATCATGGTATTAACTTCCGTGTTATTTGTAAATGGATGCGTATGTCAGGTGTAGATCATATCCATGCTGGTA;Eukaryota;Chromista;Chromobiota;Bacillariophyta;Bacillariophyceae;Achnanthales;Achnanthidiaceae;Achnanthidium;Achnanthidium_minu…
ASV834;CGTAACAGCTGCAACTATGGAAGAAGTACTTAAACGTTGTGAATACGCTAAAGAAGTAGGTTCTATCGTCGTTATGATTGATTTAGTCATGGGTTATACAGCAATTCAAAGTGCTGCAATCTGGGCTCGTGAAAATGATATGCTTTTACATTTACATCGTGCAGGTAACTCAACATATGCGCGTCAAAAAAATCATGGTATTAACTTCCGTGTAATTTGTAAATGGATGCGTATGTCTGGTGTAGATCATATTCACGCTGGTA;Eukaryota;Chromista;Chromobiota;Bacillariophyta;Bacillariophyceae;Bacillariales;Bacillariaceae;Nitzschia;Nitzschia_soratensis;Ni…
ASV835;CGTTACAGCTGCTACGATGGAAGAAGTATACAAACGTTCTGAGTATGCTAAAGCAATCGGTTCTGTAGTTATTATGATCGATTTAGTTATGGGTTACACTGCAATTCAATCAATTGCATACTGGGCTCGTGAAAATGATATGCTTTTACATTTACACCGTGCTGGTAACTCTACTTACGCTCGTCAAAAAAACCATGGTATTAACTTCCGTGTTATCTGTAAATGGATGCGTATGTCAGGTGTGGATCATATCCACGCTGGTA;Eukaryota;Chromista;Chromobiota;Bacillariophyta;Mediophyceae;Thalassiosirales;Stephanodiscaceae;Lindavia;Lindavia_radiosa;Lindav…
ASV836;CATCACTGCTGGTACTATGGAAGAAGTTTATGCGCGTGCAGAATACGGTAAAGCAGTTGGTTCTGTAATCGTTATGATCGACTTAGTTATGGGTTACACAGCAATTCAAAGTGCTGCTATCTGGGCTCGTAACAACGATATGATCTTACACTTACACCGTGCAGGTAACTCTACTTACGCTCGTCAAAAGAACCATGGTATTAACTTCCGTGTTATCTGTAAATGGATGCGTATGTCTGGTGTAGATCACATTCACGCTGGTA;Eukaryota;Chromista;Chromobiota;Bacillariophyta;Bacillariophyceae;Naviculales;Sellaphoraceae;Sellaphora;NA;Sellaphora;100;100;10…
ASV837;CATTACTGCAGCTACCATGGAAGAAGTTTACAAGCGTGCTGAGTATGCTAAAGCTGTGGGTTCTGTAATTGTTATGATCGACCTAGTAATGGGTTACACTGCGATTCAAAGTGCAGCTATATGGTCTCGTGAGAACGATATGCTTTTACATTTACATCGTGCAGGTAATTCTACATATGCTCGTCAAAAAAACCACGGTATTAACTTCCGTGTTATTTGTAAATGGATGCGTATGTCTGGTGTAGATCACATTCACGCTGGTA;Eukaryota;Chromista;Chromobiota;Bacillariophyta;NA;NA;NA;NA;NA;Bacillariophyta;100;100;100;100;26;17;17;12;12;0;0;0;0;0;0;0;0;0;…
ASV838;CATTACTGCTGCTACAATGGAAGAAGTTTACAAACGTGCTGAGTACGGTAAAGCTGTTGGCTCAGTAATTGTAATGATCGATTTAGTTATGGGTTACACAGCAATTCAAAGTGCTGCGATTTGGGCTCGTGAAAACGATTTACTTTTACACTTACACCGTGCAGGTAACTCAACGTACGCTCGTCAAAAAAATCATGGTATTAACTTCCGTGTTATTTGTAAATGGATGCGTATGTCTGGTGTAGATCATATCCACGCTGGTA;Eukaryota;Chromista;Chromobiota;Bacillariophyta;Bacillariophyceae;Cymbellales;Cymbellaceae;Encyonopsis;Encyonopsis_falaisensis;E…
ASV839;CATCACTGCTGGTAACATGGAAGAAGTTTACAAACGTGCAGCATACGCTAAAGCAGTTGGTTCTATCATTATCATGGTCGATTTAGTTCTAGGTTATACAGCAATTCAAAGTGCTGCAATCTGGTCACGTGAAAACGACATGATTTTACACTTACACCGTGCAGGTAACTCTACATATGCTCGTCAAAAGAATCACGGTATTAACTTCCGTGTTATCTGTAAATGGATGCGTATGTCTGGTGTAGATCATATCCACGCTGGTA;Eukaryota;Chromista;Chromobiota;Bacillariophyta;Bacillariophyceae;NA;NA;NA;NA;Bacillariophyceae;100;100;100;100;77;42;15;15;14;0…
ASV840;CGTTACTGCTGCTACAATGGATGAAGTAATCAAACGTGCAGAATATGCTAAAGAAGTAGGTTCTGTAATTATCATGATTGACTTAGTTATGGGTTACACAGCAATTCAATCAATTGCTCTTTGGTCTCGTGATAATGATATGATTTTACATTTACACCGTGCAGGTAATTCAACTTATGCTCGTCAAAAAAATCATGGTATTAACTTCCGTGTAATTTGTAAATGGATGCGTATGTCTGGTGTAGATCATATCCACGCTGGTA;Eukaryota;Chromista;Chromobiota;Bacillariophyta;Coscinodiscophyceae;Aulacoseirales;Aulacoseiraceae;Aulacoseira;Aulacoseira_subar…
ASV841;CATCACTGCTGGTACTATGGAAGAAGTTTACAAACGTGCAGAATACGCTAAAGCAGTTGGTTCTATCGTTGTGATGATCGATTTAGTTATGGGTTACACAGCAATTCAAAGTTCTGCTATCTGGGCTCGTGAAAACGACATGCTTTTACACTTACACCGTGCAGGTAACTCTACTTACGCTCGTCAAAAGAACCATGGTATTAACTTCCGTGTAATCTGTAAATGGATGCGTATGTCTGGTGTAGATCATATCCACGCTGGTA;Eukaryota;Chromista;Chromobiota;Bacillariophyta;Bacillariophyceae;Naviculales;Sellaphoraceae;Sellaphora;Sellaphora_pupula;Sellap…
ASV842;CGTTACAGCAGCTACAATGGAAGAAGTATACAAACGTGCTGAGTATGCTAAAATGATCGGTTCTGTAATTATCATGATCGATTTAGTAATGGGTTACACTGCAATTCAATCAATTGCTTACTGGGCTCGTGAAAATGATATGATTTTACATTTACACCGTGCTGGTAACTCAACTTACGCTCGTCAAAAAAATCATGGTATTAACTTCCGTGTTATTTGTAAATGGATGCGTATGGCTGGGGTAGATCATATCCACGCTGGTA;Eukaryota;Chromista;Chromobiota;Bacillariophyta;Mediophyceae;Thalassiosirales;Stephanodiscaceae;Cyclotella;Cyclotella_meneghinia…
ASV843;TATTACTGCTGGTACAATGGAAGAAGTGTACAAACGTGCTGAGTATGCTAAAGCTGTTGGTTCTGTAATTGTTATGATCGATTTAGTAATGGGTTATACAGCAATTCAAAGTGCAGCTATTTGGTCTCGTGAGAATGATATGTTATTACATTTACACCGTGCAGGTAACTCTACATATGCACGTCAAAAAAATCATGGTATCAACTTCCGTGTTATTTGTAAATGGATGCGTATGTCAGGTGTAGATCATATTCACGCTGGTA;Eukaryota;Chromista;Chromobiota;Bacillariophyta;Bacillariophyceae;Achnanthales;Achnanthidiaceae;Achnanthidium;Achnanthidium_minu…
ASV844;CATTACTGCTGGTACAATGGAAGAAGTGTACAAACGTGCTGAGTACGCTAAAGCGGTTGGTTCAGTAATTGTTATGATCGATTTAGTAATGGGTTATACAGCAATTCAAAGTGCAGCTATCTGGTCTCGTGAAAATGACATGGTATTACACTTACACCGTGCAGGTAACTCTACATATGCTCGTCAAAAAAATCATGGTATTAATTTCCGTGTTATTTGTAAATGGATGCGTATGTCTGGTGTAGATCATATCCACGCTGGTA;Eukaryota;Chromista;Chromobiota;Bacillariophyta;Bacillariophyceae;Achnanthales;Achnanthidiaceae;Achnanthidium;Achnanthidium_minu…
ASV845;CATCACTGCAGGTACTATGGAAGAAGTTTACAAACGTGCTGAATATGCTAAAGCAGTAGGTTCTATCGTCGTTATGATTGACTTAGTAATGGGTTATACAGCAATTCAAAGTTCTGCTATTTGGGCTCGTGAAAATGATATGCTTCTACATTTACACCGTGCCGGTAACTCAACATATGCTCGTCAAAAAAATCATGGTATTAACTTCCGTGTTATTTGTAAATGGATGCGTATGTCTGGTGTAGATCACATACACGCTGGTA;Eukaryota;Chromista;Chromobiota;Bacillariophyta;Bacillariophyceae;Naviculales;Neidiaceae;Neidium;NA;Neidium;100;100;100;100;100;…
ASV846;CATCACTGCAGGCACAATGGAAGAAGTTTACAAACGAGCTGAGTATGCAAAAGCTGTTGGCTCAATAATTGTTATGATCGATTTAGTAATGGGTTATACGGCGATTCAAAGTGCAGCAATTTGGTCTCGTGATAACGATATGTTATTACATTTACATAGAGCAGGGAATTCTACTTACGCGCGACAAAAAAACCATGGTATTAATTTCCGTGTTATTTGCAAGTGGATGCGTATGTCAGGGGTTGACCATATCCATGCTGGAA;Eukaryota;Chromista;Chromobiota;Bacillariophyta;Bacillariophyceae;Achnanthales;Cocconeidaceae;Cocconeis;Cocconeis_placentula;Coc…
ASV847;CATCACAGCGGCAACTATGGAAGAAGTTTACAAACGCGCAAATTACGCTAAAGAAGTAGGCTCTGTAATCGTTATGATCGATTTAGTTATGGGTTATACAGCAATTCAAAGTGCTGCAATCTGGGCTCGTGAAAACGACATGATCTTACATTTACATCGCGCAGGTAACTCTACTTACGCTCGTCAAAAGAATCACGGTATTAACTTCCGTGTTATTTGTAAATGGATGCGTATGTCTGGTGTAGATCATATCCATGCTGGAA;Eukaryota;Chromista;Chromobiota;Bacillariophyta;Fragilariophyceae;Tabellariales;Tabellariaceae;Meridion;Meridion_circulare;Merid…
ASV848;CGTTACTGCTGCGACTATGGAAGAAGTTTACAAACGTGCAGAATATGCTAAACTTGTAGGCTCTGTAATCATCATGATCGATTTAGTTATGGGTTACACAGCAATTCAAAGTATTGCATACTGGGCTCGTGAAAACGACTTAATTTTACATTTACACCGTGCGGGTAACTCTACTTACGCTCGTCAAAAAAACCATGGTATTAATTTCCGTGTTATCTGTAAATGGATGCGTATGTCTGGTGTAGACCATATCCACGCAGGTA;Eukaryota;Chromista;Chromobiota;Bacillariophyta;Fragilariophyceae;Fragilariales;Fragilariaceae;Staurosira;NA;Staurosira;100;100;…
ASV849;CATCACTGCAGGTACTATGGAAGAAGTTTACAGACGTGCTGAATATGCTAAAGCAGTAGGTTCTATCGTTGTTATGATTGACTTAGTAATGGGCTATACAGCAATTCAAAGTTCTGCTATTTGGGCTCGTGAAAATGATATGCTTCTACATTTACACCGTGCAGGTAACTCAACATATGCTCGTCAAAAAAATCATGGTATTAACTTCCGTGTTATTTGTAAATGGATGCGTATGTCTGGTGTAGATCACATCCACGCTGGTA;Eukaryota;Chromista;Chromobiota;Bacillariophyta;Bacillariophyceae;Naviculales;Neidiaceae;Neidium;NA;Neidium;100;100;100;100;100;…
ASV850;CATCACTGCTGGTACAATGGAAGAAGTTTACAAACGTGCCGAATATGCTAAAGCTGTTGGTTCTGTTGTTGTAATGATCGATTTAGTTATGGGTTACACAGCAATTCAAAGTGCTGCTATTTGGGCTCGTGATAATGATATGTTATTACACTTACACCGTGCGGGTAACTCAACTTACGCTCGTCAAAAAAATCATGGTATTAACTTCCGTGTTATCTGTAAATGGATGCGTATGTCTGGTGTAGACCATATCCACGCTGGTA;Eukaryota;Chromista;Chromobiota;Bacillariophyta;Bacillariophyceae;Naviculales;Naviculaceae;Geissleria;Geissleria_decussis;Geissl…
ASV851;CATTACTGCTGGTACAATGGAAGAAGTGTACAAACGTGCTGAGTACGCTAAAGCTGTTGGTTCAGTAATTGTTATGATCGATTTAGTAATGGGTTATACAGCAATTCAAAGTGCGGCTATCTGGTCTCGTGAAAATGACATGGTATTACATTTACACCGTGCAGGTAACTCTACATATGCTCGTCAAAAAAATCATGGTATTAATTTCCGTGTTATTTGTAAATGGATGCGTATGTCTGGTGTAGATCATATCCACGCTGGTA;Eukaryota;Chromista;Chromobiota;Bacillariophyta;Bacillariophyceae;Achnanthales;Achnanthidiaceae;Achnanthidium;Achnanthidium_minu…
ASV852;CATTACTGCTGCTACTATGGAAGAAGTGTACAAACGTGCTGAGTACGCTAAAACAGTAGGTTCTGTAATTGTGATGATCGATTTAGTTATGGGTTATACAGCAATTCAAAGTATTGCATTATGGGCTCGTGAAAACGACATGGTTTTACACTTACACCGTGCAGGTAACTCTACATATGCTCGTCAAAAGAATCATGGTATTAACTTCCGTGTTATCTGTAAATGGATGCGTATGTCAGGTGTAGATCATATCCACGCGGGTA;Eukaryota;Chromista;Chromobiota;Bacillariophyta;Bacillariophyceae;Thalassiophysales;Catenulaceae;Amphora;Amphora_pediculus;Ampho…
ASV853;CATCACTGCTGCTACTATGGAAGAAGTTTACAAACGTGCAAACTACGCTAAAGCTGTTGGTTCTATAGTCGTTATGATCGACTTAGTTATGGGTTACACAGCAATTCAAAGTGCTGCTATCTGGGCTCGTGAAAATGACATGCTTTTACATTTACACCGTGCAGGTAACTCTACTTACGCTCGTCAAAAAAACCATGGTATTAACTTCCGTGTTATTTGTAAATGGATGCGTATGTCTGGTGTAGATCACATCCACGCTGGTA;Eukaryota;Chromista;Chromobiota;Bacillariophyta;Bacillariophyceae;Naviculales;Sellaphoraceae;Sellaphora;Sellaphora_laevissima;Se…
ASV854;CATGACTGCCGGTACTATGGATGAATCAATCAAACGTGGTCTGTACGCGAAAGCTGTAGGTTCAGTTATCGTAATGGTTGACTTAGTAATGGGTTACACAGCATTACAAACTGCATCTATTTGGGCTCGTGAAAACGACATGATCTTACATTTACACCGTGCTGGTAACTCTACATACGCTCGTCAAAAAAATCATGGTATTAACTTCCGTGTAATTTGTAAATGGATGCGTATGTCTGGTCTGGATCATATCCACGCTGGTA;Eukaryota;Chromista;Chromobiota;Bacillariophyta;NA;NA;NA;NA;NA;Bacillariophyta;100;100;100;99;34;22;22;22;22;0;0;0;0;0;0;0;0;0;0…
ASV855;CATCACTGCTGGTACAATGGAAGAAGTGTACGCTCGTGCAGAATACGCTAAAGCCCTTGGTTCTGTAATTGTTATGATCGATTTAGTTATGGGTTACACAGCAATTCAAAGTGCTGCAATCTGGGCTCGTGCAAATGACATGCTTTTACACTTACACCGTGCTGGTAACTCTGCTTACGCTCGTCAAAAAAATCATGGTATTAACTTCCGTGTAATCTGTAAATGGATGCGTATGTCTGGTGTAGATCATATCCACGCTGGTA;Eukaryota;Chromista;Chromobiota;Bacillariophyta;Bacillariophyceae;Naviculales;Sellaphoraceae;Mayamaea;Mayamaea_permitis;Mayamaea…
ASV856;CGTAACAGCTGCAACTATGGAAGAAGTACTTAAGCGTTGTGAATACGCTAAAGAAGTAGGTTCTATCGTCGTTATGATCGATTTAGTCATGGGTTATACAGCAATTCAAAGTGCTGCAATCTGGGCTCGTGAAAATGATATGCTTTTACATTTACATCGTGCAGGTAACTCAACATATGCGCGTCAAAAAAATCATGGTATTAACTTCCGTGTAATTTGTAAATGGATGCGTATGTCTGGTGTAGATCATATTCACGCTGGTA;Eukaryota;Chromista;Chromobiota;Bacillariophyta;Bacillariophyceae;Bacillariales;Bacillariaceae;Nitzschia;Nitzschia_soratensis;Ni…
ASV857;CATCACTGCAGGTACAATGGAAGAAGTGTACAAACGTGCTGAGTACGCTAAAGCTGTTGGTTCTATAGTTGTAATGATTGACTTAGTAATGGGTTACACAGCAATTCAAAGTGCTGCATACTGGGCTCGTGAAAATGACATGCTTTTACATTTACACCGTGCAGGTAACTCTACATATGCTCGTCAAAAGAACCATGGTATTAACTTCCGTGTTATCTGTAAATGGATGCGTATGTCTGGTGTAGACCATATCCACGCTGGTA;Eukaryota;Chromista;Chromobiota;Bacillariophyta;Bacillariophyceae;Naviculales;Stauroneidaceae;Craticula;Craticula_cuspidata;Crat…
ASV858;CATTACTGCAGCTACAATGGAAGAAGTTTACAAACGTGCTCAATACGCTAAAGCAGTTGGTTCTGTAATCGTTATGATTGACTTAGTTATGGGTTATACAGCGATTCAATCAATTGCATACTGGGCTCGTGAGAACGATATGCTTTTACATTTACACCGTGCAGGTAACTCTACATATGCACGTCAAAAAAATCATGGTATTAACTTCCGTGTAATCTGTAAATGGATGCGTATGTCAGGTGTAGATCACATCCACGCTGGTA;Eukaryota;Chromista;Chromobiota;Bacillariophyta;Bacillariophyceae;Surirellales;Surirellaceae;Iconella;NA;Iconella;100;100;100;10…
ASV859;CATCACTGCCGGTACAATGGAAGAAGTGTACAAACGTGCTGAGTACGCTAAAGCTGTTGGTTCAGTAATTGTTATGATCGATTTAGTAATGGGTTATACAGCAATTCAAAGTGCAGCTATCTGGTCTCGTGACAATGACATGTTGTTACATTTACACCGTGCGGGTAACTCTACATATGCTCGTCAAAAAAATCATGGTATCAATTTCCGTGTTATCTGTAAATGGATGCGTATGTCTGGTGTAGATCATATCCACGCTGGTA;Eukaryota;Chromista;Chromobiota;Bacillariophyta;Bacillariophyceae;Achnanthales;Achnanthidiaceae;Achnanthidium;NA;Achnanthidium;1…
ASV860;CATTACAGCAGCAACTATGGAAGATGTATACGAACGTGCTGAGTATGCTAAAGAAGTAGGTTCTGTAATCGTTATGATCGATTTAGTTATGGGTTATACTGCTATCCAATCTATTGCTCTTTGGGCTCGTAAAAACGATATGCTTTTACATTTACACCGTGCTGGTAACTCTACTTACGCGCGTCAAAAAAATCATGGTATTAACTTCCGTGTAATTTGTAAATGGATGCGTATGTCTGGCGTAGATCATATCCACGCTGGTA;Eukaryota;Chromista;Chromobiota;Bacillariophyta;Bacillariophyceae;Bacillariales;Bacillariaceae;Nitzschia;Nitzschia_linearis;Nitz…
ASV861;TATTACAGGTGCTACAATGGAAGACGTTTACGAACGTGCTGAGTACGCTAAAGAAGTAGGTTCTGTAATTGTTATGATCGATTTAGTAATGGGTTACACAGCAATTCAAAGTATTGCTTTATGGGCTCGTAAAAATGATATGCTTTTACACTTACACCGTGCTGGTAACTCAACTTACGCTCGTCAAAAAAACCATGGTATTAACTTCCGTGTAATCTGTAAATGGATGCGTATGTCTGGTGTAGATCATATCCACGCAGGTA;Eukaryota;Chromista;Chromobiota;Bacillariophyta;Bacillariophyceae;Bacillariales;Bacillariaceae;Nitzschia;Nitzschia_paleacea;Nitz…
ASV862;CGTTACTGCAGCTACTATGGATGAGCTTTACAAACGTGCTAACTATGCTAAAGCTGTAGGTTCTGTAATTATCATGATCGATTTAGTATTAGGTTACACAGCTATTCAAAGTGCTGCTATCTGGTCTCGTGAAAATGATATGGTATTACACTTACACCGTGCAGGTAACTCAACATACGCTCGTCAAAAAAATCATGGTATTAATTTCCGTGTAATTTGTAAATGGATGCGTATGTCTGGTGTTGACCATATCCACGCTGGTA;Eukaryota;Chromista;Chromobiota;Bacillariophyta;Fragilariophyceae;Fragilariales;Fragilariaceae;Ulnaria;Ulnaria_ulna;Ulnaria_ulna…
ASV863;CGTTACTGCAGCTACTATGGAAGAAGTGTACAAACGTGCAGAATACGCTAAAGCAATTGGTTCTGTAATCATTATGATCGATTTAGTAATGGGTTATACAGCAATTCAAAGTATTGCTATTTGGTCTCGTGAAAACGATATGCTTTTACACTTACACCGTGCTGGTAACTCGACTTATGCTCGTCAAAAGAATCACGGTATTAACTTCCGTGTTATTTGTAAATGGATGCGTATGTCTGGTGTAGATCATATCCACGCTGGTA;Eukaryota;Chromista;Chromobiota;Bacillariophyta;Bacillariophyceae;Naviculales;Naviculaceae;Navicula;Navicula_cryptotenella;Navic…
ASV864;CATTACTGCTGGTACAATGGAAGAAGTGTACAAACGTGCTGAGTACGCTAAAGCTGTTGGTTCAGTAATTGTTATGATCGATTTAGTAATGGGTTATACAGCAATTCAAAGTGCAGCTATCTGGTCTCGTGAAAATGACATGCTACTACACTTACACCGTGCAGGTAACTCTACATATGCTCGTCAAAAAAATCATGGTATTAATTTCCGTGTTATTTGTAAATGGATGCGTATGTCTGGTGTAGATCATATCCACGCTGGTA;Eukaryota;Chromista;Chromobiota;Bacillariophyta;Bacillariophyceae;Achnanthales;Achnanthidiaceae;Achnanthidium;Achnanthidium_minu…
ASV865;CATTACTGCAGGAACTATGGAAGAAGTTTATAAACGTGCTGAGTACGCTAAAGCAGTAGGTTCTATAATCGTTATGATCGATTTAGTTATGGGTTATACAGCAATCCAAAGTGCAGCTATCTGGTCTCGTGAGAATGACTGTCTATTACACTTACACCGTGCAGGTAACTCTACATATGCCCGTCAAAAGAATCATGGTATTAACTTCCGTGTTATCTGTAAATGGATGCGTATGTCTGGTGTAGATCATATTCACGCTGGTA;Eukaryota;Chromista;Chromobiota;Bacillariophyta;Bacillariophyceae;NA;NA;NA;NA;Bacillariophyceae;100;100;100;100;88;13;9;8;8;51;0…
ASV866;CATCACTGCAGGTACAATGGAAGAAGTTTACAAACGTGCTGAGTACGCTAAAGCAGTAGGTTCTGTAATCGTTATGATCGATTTAGTTATGGGTTACACAGCTATTCAATCAATCGCTTACTGGGCTCGTGAAAACGATATGCTTTTACACTTACACCGTGCTGGTAACTCTACATATGCACGTCAAAAAAATCATGGTATTAACTTCCGTGTTATTTGTAAATGGATGCGTATGTCAGGTGTAGATCATATCCACGCTGGTA;Eukaryota;Chromista;Chromobiota;Bacillariophyta;Bacillariophyceae;Surirellales;Surirellaceae;Surirella;Surirella_solea;Surirella…
ASV867;CGTTACAGCTGCAACAATGGAAGAAGTGTATAAACGTGGTTTATACGCACAAAATGTTGGCTCTGTAATCATTATGATTGACTTAGTTATGGGTTATACAGCCATTCAAAGTGCAGCAATCTTTGCACGTGAACATGACTTAATTTTACACTTACACCGTGCGGGTAACTCTACTTATGCTCGTCAAAAAAATCATGGTATTAACTTCCGTGTTATCTGTAAATGGATGCGTATGTCTGGTGTAGATCATATCCACGCTGGTA;Eukaryota;Chromista;Chromobiota;Bacillariophyta;Bacillariophyceae;NA;NA;NA;NA;Bacillariophyceae;100;100;100;100;69;11;11;9;8;0;0…
ASV868;CGTTACAGGTGCGACAATGGAAGACGTTTACGAACGTTCTGAGTACGCTAAAGAAGTTGGTTCTGTAATTATCATGATCGATTTAGTAATGGGTTACACAGCAATTCAAAGTATTGCTTTATGGGCTCGTAAAAACGATATGATTTTACACTTACACCGTGCGGGTAACTCAACTTACGCTCGTCAAAAAAACCATGGTATTAACTTCCGTGTAATCTGTAAATGGATGCGTATGTCTGGTGTAGATCATATCCACGCTGGTA;Eukaryota;Chromista;Chromobiota;Bacillariophyta;Bacillariophyceae;Bacillariales;Bacillariaceae;Nitzschia;Nitzschia_palea;Nitzsch…
ASV869;CGTTACAGCTGCAACTTTAGAAGAAACTTATAAACGTGCTGAATATGCTAAAGAAGTAGGTTCGATCATCGTTATGGTTGATTTAGTTATGGGTTACACAGCTTTACAATCAATGGCTATTTGGTCACGTGAAAATGATATGTTATTACATTTACACCGTGCTGGTAACTCTACTTACGCTCGTCAAAAAAATCATGGTATTAACTTCCGTGTTATTTGTAAATGGATGCGTATGACTGGTGTTGATCATATCCATGCTGGTA;Eukaryota;Chromista;Chromobiota;Bacillariophyta;Bacillariophyceae;Bacillariales;Bacillariaceae;Nitzschia;NA;Nitzschia;100;100;10…
ASV870;CGTTACTGCGGCTACTATGGAAGAAGTGTACAAACGTGCTGCGTACGCTAAAACAGTAGGTTCTGTAATTATTATGATCGATTTAGTTATGGGTTATACTGCAATTCAAAGTATTGCACTATGGTCTCGTGAAAACGACATGGTTTTACACTTACACCGTGCAGGTAACTCTACATATGCTCGTCAAAAGAATCATGGTATTAACTTCCGTGTTATCTGTAAATGGATGCGTATGTCAGGTGTAGATCATATCCACGCTGGTA;Eukaryota;Chromista;Chromobiota;Bacillariophyta;Bacillariophyceae;Thalassiophysales;Catenulaceae;Amphora;Amphora_pediculus;Ampho…
ASV871;CGTTACTGCAGCTACTATGGAAGAAGTGTACAAACGTGCTGAGTACGCTAAAACAATTGGTTCTGTAATTGTGATGATCGATTTAGTTATGGGTTATACAGCAATTCAAAGTATTGCATTATGGTCTCGTGAAAACGACATGGTTTTACACTTACACCGTGCAGGTAACTCTACATATGCTCGTCAAAAGAATCATGGTATTAACTTCCGTGTTATCTGTAAATGGATGCGTATGTCAGGTGTAGATCATATCCACGCTGGTA;Eukaryota;Chromista;Chromobiota;Bacillariophyta;Bacillariophyceae;Thalassiophysales;Catenulaceae;Amphora;NA;Amphora;100;100;100;…
ASV872;CGTCACTGCTGCTACTATGGAAGAAGTTTACAAACGTGCAGAATACGGTAAAGCAGTTGGTTCTGTAATTGTTATGATCGACTTAGTTATGGGTTACACAGCAATTCAAAGTATTGCTATTTGGGCTCGTAATAATGATATGATTTTACATTTACACCGTGCAGGTAACTCTACTTACGCTCGTCAAAAGAATCATGGTATTAACTTCCGTGTAATCTGTAAATGGATGCGTATGTCTGGTGTAGACCATATCCACGCTGGTA;Eukaryota;Chromista;Chromobiota;Bacillariophyta;Bacillariophyceae;Naviculales;Sellaphoraceae;Sellaphora;NA;Sellaphora;100;100;10…
ASV873;CATCACTGCTGGTACTATGGAAGAAGTGTACGCACGTGCAGAATACGGTAAAGCAGTTGGTTCTGTAATTGTGATGATCGATTTAGTTATGGGTTATACAGCAATTCAATCTGCTGCGATTTGGGCTCGTAACAACGACATGCTTTTACACTTACACCGTGCAGGTAACTCTACTTACGCTCGTCAAAAAAATCATGGTATTAACTTCCGTGTAATTTGTAAATGGATGCGTATGGCAGGTGTAGACCATATCCACGCTGGTA;Eukaryota;Chromista;Chromobiota;Bacillariophyta;Bacillariophyceae;Naviculales;Sellaphoraceae;Sellaphora;Sellaphora_nigri;Sellaph…
ASV874;CGTTACAGCTGCTACTATGGAAGAAGTATACAAACGTTGTGAGTATGCTAAAGAAGTAGGTTCTATTGTTGTTATGATCGATTTAGTTATGGGTTATACAGCAATTCAAAGTGCTGCAATTTGGTCTCGTGAGAACGATATGCTTTTACACTTACACCGTGCAGGTAACTCTACATATGCGCGTCAAAAAAATCATGGTATTAATTTCCGTGTTATTTGTAAATGGATGCGTATGTCTGGTGTAGATCATATCCACGCTGGAA;Eukaryota;Chromista;Chromobiota;Bacillariophyta;Bacillariophyceae;Bacillariales;Bacillariaceae;NA;NA;Bacillariaceae;100;100;100;…
ASV875;CGTTACTGCTGCAACTATGGAAGAAGCTTACAAACGTGCAGAATATGCTAAAATGGTAGGCTCTGTGATCATTATGATCGATTTAGTTATGGGTTACACAGCAATTCAAAGTATTGCATACTGGTCTCGTGAAAACGACATGATTTTACATTTACATCGTGCGGGTAATTCTACTTATGCTCGTCAAAAAAACCATGGTATTAATTTCCGTGTTATCTGTAAATGGATGCGTATGTCTGGTGTAGATCATATTCACGCAGGTA;Eukaryota;Chromista;Chromobiota;Bacillariophyta;Fragilariophyceae;Fragilariales;Fragilariaceae;Staurosira;Staurosira_elliptica;S…
ASV876;CATCACTGCTGGTACAATGGAAGAGCCATACAAACGTGCTGAGTATGCTAAAGCTGTTGGTTCAGTAATTGTAATGATCGATTTAGTATTAGGTTACACAGCAATTCAAAGTGCTGCTGTTTGGGCTCGTGAAAATGATTGTATTTTACATTTACACCGTGCAGGTAACTCTACATACGCTCGTCAAAAAAACCATGGTATCAACTTCCGTGTTATTTGTAAATGGATGCGTATGTCTGGTGTAGATCATATCCACGCTGGTA;Eukaryota;Chromista;Chromobiota;Bacillariophyta;Bacillariophyceae;Achnanthales;Achnanthidiaceae;Achnanthidium;Achnanthidium_delm…
ASV877;CATCACTGCTGGTACAATGGAAGGCGTTTACGAACGTGCTGAATATGCTAAATCAGTAGGTTCTATAATTGTTATGATCGACTTAGTTATGGGTTACACAGCAATCCAATCTTCAGCGATCTGGGCTCGTAACAACGATATGCTTTTACACTTACACCGTGCAGGTAACTCAACTTACGCTCGTCAAAAAAATCATGGTATTAACTTCCGTGTTATTTGTAAATGGATGCGTATGTCTGGTGTAGATCACATCCACGCTGGTA;Eukaryota;Chromista;Chromobiota;Bacillariophyta;Bacillariophyceae;Naviculales;Pinnulariaceae;Pinnularia;Pinnularia_subcapitata;P…
ASV878;CATCACTGCGGCTACGATGGAAGAAGTTTATACACGTGCAGAATATGGTAAAGCAGTTGGTTCTGTAATCGTTATGATCGATTTAGTTATGGGTTATACAGCAATTCAAAGTGCTGCTATTTGGTCACGTAACAACGATATGGTCTTACATTTACACCGTGCAGGTAACTCTACTTATGCTCGTCAAAAAAATCATGGTATTAACTTCCGTGTTATCTGTAAATGGATGCGTATGGCTGGTGTAGATCACATCCACGCTGGTA;Eukaryota;Chromista;Chromobiota;Bacillariophyta;Bacillariophyceae;NA;NA;NA;NA;Bacillariophyceae;100;100;100;100;78;57;20;20;20;0…
ASV879;CATCACTGCTGCTACTATGGAAGAAGTTTACAAACGTGCAGACTACGGTAAAGCAGTTGGTTCTGTAGTTGTTATGATCGACTTAGTTATGGGTTACACAGCAATTCAAAGTGCTGCTATCTGGGCTCGTGAAAATGATATGATTTTACATTTACACCGTGCAGGTAACTCTACTTACGCTCGTCAAAAGAACCATGGTATTAACTTCCGTGTAATCTGTAAATGGATGCGTATGTCTGGTGTAGATCACATCCACGCTGGTA;Eukaryota;Chromista;Chromobiota;Bacillariophyta;Bacillariophyceae;Naviculales;Sellaphoraceae;Sellaphora;NA;Sellaphora;100;100;10…
ASV880;CGTTACAGGTGCTACAATGGAAGACGTTTACGAACGTGCTGAGTATGCTAAAGAAGTAGGTTCTGTAATTATCATGATCGATTTAGTAATGGGTTACACAGCAATTCAAAGTATTGCTTTATGGTCTCGTTCTAACGATATGATTTTACATTTACACCGTGCAGGTAACTCAACTTACGCTCGTCAAAAAAATCACGGTATTAACTTCCGTGTAATTTGTAAATGGATGCGTATGTCTGGTGTAGATCATATTCACGCTGGTA;Eukaryota;Chromista;Chromobiota;Bacillariophyta;Bacillariophyceae;Bacillariales;Bacillariaceae;Nitzschia;Nitzschia_gracilis;Nitz…
ASV881;CGTAACTGCGGCTACTATGGAAGAAGTTTACAAACGTGCTGATTACGCTAAGCAAGTAGGTTCTATAATCATCATGATCGATTTAGTTATGGGTTACACAGCAATTCAAAGTATTGCACTTTACGCTCGTGATCACGATCTAATTTTACATTTACACCGTGCGGGTAACTCTACATATGCTCGTCAAAAGAATCATGGTATTAACTTCCGTGTTATCTGTAAATGGATGCGTATGTCTGGTGTAGATCATATCCACGCTGGTA;Eukaryota;Chromista;Chromobiota;Bacillariophyta;NA;NA;NA;NA;NA;Bacillariophyta;100;100;100;100;29;29;29;9;7;0;0;0;0;0;0;0;0;0;0;…
ASV882;CGTTACAGGTGCTACAATGGAAGACGTTTACGAACGTTCTGAGTACGCTAAAGAAGTAGGTTCTGTAATTATCATGATCGATTTAGTAATGGGTTACACAGCAATTCAAAGTATTGCTTACTGGGCTCGTAAAAACGATATGCTTTTACACTTACACCGTGCTGGTAACTCAACTTACGCTCGTCAAAAAAATCACGGTATTAACTTCCGTGTAATTTGTAAATGGATGCGTATGTCTGGTGTAGATCACATTCATGCTGGTA;Eukaryota;Chromista;Chromobiota;Bacillariophyta;Bacillariophyceae;Bacillariales;Bacillariaceae;Nitzschia;NA;Nitzschia;100;100;10…
ASV883;CGTTACTGCAGCTACTATGGAAGAAGTTTACAAACGTGCAGAATATGCTAAAATGGTTGGTTCTGTAATCGTTATGATCGATTTAGTAATGGGTTACACAGCAATTCAAAGTATTGCTATTTGGGCTCGTGAAAACGACATGCTTTTACACTTACACCGTGCTGGTAACTCTACTTATGCTCGTCAAAAGAATCACGGTATTAACTTCCGTGTTATTTGTAAATGGATGCGTATGTCTGGTGTAGATCATATCCATGCTGGTA;Eukaryota;Chromista;Chromobiota;Bacillariophyta;Bacillariophyceae;Naviculales;Naviculaceae;Navicula;NA;Navicula;100;100;100;100;…
ASV884;CGTAACAGCTGCAACTTGGGAAGAAGTACTTAAACGTTGCCAATACGCTAAAGAAGTAGGTTCTATCGTTGTTATGATCGATTTAGTTATGGGTTATACAGCAATTCAAAGTGCTGCAATCTGGGCTCGTGAAAATGATATGCTTTTACATTTACATCGTGCAGGTAACTCAACATATGCGCGTCAAAAAAATCATGGTATTAACTTCCGTGTAATTTGTAAATGGATGCGTATGTCTGGTGTAGATCATATTCACGCTGGTA;Eukaryota;Chromista;Chromobiota;Bacillariophyta;Bacillariophyceae;Bacillariales;Bacillariaceae;Nitzschia;Nitzschia_soratensis;Ni…
ASV885;CATCACTGCTGGTACTATGGAAGAAGTTTACAAACGTGCAGAATACGGTAAAGCAATTGGTTCTGTAATTGTTATGATCGACTTAGTAATGGGTTACACAGCAATTCAAAGTGCTGCTATCTGGTCGCGTGAAAATGATATGCTTTTACATTTACACCGTGCAGGTAACTCTACTTACGCTCGTCAAAAGAACCATGGTATTAACTTCCGTGTAATCTGTAAATGGATGCGTATGTCTGGTGTAGACCACATCCACGCTGGTA;Eukaryota;Chromista;Chromobiota;Bacillariophyta;Bacillariophyceae;Naviculales;Sellaphoraceae;Sellaphora;NA;Sellaphora;100;100;10…
ASV886;CATCACTGCTGGTACAATGGAAGAAGTTTACAAACGTGCTGAGTACGGTAAAGCTGTTGGTTCAATCATCGTCATGATCGATTTAGTTATGGGTTACACAGCAATTCAAAGTGCTGCGATCTGGGCTCGAGAAAACGACTGTATTTTACACTTACACCGTGCAGGTAACTCAACTTACGCTCGTCAAAAGAACCATGGTATTAACTTCCGTGTTATCTGTAAATGGATGCGTATGTCTGGTGTAGATCATATCCACGCTGGTA;Eukaryota;Chromista;Chromobiota;Bacillariophyta;Bacillariophyceae;Cymbellales;Cymbellaceae;NA;NA;Cymbellaceae;100;100;100;100;10…
ASV887;TATTACTGCAGGTACAATGGAAGAAGTGTACAAACGTGCTGAGTACGCGAAATCTGTTGGTTCGATCATTGTAATGATCGATTTAGTAATGGGTTATACAGCAATTCAAAGTGCTGCTATCTGGTCTCGTGATAATGATATGCTTTTACATTTACACCGTGCAGGTAACTCTACTTACGCTCGTCAAAAAAATCATGGTATTAACTTCCGTGTTATCTGTAAATGGATGCGTATGTCTGGTGTAGATCATATTCACGCTGGTA;Eukaryota;Chromista;Chromobiota;Bacillariophyta;Bacillariophyceae;Achnanthales;Achnanthidiaceae;Planothidium;Planothidium_victor…
ASV888;CATCACTGCAGGAACTATGGAAGAAGTTTACAAACGTGCGGAATATGCTAAAGCAGTAGGTTCTATCGTCGTTATGATTGACTTAGTTATGGGTTATACAGCAATTCAAAGTTCTGCTATTTGGGCTCGTGAAAATGATATGCTTTTACATTTACACCGTGCCGGTAACTCAACATATGCTCGTCAAAAAAATCATGGTATTAACTTCCGTGTTATTTGTAAATGGATGCGTATGTCTGGTGTAGATCATATCCACGCTGGTA;Eukaryota;Chromista;Chromobiota;Bacillariophyta;Bacillariophyceae;Naviculales;Neidiaceae;Neidium;Neidium_sp.;Neidium_sp.;100;100…
ASV889;CATGACTGCAGGTACAATGGAAGAAATGTACAAACGTGGCGAATACGCTAAAGCAGTTGGATCTGTAATCGTTATGATCGACTTAGTTATCGGTTATACAGCAATTCAATCATCAGCTATTTGGGCTCGTGAAAACGACATGATCCTTCACTTACACCGTGCAGGTAACTCAGCTTACGCTCGTCAAAAAAATCATGGTATTAACTTCCGTGTTATTTGTAAATGGATGCGTATGTCTGGTGTAGACCATATCCACGCTGGTA;Eukaryota;Chromista;Chromobiota;Bacillariophyta;Bacillariophyceae;Naviculales;Brachysiraceae;Brachysira;Brachysira_sp.;Brachysir…
ASV890;CATCACTGCTGGTACTATGGAAGAAGTTATCAAACGTGCAGACTACGCTAAAGCAGTAGGTTCTGTAATCGTTATGATCGATTTAGTTATGGGTTACACAGGAATTCAAAGTGCTGCTATTTGGGCTCGTGAAAACGATATGCTTTTACATTTACACCGTGCAGGTAACTCAACTTACGCACGTCAAAAAAATCACGGTATCAACTTCCGTGTTATCTGTAAATGGATGCGTATGTCTGGTGTAGATCATATCCACGCTGGTA;Eukaryota;Chromista;Chromobiota;Bacillariophyta;Bacillariophyceae;Naviculales;Pinnulariaceae;Caloneis;NA;Caloneis;100;100;100;10…
ASV891;CGTAACAGCTGCAACTATGGAAGAAGTAATCAAACGTTGTCAATACGCGAAAGAAGTAGGTTCTGTAGTTGTTATGATCGATTTAGTTATGGGTTACACAGCTATTCAAAGTGCTGCAATTTGGGCTCGTGAAAACGATATGCTTTTACATCTACACCGTGCGGGTAACTCTACATATGCGCGTCAAAAAAATCATGGTATCAACTTCCGTGTAATTTGTAAATGGATGCGTATGTCTGGTGTAGATCATATTCACGCTGGTA;Eukaryota;Chromista;Chromobiota;Bacillariophyta;Bacillariophyceae;Bacillariales;Bacillariaceae;Nitzschia;Nitzschia_fonticola;Nit…
ASV892;CGTAACAGCTGCAACTATGGAAGAAGTAGTTAAGCGTTGTGAATATGCTAAAGAAGTAGGTTCTATCGTCGTTATGATCGATTTAGTTATGGGTTATACAGCAATTCAAAGTGCTGCAATCTGGGCTCGTGAAAATGATATGCTTTTACATTTACATCGTGCAGGTAACTCAACATATGCGCGTCAAAAAAATCATGGTATTAACTTCCGTGTAATTTGTAAATGGATGCGTATGTCTGGTGTAGATCATATTCACGCTGGTA;Eukaryota;Chromista;Chromobiota;Bacillariophyta;Bacillariophyceae;Bacillariales;Bacillariaceae;Nitzschia;Nitzschia_acidoclinata;…
ASV893;CATGACTGCTGGTACAATGGAAGAAATGTACAAACGTGGTGAGTATGCTAAAGCTGTTGGTTCAGTAATCGTAATGATCGATTTAGTTTTAGGTTACACAGCAATTCAAAGTGCTTCTATCTGGGCTCGTGAAAATGACTGTGTTTTACACTTACATCGTGCTGGTAACTCAACTTATGCTCGTCAAAAGAATCATGGTATTAACTTCCGTGTTATCTGTAAATGGATGCGTATGGCTGGTGTAGATCATATCCACGCTGGTA;Eukaryota;Chromista;Chromobiota;Bacillariophyta;Bacillariophyceae;NA;NA;NA;NA;Bacillariophyceae;100;100;100;100;64;28;8;8;8;0;0;…
ASV894;CATCACTGCTGGTACTATGGAAGAAGTTTACGCACGTGCAGAATACGGTAAAGCAGTTGGTTCTGTAATCGTTATGATCGATTTAGTTATGGGTTACACAGCAATTCAAAGTGCTGCTATCTGGGCTCGTAACAACGACATGATCTTACACTTACACCGTGCAGGTAACTCTACTTACGCTCGTCAAAAAAATCATGGTATTAACTTCCGTGTTATTTGTAAATGGATGCGTATGGCTGGTGTAGACCACATCCACGCTGGTA;Eukaryota;Chromista;Chromobiota;Bacillariophyta;Bacillariophyceae;Naviculales;Sellaphoraceae;Sellaphora;NA;Sellaphora;100;100;10…
ASV895;CATCACTGCCGGTACAATGGAAGAAGTTTACAAACGTGCTGAATACGGTAAAGCTGTAGGTTCAGTAGTTGTAATGATCGATTTAGTTATGGGTTACACAGCAATTCAAAGTGCTGCTATTTGGGCTCGTAACAACGATCTGATTTTACACTTACATCGTGCAGGTAACTCAACTTACGCTCGTCAAAAAAATCACGGTATTAACTTCCGTGTTATCTGTAAATGGATGCGTATGTCTGGTGTAGATCACATTCACGCTGGTA;Eukaryota;Chromista;Chromobiota;Bacillariophyta;Bacillariophyceae;Cymbellales;Cymbellaceae;Encyonopsis;Encyonopsis_microcephala;…
ASV896;CATCACTGCTGGTACTATGGAAGAAGTTTACAAACGTGCAGAATACGGTAAAGCAATTGGTTCTATCGTTGTGATGATCGATTTAGTTATGGGTTACACAGCAATTCAAAGTGCTGCTATCTGGGCTCGTGAAAACGACATGCTTTTACACTTACACCGTGCAGGTAACTCTACTTACGCTCGTCAAAAGAACCATGGTATTAACTTCCGTGTAATCTGTAAATGGATGCGTATGTCTGGTGTAGATCATATCCACGCTGGTA;Eukaryota;Chromista;Chromobiota;Bacillariophyta;Bacillariophyceae;Naviculales;Sellaphoraceae;Sellaphora;Sellaphora_pupula;Sellap…
ASV897;CGTTACTGCGGCTACTATGGAAGAAGCGTACAAACGTGCGGAGTACGCTAAAACAGTAGGTTCTGTAATTATCATGATCGATTTAGTTATGGGTTATACAGCAATTCAAAGTATTGCATTATGGTCTCGTGAAAACGACATGGTTTTACACTTACACCGTGCAGGTAACTCTACATATGCTCGTCAAAAGAATCATGGTATTAACTTCCGTGTTATCTGTAAATGGATGCGTATGTCAGGTGTAGATCATATCCACGCTGGTA;Eukaryota;Chromista;Chromobiota;Bacillariophyta;Bacillariophyceae;Thalassiophysales;Catenulaceae;Amphora;NA;Amphora;100;100;100;…
ASV898;CGTAACAGCTGCTACTATGGAAGAAGTATACAAACGTTCTGAGTATGCTAAATCTGTAGGTTCTATCATCATCATGATCGATTTAGTTATGGGTTACACAGCAATTCAAAGTATTGCTTTATGGGCTCGTGAAAACGATATGCTATTACACTTACACCGTGCAGGTAACTCAACTTACGCTCGTCAAAAGAATCATGGTATTAACTTCCGTGTAATCTGTAAATGGATGCGTATGTCTGGTGTTGACCATATCCACGCTGGTA;Eukaryota;Chromista;Chromobiota;Bacillariophyta;Bacillariophyceae;Bacillariales;Bacillariaceae;Tryblionella;Tryblionella_apicula…
ASV899;CATAACTGCAGGAACTATGGAAGAAGTTTACAAACGTGCGGAATATGCTAAAGCAGTAGGTTCTATCGTCGTTATGATTGACTTAGTTATGGGTTATACAGCAATTCAAAGTTCTGCTATTTGGGCTCGTGAAAATGATATGCTTTTACATTTACACCGTGCCGGTAACTCAACATATGCTCGTCAAAAAAATCATGGTATTAACTTCCGTGTTATTTGTAAATGGATGCGTATGTCTGGTGTAGATCACATCCACGCTGGTA;Eukaryota;Chromista;Chromobiota;Bacillariophyta;Bacillariophyceae;Naviculales;Neidiaceae;Neidium;NA;Neidium;100;100;100;100;100;…
ASV900;CATGACTGCAGGTACAATGGATGAATGTATCCGTCGTGGTGAGTACGCTGTTTCAGTTGGTTCAGTTATTGTTATGGTCGATTTAGTATTAGGTTACACAGCAATTCAAACTGCAGCTATCTGGGCTCGTGAAAATGATGTAGTTTTACACTTACACCGTGCAGGTAACTCTACATACGCTCGTCAAAAAAATCATGGTATTAACTTCCGTGTTATTTGTAAATGGATGCGTATGTCTGGTGTAGATCATATCCACGCTGGTA;Eukaryota;Chromista;Chromobiota;Bacillariophyta;Bacillariophyceae;Naviculales;Diploneidaceae;Diploneis;Diploneis_subovalis;Diplo…
ASV901;CATCACTGCTGGTACAATGGAAGAAGTTTACAAACGTGCTGAGTACGGTAAAGCTGTAGGTTCTGTAGTTGTAATGATCGATTTAGTTATGGGTTACACAGCAATTCAAAGTGCTGCAATCTGGTCTCGTGAAAACGATATGGTTTTACATTTACACCGTGCAGGTAACTCAACTTATGCGCGTCAAAAAAATCATGGTATTAACTTCCGTGTAATTTGTAAATGGATGCGTATGGCTGGTGTAGATCATATTCACGCAGGTA;Eukaryota;Chromista;Chromobiota;Bacillariophyta;Bacillariophyceae;Cymbellales;Cymbellaceae;Encyonema;Encyonema_minutum;Encyonema…
ASV902;CATTACTGCTGGTACAATGGAAGAAGTGTACAAACGAGCTGAGTACGCTAAAGCTGTTGGTTCTGTAATCGTAATGATCGATTTAGTTATGGGTTACACAGCAATTCAAAGTTCTGCTATCTGGGCTCGTGATAACGACATGATCTTACACTTACACCGTGCAGGTAACTCAACTTACGCTCGTCAAAAAAATCATGGTATTAACTTCCGTGTTATTTGTAAATGGATGCGTATGTCAGGTGTAGATCATATCCACGCTGGTA;Eukaryota;Chromista;Chromobiota;Bacillariophyta;Bacillariophyceae;Cymbellales;Gomphonemataceae;Gomphonema;Gomphonema_rosenstocki…
ASV903;CGTTACCGCTGCAACTATGGAAGAAGTTTACAAACGTGCAGAATATGCCAAACTAGTAGGCTCTGTGATCATCATGATTGATTTAGTTATGGGTTACACAGCAATTCAAAGTATTGCAATCTGGTCTCGTGAAAATGACATGATTTTACATTTACATCGTGCGGGTAACTCTACTTACGCTCGTCAAAAGAACCATGGTATTAATTTCCGTGTTATCTGTAAATGGATGCGTATGTCTGGTGTAGATCATATTCACGCAGGTA;Eukaryota;Chromista;Chromobiota;Bacillariophyta;Fragilariophyceae;Fragilariales;Fragilariaceae;Staurosira;Staurosira_construens;…
ASV904;CGTTACTGCGGCTACGATGGAAGAAGTATACAAGCGCTCTGAGTATGCTAAAGCAATCGGTTCTGTAGTTATTATGATCGATTTAGTTATGGGTTATACTGCAATTCAATCAATCGCATACTGGGCTCGTGAAAACGATATGCTTTTACATTTACACCGTGCGGGTAACTCTACTTATGCTCGTCAAAAAAACCATGGTATTAACTTCCGTGTTATTTGTAAATGGATGCGTATGTCAGGTGTGGATCATATCCATGCTGGTA;Eukaryota;Chromista;Chromobiota;Bacillariophyta;Mediophyceae;Thalassiosirales;Stephanodiscaceae;Pantocsekiella;Pantocsekiella_oc…
ASV905;CATCACTGCAGCTACAATGGAAGAAGTTTACAAACGTGCTATTTATGCTAAATCAGTAGGTTCTGTAATCGTTATGATCGACTTAGTTATGGGTTATACAGCGATTCAATCAATTGCTTACTGGGCTCGTGAAAACGATATGCTTTTACACTTACACCGTGCAGGTAACTCTACATATGCACGTCAAAAAAATCACGGTATCAACTTCCGTGTAATCTGTAAGTGGATGCGTATGTCAGGTGTAGATCATATCCACGCTGGTA;Eukaryota;Chromista;Chromobiota;Bacillariophyta;Bacillariophyceae;Surirellales;Surirellaceae;Iconella;Iconella_sp.;Iconella_sp.;…
ASV906;TATCACTGCTGGTACAATGGAAGAAGTATACAAACGTGCTGAGTATGCTAAAGCGGTTGGTTCAGTAATTGTTATGATCGATTTAGTAATGGGTTACACAGCAATTCAAAGTGCTGCTATCTGGGCTCGTGATAACGATTGTGTATTACATTTACACCGTGCAGGTAACTCTACATATGCTCGTCAAAAGAATCATGGTATTAACTTCCGTGTTATCTGTAAATGGATGCGTATGTCTGGTGTAGATCATATCCACGCTGGTA;Eukaryota;Chromista;Chromobiota;Bacillariophyta;Bacillariophyceae;Achnanthales;Achnanthidiaceae;NA;NA;Achnanthidiaceae;100;100;1…
ASV907;CATCACTGGTGCTACAATGGAAGAAGTTTACAAACGTGCTGAATACGCAAAAGCTGTAGGCTCTGTAGTCGTAATGATCGATTTAGTTATGGGTTACACAGCAATTCAAAGTGCTGCAATCTGGTCTCGTGAAAACGATATGGTTTTACATTTACACCGTGCTGGTAACTCTACTTATGCGCGTCAAAAAAATCATGGTATTAACTTCCGTGTAATCTGTAAATGGATGCGTATGGCTGGTGTAGATCATATTCACGCAGGTA;Eukaryota;Chromista;Chromobiota;Bacillariophyta;Bacillariophyceae;Cymbellales;Cymbellaceae;Encyonema;Encyonema_minutum;Encyonema…
ASV908;CATCACTGCAGGCACAATGGAAGAAGTTTACAAACGAGCTGAATATGCAAAAGCTGTTGGCTCAATAATTGTTATGATCGATTTAGTAATGGGTTATACGGCGATTCAAAGTGCAGCAATTTGGTCTCGTGATAACGATATGTTATTACATTTACATAGAGCAGGGAATTCTACTTACGCGCGACAAAAAAACCATGGTATTAATTTCCGTGTTATTTGCAAATGGATGCGTATGTCAGGGGTTGACCATATCCATGCTGGAA;Eukaryota;Chromista;Chromobiota;Bacillariophyta;Bacillariophyceae;Achnanthales;Cocconeidaceae;Cocconeis;Cocconeis_placentula;Coc…
ASV909;CATCACTGCTGGTACAATGGAAGAAGTGTACAAACGTGCTGAGTACGGTAAAGCTGTTGGCTCTGTAATTGTAATGATCGATTTAGTTATGGGTTATACAGCAATTCAAAGTTCTGCTATCTGGGCTCGTGAAAATGACATGATCTTACATTTACACCGTGCAGGTAACTCTACATATGCTCGTCAAAAGAATCACGGTATCAACTTCCGTGTTATCTGTAAATGGATGCGTATGTCTGGTGTAGATCATATCCACGCTGGTA;Eukaryota;Chromista;Chromobiota;Bacillariophyta;Bacillariophyceae;NA;NA;NA;NA;Bacillariophyceae;100;100;100;100;88;21;21;9;9;0;0…
ASV910;CATCACTGCAGGTACTATGGAAGAAGTTTACAAACGTGCTCAATACGCTAAAGCAGTAGGTTCTGTAATTGTAATGATCGATTTAGTAATGGGTTATACAGCAATTCAAAGTTCTGCTATCTGGGCTCGTGAGAATGATATGCTTTTACATTTACACCGTGCAGGTAACTCTACATACGCTCGTCAAAAAAATCATGGTATTAACTTCCGTGTTATTTGTAAATGGATGCGTATGTCTGGTGTAGATCATATCCACGCTGGTA;Eukaryota;Chromista;Chromobiota;Bacillariophyta;Bacillariophyceae;Naviculales;Stauroneidaceae;Stauroneis;NA;Stauroneis;100;100;1…
ASV911;CGTTACTTCAGCTACTATGGAAGAAGTTTACAAACGTGCAGAGTATGCTAAAGCTGTAGGTTCTGTAATTATCATGATCGATTTAGTAATGGGTTATACAGCAATTCAAAGTATTGCTTTATGGTCTCGTGAAAACGATATGGTTTTACATTTACACCGTGCTGGTAACTCTACTTACGCTCGTCAAAAAAACCACGGTATTAACTTCCGTGTTATTTGTAAATGGATGCGTATGTCAGGTGTAGATCATATCCACGCTGGTA;Eukaryota;Chromista;Chromobiota;Bacillariophyta;Bacillariophyceae;Naviculales;Naviculaceae;Hippodonta;Hippodonta_capitata;Hippod…
ASV912;CATCACTGCTGGTACAATGGAACAAGTTTACGAACGTGCTGAATATGCTAAATCAGTAGGTTCTGTAATTGTTATGATCGACTTAGTTATGGGTTACACAGCAATCCAATCTTCAGCGATCTGGGCTCGTGACAACGATATGCTTTTACACTTACACCGTGCAGGTAACTCAACTTACGCTCGTCAAAAAAATCATGGTATTAACTTCCGTGTTATTTGTAAATGGATGCGTATGTCTGGTGTAGATCACATCCACGCTGGTA;Eukaryota;Chromista;Chromobiota;Bacillariophyta;Bacillariophyceae;Naviculales;Pinnulariaceae;Pinnularia;Pinnularia_subgibba;Pinn…
ASV913;CGTAACAGCTGCAACTATGGAAGAAGTAATTAAACGTTGTGAATACGCTAAAGAAGTAGGTTCTATCATCGTTATGATCGATTTAGTTATGGGTTATACAGCAATTCAAAGTGCTGCAATTTGGGCTCGTGAAAATGATATGCTTTTACATTTACATCGTGCAGGTAACTCAACATATGCGCGTCAAAAAAATCATGGTATTAACTTCCGTGTAATTTGTAAATGGATGCGTATGTCTGGTGTAGATCATATTCACGCTGGTA;Eukaryota;Chromista;Chromobiota;Bacillariophyta;Bacillariophyceae;Bacillariales;Bacillariaceae;Nitzschia;Nitzschia_acidoclinata;…
ASV914;TATCACTGCTGGTACAATGGAAGAAGTGTACAAACGTGCTGAGTATGCTAAAGCTGTTGGTTCAGTAATTGTTATGATCGATTTAGTAATGGGATATACGGCAATTCAAAGTGCTGCTATTTGGTCTCGTGAGAACGATTGTGTGTTACATTTACACCGTGCAGGTAACTCTACATATGCTCGTCAAAAAAATCATGGTATCAATTTCCGTGTTATCTGTAAATGGATGCGTATGTCTGGTGTAGATCATATCCACGCTGGTA;Eukaryota;Chromista;Chromobiota;Bacillariophyta;Bacillariophyceae;Achnanthales;Achnanthidiaceae;Psammothidium;NA;Psammothidium;1…
ASV915;CATAACTGCTGGTACAATGGAAGAAATGTACAAACGTGGTGAGTATGCTAAAGCTGTTGGTTCAGTAATCGTAATGATCGATTTAGTTTTAGGTTACACAGCAATTCAAAGTGCTGCTATCTGGTCTCGTGAAAATGACTGTGTTTTACACTTACACCGTGCTGGTAACTCAACTTATGCTCGTCAAAAGAATCATGGTATTAACTTCCGTGTTATCTGTAAATGGATGCGTATGGCTGGTGTAGATCATATCCACGCTGGTA;Eukaryota;Chromista;Chromobiota;Bacillariophyta;Bacillariophyceae;NA;NA;NA;NA;Bacillariophyceae;100;99;99;99;61;41;40;16;4;0;0;0…
ASV916;CGTTACAGCTGCAACTTTAGAAGAAACTTACAAACGTGCTGAATATGCTAAAGAAGTAGGTTCTATCATCGTTATGGTTGATTTAGTTATGGGTTACACTGCTTTACAATCAATGGCTATTTGGTCTCGTGAAAACGATATGTTATTACATTTACACCGTGCGGGTAATTCTACTTATGCTCGTCAAAAAAATCATGGTATTAACTTCCGTGTTATTTGTAAATGGATGCGTATGACTGGTGTGGATCATATTCACGCTGGTA;Eukaryota;Chromista;Chromobiota;Bacillariophyta;Bacillariophyceae;Bacillariales;Bacillariaceae;Nitzschia;Nitzschia_dissipata_var…
ASV917;CGTTACAGCTGCAACTTTAGAAGAAACTTACAAACGTGCTCAATATGCTAAAGAAGTAGGTTCGATCGTCGTTATGGTTGACTTAGTTATGGGTTATACCGCTTTACAATCAATGGCTATTTGGTCACGTGAAAATGATATGTTATTACATTTACACCGTGCTGGTAACTCTACTTACGCTCGTCAAAAAAATCATGGTATTAACTTCCGTGTTATTTGTAAATGGATGCGTATGACTGGTGTAGATCATATTCACGCTGGTA;Eukaryota;Chromista;Chromobiota;Bacillariophyta;Bacillariophyceae;Bacillariales;Bacillariaceae;Nitzschia;Nitzschia_sigmoidea;Nit…
ASV918;CATCACTGCAGGTACAATGGAAGAAGTGTACAAACGTGCTGAGTACGCTAAAGCTGTTGGTTCTATAGTTGTAATGATTGACTTAGTAATGGGTTACACAGCAATTCAAAGTGCTGCATACTGGGCTCGTGAAAATGACATGCTTTTACATTTACACCGTGCAGGTAACTCTACATATGCTCGTCAAAAGAATCATGGTATTAACTTCCGTGTTATCTGTAAATGGATGCGTATGTCTGGTGTAGACCATATCCACGCTGGTA;Eukaryota;Chromista;Chromobiota;Bacillariophyta;Bacillariophyceae;Naviculales;Stauroneidaceae;Craticula;Craticula_cuspidata;Crat…
ASV919;CATCACTGCTGGTACAATGGAAGAAGTTTACGCACGTGCAGAATATGGTAAAGCAGTAGGTTCTGTAATCGTTATGATCGATTTAGTTATGGGTTACACAGCAATCCAAACTGCAGCTATCTGGGCTCGTAACAACGATATGATTTTACACTTACACCGTGCAGGTAACTCGACTTACGCTCGTCAAAAGAATCACGGTATTAACTTCCGTGTTATCTGTAAATGGATGCGTATGTCTGGTGTAGATCACATCCACGCTGGTA;Eukaryota;Chromista;Chromobiota;Bacillariophyta;Bacillariophyceae;Naviculales;Pinnulariaceae;Pinnularia;Pinnularia_acuminata;Pin…
ASV920;CGTAACAGCTGCAACAATGGAAGAAGTAATCAAACGTTGTCAATACGCGAAAGAAGTAGGTTCTGTCGTTGTTATGATCGATTTAGTTATGGGTTACACAGCTATTCAAAGTGCTGCAATCTGGTCTCGTGAAAACGATATGCTTTTACATTTACACCGTGCAGGTAACTCTACATATGCGCGTCAAAAAAATCATGGTATTAACTTCCGTGTAATCTGTAAATGGATGCGTATGTCTGGTGTAGATCATATTCACGCTGGTA;Eukaryota;Chromista;Chromobiota;Bacillariophyta;Bacillariophyceae;Bacillariales;Bacillariaceae;Nitzschia;Nitzschia_fonticola;Nit…
ASV921;CATCACTGCAGGTACAATGGAAGAAATGTACAAACGTGCAGAATACGCTAAAGCAGTTGGATCTGTAATCGTTATGATCGATTTAGTTATCGGTTATACTGCAATTCAATCATCTGCTATCTGGGCTCGTGAAAATGACATGCTTCTTCACTTACACCGTGCAGGTAACTCAGCTTACGCTCGTCAAAAAAACCACGGTATTAACTTCCGTGTTATTTGTAAATGGATGCGTATGTGTGGTGTAGACCATATCCACGCTGGTA;Eukaryota;Chromista;Chromobiota;Bacillariophyta;Bacillariophyceae;Naviculales;Brachysiraceae;Brachysira;Brachysira_neoexilis;Bra…
ASV922;CATCACTGCTGGTACAATGGAAGAAGTTTACAAACGTGCTGAATACGGTAAAGCTGTAGGCTCTATAATCGTAATGATCGATTTAGTTATGGGTTACACAGCAATTCAAAGTGCTGCAATCTGGGCTCGTGACAACGATATGCTTTTACATTTACACCGTGCAGGTAACTCTACTTATGCTCGTCAAAAAAATCATGGTATTAACTTCCGTGTAATTTGTAAATGGATGCGTATGTCTGGTGTAGACCATATTCACGCTGGTA;Eukaryota;Chromista;Chromobiota;Bacillariophyta;Bacillariophyceae;Cymbellales;Cymbellaceae;Encyonema;Encyonema_lunatum;Encyonema…
ASV923;CGTTACTGCAGCTACTATGGAAGAAGTGTACAAACGTGCAGAATACGCTAAAGCAATTGGTTCTATAATTATTATGATCGATTTAGTAATGGGCTATACAGCAATTCAAAGTATTGCTATTTGGTCTCGTGAAAACGACATGCTTTTACACTTACACCGTGCTGGTAACTCGACTTATGCTCGTCAAAAGAATCACGGTATTAACTTCCGTGTTATTTGTAAATGGATGCGTATGTCTGGTGTAGATCATATCCACGCTGGTA;Eukaryota;Chromista;Chromobiota;Bacillariophyta;Bacillariophyceae;Naviculales;Naviculaceae;Navicula;Navicula_cryptotenella;Navic…
ASV924;CATCACTGCAGGTACTATGGAAGAAGTGTACAAACGTGCTGAATATGCTAAATCAGTAGGTTCTATCGTTGTTATGATTGACTTAGTAATGGGTTATACAGCAATTCAAAGTTGTGCTATTTGGTCTCGTGAAAATGATATGCTTTTACATTTACACCGTGCAGGTAACTCAACGTATGCTCGTCAAAAAAATCATGGTATTAACTTCCGTGTTATTTGTAAATGGATGCGTATGTCTGGTGTAGATCATATCCATGCTGGTA;Eukaryota;Chromista;Chromobiota;Bacillariophyta;Bacillariophyceae;Naviculales;Neidiaceae;Neidium;NA;Neidium;100;100;100;100;100;…
ASV925;CATTACTGCAGGAACAATGGAAGAAGTGTACAAACGTGCTGAGTACGCTAAAGCAGTTGGTTCTGTAATTGTAATGATCGATTTAGTTATGGGTTACACAGCAATTCAAAGTTCAGCTATCTGGGCTCGCGATAACGATATGCTTTTACATTTACACCGTGCAGGTAACTCAACTTACGCTCGTCAAAAAAATCATGGTATTAACTTCCGTGTTATTTGTAAATGGATGCGTATGTCTGGTGTAGATCATATCCACGCTGGTA;Eukaryota;Chromista;Chromobiota;Bacillariophyta;Bacillariophyceae;Cymbellales;Gomphonemataceae;Gomphonema;Gomphonema_pumilum_var…
ASV926;TATCACTGCAGGCACAATGGAAGAAGTTTACAAACGAGCTGAGTATGCAAAAGCTGTCGGCTCAGTGATTGTTATGATTGATTTAGTAATGGGTTATACAGCGATTCAAAGTGCAGCACTTTGGTCTCGTGATAACGATATGTTATTACATTTACATAGAGCAGGTAACTCTACTTACGCCCGTCAAAAAAATCATGGTATTAATTTCCGTGTGATTTGCAAATGGATGCGTATGTCAGGAGTTGACCATATCCATGCTGGAA;Eukaryota;Chromista;Chromobiota;Bacillariophyta;Bacillariophyceae;Achnanthales;Cocconeidaceae;Cocconeis;Cocconeis_placentula;Coc…
ASV927;CATTACTGCTGCTACAATGGAAGAAGTTTACAAACGTGCTGATTACGCTAAAGCTGTAGGTTCTATCGTTGTAATGATCGATTTAGTTATGGGTTACACAGCAATTCAAAGTGCTGCTATCTGGGCTCGTGATAACGATTGTTTATTACATTTACACCGTGCAGGTAACTCAACTTATGCTCGTCAAAAAAACCATGGTATTAACTTCCGTGTTATTTGTAAATGGATGCGTATGTCTGGTGTAGATCATATCCACGCTGGTA;Eukaryota;Chromista;Chromobiota;Bacillariophyta;Bacillariophyceae;Cymbellales;Cymbellaceae;Cymbella;Cymbella_neocistula;Cymbella…
ASV928;CGTTACCGCTGCAACTATGGAAGAAGTTTACAAACGTGCAGAATATGCTAAACTGGTAGGCTCTGTGATCATTATGATCGATTTAGTTATGGGTTACACAGCAATTCAAAGTATTGCACTATGGTCTCGTGAAAATGACATGATTTTACATTTACATCGTGCGGGTAATTCTACTTACGCTCGTCAAAAAAACCATGGTATTAATTTCCGTGTTATCTGTAAATGGATGCGTATGTGTGGTGTAGATCATATTCACGCAGGTA;Eukaryota;Chromista;Chromobiota;Bacillariophyta;Fragilariophyceae;Fragilariales;Fragilariaceae;Staurosira;Staurosira_venter;Stau…
ASV929;TATCACTGCTGGTACAATGGAAGAAGTTTACAAACGTGCTGAGTACGGTAAAGCTGTAGGTTCAGTCGTTGTAATGATCGATTTAGTTATGGGTTACACAGCAATTCAAAGTGCTGCTATTTGGGCTCGTGACAACGATATGCTTTTACACTTACACCGTGCAGGTAACTCAACTTACGCTCGTCAAAAAAATCACGGTATTAACTTCCGTGTTATCTGTAAATGGATGCGTATGTCTGGTGTAGATCACATTCACGCTGGTA;Eukaryota;Chromista;Chromobiota;Bacillariophyta;Bacillariophyceae;Cymbellales;Cymbellaceae;Encyonopsis;Encyonopsis_minuta;Encyon…
ASV930;CATTACTGCTGGTACAATGGAAGAAGCGTACAAACGTGCTGAGTATGCTAAAGCTGTTGGTTCTGTAATTGTTATGATCGATTTAGTAATGGGTTATACAGCAATTCAAAGTGCAGCTATTTGGTCTCGTGATAATGATATGTTATTACATTTACACCGTGCAGGTAACTCTACATACGCACGTCAAAAAAATCATGGTATCAACTTCCGTGTTATTTGTAAATGGATGCGTATGTCAGGTGTAGATCATATCCACGCTGGTA;Eukaryota;Chromista;Chromobiota;Bacillariophyta;Bacillariophyceae;Achnanthales;Achnanthidiaceae;Achnanthidium;Achnanthidium_minu…
ASV931;CGTTACTGCTGGTACAATGGAAAATATGTACGAGCGTGCTGAATTTGCTAAAGTTATTGGATCTGTAATTATCATGATTGACTTAGTAATTGGTTACAGTGCTATTCAATCAATGGCTGTTTGGGCTCGTAAAAATGATATGATCCTTCACTTACACCGTGCAGGTAACTCAACTTACGCTCGTCAAAAGAACCATGGTATTAACTTCCGTGTAATTTGTAAATGGATGCGTATGGCTGGTGTAGACCACATCCACGCAGGTA;Eukaryota;Chromista;Chromobiota;Bacillariophyta;NA;NA;NA;NA;NA;Bacillariophyta;100;73;73;72;28;17;12;12;9;0;0;0;0;0;0;0;0;0;0;0;…
ASV932;CATCACTGCTGGTACAATGGAAGAAGTTTACAAACGTGCTGAGTACGGTAAAGCTGTAGGTTCAGTAATTGTAATGATCGATCTAGTTATGGGTTACACAGCAATTCAAAGTGCTGCTATTTGGGCTCGTAATAACGATATGCTTTTACACTTACATCGTGCAGGTAACTCAACTTATGCTCGTCAAAAAAATCACGGTATTAACTTCCGTGTTATTTGTAAATGGATGCGTATGTCTGGTGTAGATCACATCCACGCTGGTA;Eukaryota;Chromista;Chromobiota;Bacillariophyta;Bacillariophyceae;Cymbellales;Cymbellaceae;Encyonopsis;Encyonopsis_subminuta;Enc…
ASV933;CATCACTGCAGGAACTATGGAAGAAGTTTACAAACGTGCAGAATATGCTAAAGCAGTAGGTTCTATCGTCGTTATGATTGACTTAGTAATGGGTTATACAGCAATTCAAAGTTCTGCTATTTGGGCTCGTGAAAATGATATGCTTTTACATTTACACCGTGCCGGTAACTCAACATATGCTCGTCAAAAAAATCATGGTATTAACTTCCGTGTTATTTGTAAATGGATGCGTATGTCTGGTGTAGATCACATCCACGCTGGTA;Eukaryota;Chromista;Chromobiota;Bacillariophyta;Bacillariophyceae;Naviculales;Neidiaceae;Neidium;NA;Neidium;100;100;100;100;100;…
ASV934;CGTTACAGCTGCAACTTTAGAAGAAACTTACAAACGTGCAGAATATGCTAAAGAAGTAGGTTCTATCATCGTTATGGTTGATTTAGTTATGGGTTACACAGCTCTACAATCAATGGCTATTTGGTCTCGTGAAAACGATATGTTATTACATTTACACCGTGCGGGTAACTCTACTTATGCTCGTCAAAAAAATCATGGTATTAACTTCCGTGTTATTTGTAAATGGATGCGTATGACTGGTGTAGATCATATTCATGCTGGTA;Eukaryota;Chromista;Chromobiota;Bacillariophyta;Bacillariophyceae;Bacillariales;Bacillariaceae;Nitzschia;Nitzschia_dissipata_var…
ASV935;CGTTACAGCTGCAACTATGGAAGAAGCTTACAAACGTGCAGAATATGCTAAACTAGTAGGCTCTGTGATCATTATGATCGATTTAGTTATGGGCTACACAGCGATTCAAAGTATTGCAATCTGGGCTCGTGAAAACGACATGATTTTACATTTACATCGTGCAGGTAATTCTACTTACGCTCGTCAAAAAAACCATGGTATTAATTTCCGTGTTATCTGTAAATGGATGCGTATGTCTGGTGTAGATCATATTCACGCAGGTA;Eukaryota;Chromista;Chromobiota;Bacillariophyta;Fragilariophyceae;Fragilariales;Fragilariaceae;Staurosira;Staurosira_sp.;Stauros…
ASV936;CATTACAGCACCGACAATGGAAGAGTCTTACAAGCGTGCTATTTATGCTAAACATGTAGGTTCTGTAATTATAATGGTTGATTTAGTAATGGGTTATACTGCAATTCAATCTGCTGCAATTTGGGCTCGTGAAAATGATATGATTTTACATTTACACCGTGCTGGTAACTCAACTTACGCTCGTCAAAAAAACCATGGTATTAACTTCCGTGTTATTTGTAAATGGATGCGTATGGCTGGTGTTGATCACATTCACGCTGGTA;Eukaryota;Chromista;Chromobiota;Bacillariophyta;Coscinodiscophyceae;Orthoseirales;Orthoseiraceae;Orthoseira;Orthoseira_dendroter…
ASV937;CATTACTGCAGCTACTATGGAAGAAGTTTACAAACGTGCAGAATATGCTAAAACAGTTGGTTCTGTAATCGTTATGATCGATTTAGTAATGGGTTACACAGCAATTCAAAGTATTGCTATTTGGGCTCGTGAAAACGACATGCTTTTACACTTACACCGTGCTGGTAACTCTACTTATGCTCGTCAAAAGAATCACGGTATTAACTTCCGTGTTATTTGTAAATGGATGCGTATGTCTGGTGTAGATCATATCCATGCTGGTA;Eukaryota;Chromista;Chromobiota;Bacillariophyta;Bacillariophyceae;Naviculales;Naviculaceae;Navicula;NA;Navicula;100;100;100;100;…
ASV938;CATCACTGCTGGAACTATGGAAGAGGTTTATGCACGTGCAGAATATGGTAAAGCAGTTGGTTCTGTAATCGTTATGATCGATTTAGTTATGGGTTATACAGCAATTCAATCTGCTGCTATTTGGGCTCGTAACAACGACATGATTTTACACTTACACCGTGCAGGTAACTCTACTTACGCTCGTCAAAAGAACCATGGTATTAACTTCCGTGTTATCTGTAAATGGATGCGTATGTCTGGTGTAGACCATATCCACGCTGGTA;Eukaryota;Chromista;Chromobiota;Bacillariophyta;Bacillariophyceae;Naviculales;Sellaphoraceae;Sellaphora;Sellaphora_nigri;Sellaph…
ASV939;TATCACAGCAGCTACTATGGAAGAAGTGTACAAACGTGCTGAGTACGCTAAAACGGTTGGTTCTGTAATTGTTATGATCGATTTAGTAATGGGTTACACAGCAATCCAAAGTATTGCTTTATGGGCTCGTGAAAATGATATGGTTTTACACTTACACCGTGCTGGTAACTCTACTTACGCTCGTCAAAAAAATCATGGTATTAACTTCCGTGTTATCTGTAAATGGATGCGTATGTCTGGTGTAGATCACATCCACGCTGGTA;Eukaryota;Chromista;Chromobiota;Bacillariophyta;Bacillariophyceae;Naviculales;Naviculaceae;Navicula;Navicula_cari;Navicula_cari;…
ASV940;CATCACTGCTGGTACAATGGAAGAAGTTTACAAACGTGCTGAGTACGGTAAAGCTGTAGGTTCTGTAGTTGTAATGATCGATTTAGTTATGGGTTACACAGCAATTCAAAGTGCTGCAATCTGGTCTCGTGACAACGATATGGTTTTACATTTACACCGTGCAGGTAACTCAACTTATGCGCGTCAAAAAAATCATGGTATTAACTTCCGTGTAATCTGTAAATGGATGCGTATGGCTGGTGTAGATCATATTCACGCAGGTA;Eukaryota;Chromista;Chromobiota;Bacillariophyta;Bacillariophyceae;Cymbellales;Cymbellaceae;Encyonema;Encyonema_minutum;Encyonema…
ASV941;CATCACTGCTGGTACAATGGAAGAAGTTTACAAACGTGCTAACTACGCTAAAGCTGTTGGTTCAGTAGTTGTTATGATCGATTTAGTAATGGGTTATACAGCAATTCAAAGTGCAGCTCTTTGGTCTCGTGAAAATGACATGGTATTACATTTACACCGTGCAGGTAACTCTACATATGCTCGTCAAAAAAATCATGGTATCAACTTCCGTGTTATCTGTAAATGGATGCGTATGTCTGGTGTAGATCATATCCACGCTGGTA;Eukaryota;Chromista;Chromobiota;Bacillariophyta;Bacillariophyceae;Achnanthales;Achnanthidiaceae;NA;NA;Achnanthidiaceae;100;100;1…
ASV942;CATTACTGCTGGTACAATGGAAGAAGTGTACAAACGTGCTGAGTACGCTAAAGCTGTTGGTTCTGTAATCGTAATGATCGATTTAGTTATGGGTTACACAGCAATTCAAAGTTCTGCTATCTGGGCTCGTGATAACGATATGCTTTTACATTTACACCGTGCGGGTAACTCAACTTACGCTCGTCAAAAAAATCATGGTATTAACTTCCGTGTTATTTGTAAATGGATGCGTATGTCTGGTGTAGATCATATCCACGCTGGTA;Eukaryota;Chromista;Chromobiota;Bacillariophyta;Bacillariophyceae;Cymbellales;Gomphonemataceae;Reimeria;Reimeria_sinuata;Reimeri…
ASV943;TATTACTGCAGGTACAATGGAAGAAGTGTACAAACGTGCGGAGTACGCGAAAGCTGTTGGTTCAGTAATTGTAATGATCGATTTAGTAATGGGTTACACAGCAATTCAAAGTGCTGCTATCTGGTCTCGTGAGAATGATATGATTTTACATTTACACCGTGCAGGTAACTCTACTTACGCTCGTCAAAAGAATCATGGTATTAACTTCCGTGTTATCTGTAAATGGATGCGTATGTCTGGTGTAGATCACATCCACGCTGGTA;Eukaryota;Chromista;Chromobiota;Bacillariophyta;Bacillariophyceae;Achnanthales;Achnanthidiaceae;Planothidium;NA;Planothidium;100…
ASV944;CATCACTGCAGGTACAATGGAAGAAGTGTACAAACGTGCTGAGTACGCTAAAGCTGTTGGTTCTGTAATTGTAATGATTGACTTAGTAATGGGTTACACAGCAATTCAAAGTGCTGCATACTGGGCTCGTGATAATGACATGATTTTACACTTACACCGTGCAGGTAACTCTACATACGCTCGTCAAAAGAATCATGGTATTAACTTCCGTGTTATCTGTAAATGGATGCGTATGTCTGGTGTAGACCATATCCACGCTGGTA;Eukaryota;Chromista;Chromobiota;Bacillariophyta;Bacillariophyceae;Naviculales;Stauroneidaceae;Craticula;Craticula_cuspidata;Crat…
ASV945;CATTACTGCTGGAACTATGGAAGAAGTGTACAAACGTGCTGAGTACGCTAAAGCTGTTGGTTCAGTAATTGTTATGATCGATTTAGTAATGGGTTATACAGCAATTCAAAGTTCAGCTATCTGGGCTCGTGAAAATGACATGGTATTACATTTACACCGTGCGGGTAACTCTACATACGCTCGTCAAAAAAATCATGGTATTAACTTCCGTGTTATTTGTAAATGGATGCGTATGTCTGGTGTAGATCATATCCACGCTGGGA;Eukaryota;Chromista;Chromobiota;Bacillariophyta;Bacillariophyceae;Achnanthales;Achnanthidiaceae;Achnanthidium;Achnanthidium_stra…
ASV946;CGTAACAGCTGCAACTATGGAAGAAGTAATCAAACGTTGTCAATACGCGAAAGAAGTAGGTTCTGTAGTTGTTATGATCGATTTAGTTATGGGTTACACAGCTATTCAAAGTGCTGCAATTTGGGCGCGTGAAAACGATATGATTTTACATCTACACCGTGCAGGTAACTCTACATATGCGCGTCAAAAAAATCATGGTATCAACTTCCGTGTAATTTGTAAATGGATGCGTATGTCTGGTGTAGATCATATTCACGCTGGTA;Eukaryota;Chromista;Chromobiota;Bacillariophyta;Bacillariophyceae;Bacillariales;Bacillariaceae;Nitzschia;Nitzschia_fonticola;Nit…
ASV947;CATTACTGCAGCCACAATGGAAGAAGTGTACAAACGTGCTGAGTACGCTAAAGCAGTTGGTTCTGTAATCGTAATGATCGATTTAGTTATGGGTTACACAGCAATTCAAAGTTCAGCTATCTGGGCTCGTGATAACGATATGCTTTTACACTTACACCGTGCTGGTAACTCAACTTATGCTCGTCAAAAAAATCATGGTATTAACTTCCGTGTTATTTGTAAATGGATGCGTATGTCTGGTGTAGACCATATCCACGCTGGTA;Eukaryota;Chromista;Chromobiota;Bacillariophyta;Bacillariophyceae;Cymbellales;Gomphonemataceae;Gomphonema;NA;Gomphonema;100;100;…
ASV948;CATCACTGCTGGTACAATGGAAGAAGTTTACAAACGTGCTGAGTACGCTAAAGCTGTAGGTTCTATCGTTGTAATGATCGATTTAGTTATGGGTTACACAGCAATTCAAAGTGCTGCAATCTGGTCTCGTGACAACGATATGCTTTTACATTTACACCGTGCAGGTAACTCAACTTACGCTCGTCAAAAAAACCATGGTATTAACTTCCGTGTTATTTGTAAATGGATGCGTATGTCTGGTGTAGATCATATCCACGCTGGTA;Eukaryota;Chromista;Chromobiota;Bacillariophyta;Bacillariophyceae;Cymbellales;Gomphonemataceae;Gomphonella;Gomphonella_olivacea;…
ASV949;CGTTACAGGTGCGACAATGGAAGACGTTTACGAACGTTCTGAGTACGCTAAAGAAGTTGGTTCTGTAATTATCATGATCGATTTAGTAATGGGTTACACAGCAATTCAAAGTATTGCTTTATGGGCTCGTAAAAACGATATGATTTTACACTTACACCGTGCGGGTAACTCAACTTACGCTCGTCAAAAAAACCATGGTATCAACTTCCGTGTAATCTGTAAATGGATGCGTATGTCTGGTGTAGATCATATCCACGCTGGTA;Eukaryota;Chromista;Chromobiota;Bacillariophyta;Bacillariophyceae;Bacillariales;Bacillariaceae;Nitzschia;Nitzschia_palea;Nitzsch…
ASV950;CATTACTGCAGCGACTATGGAAGAAGTTTACAAACGTGCAGAGTATGCTAAAACAGTAGGTTCTGTAATTGTTATGATCGATTTAGTAATGGGTTACACAGCAATTCAAAGTATTGCTTTATGGGCTCGTGAAAACGACATGATTTTACACTTACACCGTGCTGGTAACTCTACTTATGCTCGTCAAAAGAACCATGGTATTAACTTCCGTGTTATCTGTAAATGGATGCGTATGTCTGGTGTAGATCATATCCATGCTGGTA;Eukaryota;Chromista;Chromobiota;Bacillariophyta;Bacillariophyceae;Naviculales;Naviculaceae;Navicula;Navicula_veneta;Navicula_ven…
ASV951;CGTTACTGCATCTACTATGGAAGAACTTTACAAACGTGCTAACTACGCTAAAGCTGTAGGTTCTGTAATCATCATGATCGATTTAGTATTAGGTTACACAGCTATTCAAAGTGCTGCTATCTGGTCTCGTGAAAATGATATGGTATTACACTTACACCGTGCAGGTAACTCAACTTACGCTCGTCAAAAAAATCATGGTATTAACTTCCGTGTAATTTGTAAATGGATGCGTATGTCTGGTGTTGACCACATCCACGCTGGTA;Eukaryota;Chromista;Chromobiota;Bacillariophyta;Fragilariophyceae;Fragilariales;Fragilariaceae;Ulnaria;Ulnaria_ulna;Ulnaria_ulna…
ASV952;CATCACTGCTGGTACAATGGAAGAAGTTTACGCACGTGCAGAATACGCTAAAGCAGTAGGTTCTGTAATTGTTATGATCGATTTAGTTATGGGTTACACAGCAATCCAAACTGCAGCTATCTGGTCTCGTAACAACGATATGATCTTACACTTACACCGTGCAGGTAACTCAACTTATGCTCGTCAAAAGAATCACGGTATTAACTTCCGTGTTATCTGTAAATGGATGCGTATGTCTGGTGTAGATCACATCCACGCTGGTA;Eukaryota;Chromista;Chromobiota;Bacillariophyta;Bacillariophyceae;Naviculales;Pinnulariaceae;Pinnularia;NA;Pinnularia;100;100;10…
ASV953;CATCACTGCTGGTACAATGGAAGAAGTTTATGCACGTGCAGAATATGCTAAAGCAGTAGGTTCTATAATTGTTATGATCGATTTAGTTATGGGTTACACAGCAATCCAAACTGCAGCTATCTGGGCTCGTAACAACGATATGCTTTTACACTTACACCGTGCAGGTAACTCAACTTACGCTCGTCAAAAGAACCACGGTATTAATTTCCGTGTTATCTGTAAATGGATGCGTATGTCTGGTGTAGACCACATCCACGCAGGTA;Eukaryota;Chromista;Chromobiota;Bacillariophyta;Bacillariophyceae;Naviculales;Pinnulariaceae;Pinnularia;NA;Pinnularia;100;100;10…
ASV954;CGTTACAGGTGCTACAATGGAAGACGTTTACGAACGTTCTGAGTACGCTAAAGAAGTAGGTTCTGTAATTATCATGATCGATTTAGTAATGGGTTACACAGCAATTCAAAGTATTGCTTTATGGGCTCGTAGTAACGATATGATTTTACATTTACACCGTGCAGGTAACTCAACTTACGCTCGTCAAAAAAATCATGGTATTAACTTCCGTGTAATTTGTAAATGGATGCGTATGTCTGGTGTAGATCATATTCACGCTGGTA;Eukaryota;Chromista;Chromobiota;Bacillariophyta;Bacillariophyceae;Bacillariales;Bacillariaceae;Nitzschia;NA;Nitzschia;100;100;10…
ASV955;CGTTACAGCTGCAACTTTAGAAGAAACTTACAAACGTGCTCAATATGCTAAAGAAGTAGGTTCGATCATCGTTATGGTTGACTTAGTTATGGGTTATACCGCTTTACAATCAATGGCTATTTGGTCACGTGAAAATGATATGTTATTACATTTACACCGTGCTGGTAACTCTACTTACGCTCGTCAAAAAAATCATGGTATTAACTTCCGTGTTATTTGTAAATGGATGCGTATGACTGGTGTAGATCATATTCACGCTGGTA;Eukaryota;Chromista;Chromobiota;Bacillariophyta;Bacillariophyceae;Bacillariales;Bacillariaceae;Nitzschia;Nitzschia_sigmoidea;Nit…
ASV956;CGTTACAGCTGCGACAATGGAAGAAGTTTACAAACGTGCTATCTACGCTAAAAACGTGGGTTCTGTAATCATTATGATTGACTTAGTACTGGGTTACACAGCAATTCAAAGTGCAGCAATATTTTCACGTGAAAATGACCTGATTTTACACTTACACCGTGCTGGTAACTCTACTTATGCTCGTCAAAAAAATCATGGTATTAACTTCCGTGTTATCTGTAAATGGATGCGTATGTCTGGTGTAGATCATATCCACGCTGGTA;Eukaryota;Chromista;Chromobiota;Bacillariophyta;NA;NA;NA;NA;NA;Bacillariophyta;100;100;100;100;29;6;6;6;6;0;0;0;3;0;0;0;2;0;0;0;…
ASV957;CGTTACAGCTGCAACAATGGAAGAAGTGTACAAACGTAGTTTATACGCTAAAAATGTTGGCTCTGTAATCATTATGATTGACTTAGTTATGGGTTATACAGCCATTCAAAGTGCAGCAATCTTCGCACGTGAACATGACTTAATTTTACATTTACACCGTGCGGGTAACTCTACTTATGCTCGTCAAAAAAATCATGGTATTAACTTCCGTGTTATCTGTAAATGGATGCGTATGTCTGGTGTAGATCATATCCACGCTGGTA;Eukaryota;Chromista;Chromobiota;Bacillariophyta;Bacillariophyceae;NA;NA;NA;NA;Bacillariophyceae;100;100;100;100;63;11;11;11;11;0…
ASV958;CATCACTGCTGGTACAATGGAAGAAGTTTACAAACGTGCTGAGTACGGTAAAGCGGTAGGTTCAGTAGTTGTAATGATCGATTTAGTTATGGGTTACACAGCAATTCAAAGTGCTGCTATTTGGGCTCGTGATAACGATCTACTTTTACACTTACACCGTGCCGGTAACTCAACTTACGCTCGTCAAAAAAATCACGGTATTAACTTCCGTGTTATCTGTAAATGGATGCGTATGTCTGGTGTAGATCACATCCACGCTGGTA;Eukaryota;Chromista;Chromobiota;Bacillariophyta;Bacillariophyceae;Cymbellales;Cymbellaceae;Encyonopsis;NA;Encyonopsis;100;100;10…
ASV959;CATCACTGCTGGTACAATGGAACAAGTTTATGAACGTGCAAACTACGCTAAAGCAGTAGGTTCTATCATTGTTATGATCGATTTAGTTATGGGTTACACAGCAATTCAAAGTGCTGCGTTATGGGCTCGTAACAACGATATGGTATTACACTTACACCGTGCTGGTAACTCAACTTACGCTCGTCAAAAAAATCATGGTATTAACTTCCGTGTTATTTGTAAATGGATGCGTATGTCTGGTGTAGATCATATCCACGCTGGTA;Eukaryota;Chromista;Chromobiota;Bacillariophyta;Bacillariophyceae;Naviculales;Pinnulariaceae;Caloneis;Caloneis_amphisbaena;Calon…
ASV960;CATCACTGCTGGTACAATGGAACAAGTTTACGAACGTGCAGCATATGCTAAATCAGTAGGTTCTATTATTGTTATGATCGACTTAGTTATGGGTTACACAGCAATCCAATCTTCTGCTATTTGGGCTCGTAACAATGACATGCTTTTACACTTACACCGTGCAGGTAACTCAACTTACGCTCGTCAAAAAAATCATGGTATTAACTTCCGTGTTATTTGTAAATGGATGCGTATGTCTGGTGTAGATCATATCCACGCTGGTA;Eukaryota;Chromista;Chromobiota;Bacillariophyta;Bacillariophyceae;Naviculales;Pinnulariaceae;Pinnularia;Pinnularia_microstauron;…
ASV961;CGTCACTGCAGCTACTATGGAAGAAGTTTACAAACGTGCAGAGTACGCTAAAGCTGTAGGTTCTATCATCATTATGATCGATTTAGTTATGGGTTACACAGCAATTCAAAGTATTGCTTTATGGGCTCGTGACAATGACATGGTTTTACACTTACATCGTGCTGGTAACTCTACTTACGCTCGTCAAAAGAACCATGGTATTAACTTCCGTGTTATCTGTAAATGGATGCGTATGTGTGGTGTAGATCACATCCACGCTGGTA;Eukaryota;Chromista;Chromobiota;Bacillariophyta;Bacillariophyceae;Naviculales;Naviculaceae;NA;NA;Naviculaceae;100;100;100;100;10…
ASV962;CATCACTGCTGCTACAATGGAAGAAGTTTACAAACGTGCTGAGTACGGTAAAGCTGTTGGTTCTGTAATTGTAATGGTTGACTTAGTTATGGGTTACACAGCAATTCAAAGTGCTGCTATTTGGGCTCGTGATAACGATATGCTTTTACACTTACATCGTGCGGGTAATTCAACTTACGCTCGTCAAAAAAATCATGGTATTAACTTCCGCGTTATCTGTAAATGGATGCGTATGTCTGGTGTAGACCATATCCACGCTGGTA;Eukaryota;Chromista;Chromobiota;Bacillariophyta;Bacillariophyceae;Naviculales;Naviculaceae;Geissleria;NA;Geissleria;100;100;100;…
ASV963;CATGACTGCAGGTACTATGGATGAGTGTATCCGTCGTGGTGATTACGCTGTTTCAGTTGGTTCAGTTATTGTTATGGTCGATTTAGTATTAGGTTACACAGCAATTCAAACTGCAGCGATCTGGGCTCGTGAAAACGACGTAATTTTACACTTACACCGTGCAGGTAACTCTACATACGCTCGTCAAAAAAATCATGGTATTAACTTCCGTGTTATTTGTAAATGGATGCGTATGTCTGGTGTAGATCATATCCACGCTGGTA;Eukaryota;Chromista;Chromobiota;Bacillariophyta;Bacillariophyceae;Naviculales;Diploneidaceae;Diploneis;Diploneis_subovalis;Diplo…
ASV964;CATCACTGCTGCTACTATGGAAGAAGTTTACGCACGTGCTAACTACGCAAAATCAGTAGGTTCTGTAATTGTTATGATCGATTTAGTTATGGGTTATACAGCAATTCAAAGTTGTGCTATTTGGGCTCGTAATAACGATCTGATCTTACATTTACACCGTGCAGGTAACTCAGCTTACGCTCGTCAAAAGAATCATGGTATTAACTTCCGTGTTATCTGTAAATGGATGCGTATGTCTGGTGTAGATCACATCCACGCTGGTA;Eukaryota;Chromista;Chromobiota;Bacillariophyta;Bacillariophyceae;Naviculales;Pinnulariaceae;Pinnularia;NA;Pinnularia;100;100;10…
ASV965;CATGACTGCAGGTACTATGGATGAGTCAATCAAACGTGGTATGTATGCTAAAGCTGTAGGTTCAGTTATTGTAATGGTTGACTTAGTAATGGGTTACACAGCATTACAAACTGCAGCTATTTGGGCTCGTGAAAACGACATGATCTTACATTTACACCGTGCTGGTAACTCTACATACGCTCGTCAAAAAAATCATGGTATTAACTTCCGTGTAATTTGTAAATGGATGCGTATGTCTGGTATGGATCATATCCACGCTGGTA;Eukaryota;Chromista;Chromobiota;Bacillariophyta;Bacillariophyceae;Naviculales;NA;NA;NA;Naviculales;100;100;100;100;83;71;51;51;1…
ASV966;CATTACTGCAGCTACAATGGAAGAAGTGTACAAACGTGCTGAGTACGCTAAAATGGTAGGATCTGTAATTGTGATGATCGATTTAGTAATGGGTTATACAGCAATTCAAAGTATTGCTTACTGGGCTCGTGAAAACGATATGTTATTACACTTACACCGTGCTGGTAACTCTACATATGCTCGTCAAAAGAACCATGGTATTAACTTCCGTGTTATCTGTAAATGGATGCGTATGTCTGGTGTAGATCATATCCACGCTGGAA;Eukaryota;Chromista;Chromobiota;Bacillariophyta;Bacillariophyceae;Naviculales;Sellaphoraceae;Fistulifera;Fistulifera_saprophila;…
ASV967;CATCACTGCTGCTACAATGGAAGAAGTTTACAAACGTGCTGAGTACGCTAAATCTGTTGGTTCTATCATCGTAATGATCGATTTAGTTATGGGTTACACAGCAATTCAAAGTTCTGCTATCTGGGCTCGTGAAAATGATATGCTTTTACATTTACACCGTGCAGGTAACTCAACTTACGCTCGTCAAAAAAATCATGGTATTAACTTCCGTGTTATTTGCAAATGGATGCGTATGTCTGGTGTAGATCATATCCACGCTGGTA;Eukaryota;Chromista;Chromobiota;Bacillariophyta;Bacillariophyceae;Cymbellales;Gomphonemataceae;Gomphonema;NA;Gomphonema;100;100;…
ASV968;CGTTACAGGTGCTACAATGGAAGACGTTTACGAACGTTCTGAGTATGCTAAAGAAGTTGGTTCTGTAATTATCATGATCGATTTAGTAATGGGTTACACAGCAATTCAAAGTATTGCTTTATGGGCTCGTAAAAACGATATGATTTTACACTTACACCGTGCGGGTAACTCAACTTACGCTCGTCAAAAAAACCATGGTATTAACTTCCGTGTAATCTGTAAATGGATGCGTATGTCTGGTGTAGATCATATCCACGCTGGTA;Eukaryota;Chromista;Chromobiota;Bacillariophyta;Bacillariophyceae;Bacillariales;Bacillariaceae;Nitzschia;Nitzschia_palea;Nitzsch…
ASV969;CATCACAGCTGCTACTATGGAAGAACTTTACAAACGTGGTGCGTACGCTAAAGCTGTAGGTTCTGTAATCGTTATGATCGATTTAGTTTTAGGTTACACAGCAATTCAAAGTGCTGCTATCTGGGCTCGTGAAAACGATTTAGTATTACACTTACACCGTGCAGGTAACTCAACTTACGCTCGTCAAAAAAATCACGGTATCAACTTCCGTGTAATTTGTAAATGGATGCGTATGTCGGGTGTTGACCATATCCACGCAGGTA;Eukaryota;Chromista;Chromobiota;Bacillariophyta;Fragilariophyceae;Fragilariales;Fragilariaceae;Fragilaria;Fragilaria_acus/radian…
ASV970;CATCACTGCAGGTACTATGGAAGAAGTTTACAAACGTGCTGAATATGCAAAAGCAGTAGGTTCTATAATCGTTATGATCGACTTAGTAATGGGTTACACAGCAATTCAAAGTGCTGCTATCTGGGCTCGTGAAAATGATATGTTATTACATTTACATCGTGCAGGTAACTCAACATATGCTCGTCAAAAAAATCATGGTATTAATTTCCGTGTTATTTGTAAATGGATGCGTATGTCTGGTGTAGATCATATCCACGCTGGTA;Eukaryota;Chromista;Chromobiota;Bacillariophyta;Bacillariophyceae;Naviculales;NA;NA;NA;Naviculales;100;100;100;100;97;80;53;53;5…
ASV971;CATCACTGCTGCTACAATGGAAGAAGTATACAAACGTGCTGAGTATGCTAAAGCAGTTGGATCTGTAATTGTTATGATTGACTTAGTAATGGGTTACACAGCAATTCAAAGTTCTGCTATTTGGGCTCGTGAAAACGATATGCTTTTACATTTACACCGTGCAGGTAACTCAACTTATGCTCGTCAAAAAAATCATGGTATCAACTTCCGTGTTATTTGTAAATGGATGCGTATGTCTGGTGTAGACCATATCCACGCTGGTA;Eukaryota;Chromista;Chromobiota;Bacillariophyta;Bacillariophyceae;Cymbellales;Gomphonemataceae;Gomphonema;Gomphonema_affine;Gomp…
ASV972;CATCACTGCGGCAACAATGGAAGAAGTGTACAAACGTGCTGAGTACGCTAAAGCAGTTGGTTCTGTAATCGTAATGATCGATTTAGTTATGGGTTACACAGCAATTCAAAGTTCAGCTATCTGGGCTCGCGATAACGATATGCTTTTACATTTACACCGTGCAGGTAACTCAACTTACGCTCGTCAAAAAAATCATGGTATTAACTTCCGTGTTATTTGTAAATGGATGCGTATGTCTGGTGTAGATCATATCCACGCTGGTA;Eukaryota;Chromista;Chromobiota;Bacillariophyta;Bacillariophyceae;Cymbellales;Gomphonemataceae;Gomphonema;Gomphonema_pumilum_var…
ASV973;CGTTACTGCTGGTACAATGGAAAATATGTACGAGCGTGCTGAATTTGCTAAAGTTATTGGATCTGTAATTATTATGATTGACTTAGTAATTGGTTACAGTGCTATTCAATCAATGGCTGTTTGGGCTCGTAAAAATGATATGATCCTTCACTTACACCGTGCAGGTAACTCAACTTACGCTCGTCAAAAGAACCATGGTATTAACTTCCGTGTAATTTGTAAATGGATGCGTATGGCTGGTGTAGACCACATCCACGCAGGTA;Eukaryota;Chromista;Chromobiota;Bacillariophyta;NA;NA;NA;NA;NA;Bacillariophyta;100;79;78;74;26;16;13;13;11;0;0;0;0;0;0;0;0;0;0;0…
ASV974;CGTTACAGCTGCAACTTTAGAAGAAACTTACAAACGTGCAGAATATGCTAAAGAAGTAGGTTCTATCATCGTTATGGTGGATTTAGTTATGGGTTACACAGCTTTACAATCAATGGCTATTTGGTCTCGTGAAAACGATATGTTATTACATTTACACCGTGCGGGTAACTCTACTTATGCTCGTCAAAAAAACCACGGTATTAACTTCCGTGTTATTTGTAAATGGATGCGTATGACTGGTGTAGATCATATTCATGCTGGTA;Eukaryota;Chromista;Chromobiota;Bacillariophyta;Bacillariophyceae;Bacillariales;Bacillariaceae;Nitzschia;NA;Nitzschia;100;100;10…
ASV975;CGTTACGGCTGCAACTATGGAAGAAGTATACAAACGTGCTCAGTATGCTAAAGAAGTAGGTTCTGTAGTTATCATGATCGATTTAGTTATGGGTTACACAGCAATCCAATCAATTGCTATCTGGGCTCGTGAGAATGATATGATATTACACTTACACCGTGCAGGTAACTCTACTTACGCTCGTCAAAAAAATCATGGTATTAACTTCCGTGTTATTTGTAAATGGATGCGTATGGCTGGTGTAGATCATATCCACGCTGGTA;Eukaryota;Chromista;Chromobiota;Bacillariophyta;Bacillariophyceae;Bacillariales;Bacillariaceae;Hantzschia;Hantzschia_amphioxys_v…
ASV976;CATTACTGCGGGTACAATGGAAGAGTTATACAAACGTGCTGAGTATGCTAAAGCTGTTGGTTCAGTAATTGTAATGATCGATTTAGTATTAGGTTACACAGCAATTCAAAGTGCTGCAATCTGGGCTCGTGAAAATGATTGTATTTTACATTTACACCGTGCTGGTAACTCTACTTACGCTCGTCAAAAAAATCATGGTATCAACTTCCGTGTTATTTGTAAATGGATGCGTATGTCTGGTGTAGATCATATCCACGCTGGTA;Eukaryota;Chromista;Chromobiota;Bacillariophyta;Bacillariophyceae;Achnanthales;Achnanthidiaceae;Achnanthidium;NA;Achnanthidium;1…
ASV977;CATCACTGCTGGTACTATGGAAGAAGTGTACGCACGTGCAGAATACGGTAAAGCAGTTGGTTCTGTAATTGTGATGATCGATTTAGTTATGGGTTACACAGCAATTCAATCTGCTGCGATTTGGTCTCGTAACAACGACATGATTTTACACTTACACCGTGCAGGTAACTCTACTTACGCTCGTCAAAAAAATCATGGTATTAACTTCCGTGTAATTTGTAAATGGATGCGTATGGCAGGTGTAGACCATATCCACGCTGGTA;Eukaryota;Chromista;Chromobiota;Bacillariophyta;Bacillariophyceae;Naviculales;Sellaphoraceae;Sellaphora;Sellaphora_nigri;Sellaph…
ASV978;CGTAACTGCAGCTACTATGGAAGAAGTTTACAAACGTGCTGATTACGCTAAGCAAGTAGGTTCTGTAATCATCATGATCGATTTAGTTATGGGTTACACAGCAATTCAAAGTATTGCACTTTACGCTCGTGATAACGACCTAATTTTACATTTACACCGTGCTGGTAACTCTACATATGCTCGTCAAAAGAATCATGGTATTAACTTCCGTGTTATCTGTAAATGGATGCGTATGTCTGGTGTAGATCATATCCACGCTGGTA;Eukaryota;Chromista;Chromobiota;Bacillariophyta;NA;NA;NA;NA;NA;Bacillariophyta;100;100;100;100;36;36;36;13;13;0;0;0;0;0;2;0;0;10…
ASV979;CATCACTGCTGGTACAATGGAAGAAGTTTATAAACGTGCTGTGTATGCTAAATCTGTTGGTTCAGTAATTATTATGATCGATTTAGTACTAGGTTACACAGCAATTCAAAGTGCTGCTATCTGGGCTCGTGAAAACGATTGTGTATTACATTTACACCGTGCAGGTAACTCTACATATGCTCGTCAAAAAAATCATGGTATCAACTTCCGTGTTATTTGTAAATGGATGCGTATGTCTGGTGTAGATCATATCCACGCTGGTA;Eukaryota;Chromista;Chromobiota;Bacillariophyta;Bacillariophyceae;Achnanthales;Achnanthidiaceae;NA;NA;Achnanthidiaceae;100;100;1…
ASV980;CATCACTGCTGGTACAATGGAAGAAGTTTACAAACGTGCTGAGTATGCTAAAGCTGTTGGTTCTGTAATTATTATGATCGATTTAGTAATGGGTTATACAGCAATTCAAAGTGCAGCTATTTGGTCTCGTGACAACGACATGGTATTACATTTACACCGTGCAGGTAACTCTACATACGCTCGTCAAAAAAATCATGGTATCAACTTCCGTGTTATTTGTAAATGGATGCGTATGTCAGGTGTAGATCATATCCACGCTGGTA;Eukaryota;Chromista;Chromobiota;Bacillariophyta;Bacillariophyceae;Achnanthales;Achnanthidiaceae;Achnanthidium;NA;Achnanthidium;1…
ASV981;CATGACTGCAGGTACTATGGATGAATCTATCAAACGTGGTATGTACGCAAAAGCTGTAGGTTCAGTTATCGTAATGGTTGACTTAGTAATGGGTTACACAGCATTACAAACTGCAGCTATTTGGGCTCGTGAAAACGACATGATCTTACACTTACACCGTGCTGGTAACTCTACATACGCTCGTCAAAAAAATCATGGTATTAACTTCCGTGTAATTTGTAAATGGATGCGTATGTCTGGTATGGATCATATTCACGCTGGTA;Eukaryota;Chromista;Chromobiota;Bacillariophyta;Bacillariophyceae;Naviculales;NA;NA;NA;Naviculales;100;100;100;100;84;79;40;40;3…
ASV982;CATCACAGCAGCAACAATGGAAGAAGTTTACAAGCGTGGAAACTACGCTAAAAACGTAGGTTCTATAGTTGTGATGATCGATTTAGTTATGGGTTATACAGCAATTCAAAGTGCTGCATTATGGTCACGTGAAAATGATATGATTTTACATTTACACCGTGCTGGTAACTCTACTTATGCTCGTCAAAAAAATCATGGTATTAACTTCCGTGTTATTTGTAAATGGATGCGTATGTCTGGTGTAGATCATATCCACGCTGGTA;Eukaryota;Chromista;Chromobiota;Bacillariophyta;Bacillariophyceae;Cymbellales;Anomoeoneidaceae;Adlafia;Adlafia_minuscula;Adlafia…
ASV983;CATCACTGCGGGTACAATGGAAGAAGTTTACAAGCGTGCTGAATACGGTAAAGCTGTAGGTTCTATCGTTGTAATGATCGATTTAGTTATGGGTTACACAGCAATTCAAAGTGCTGCTATTTGGGCTCGTGATAACGATTGTTTATTACACTTACACCGTGCAGGTAACTCAACTTATGCTCGTCAAAAAAACCACGGTATTAACTTCCGTGTTATTTGTAAATGGATGCGTATGGCTGGTGTTGATCATATCCACGCTGGTA;Eukaryota;Chromista;Chromobiota;Bacillariophyta;Bacillariophyceae;Cymbellales;Cymbellaceae;Cymbella;Cymbella_excisa;Cymbella_exc…
ASV984;CATTACAGGTGCTACAATGGAAGACGTTTACGAACGTGCTGAGTACGCTAAAGAAGTAGGTTCTGTAATTGTAATGATCGATTTAGTAATGGGTTACACAGCAATTCAAAGTATTGCTTTATGGGCTCGTAAAAATGATATGCTTTTACACTTACACCGTGCAGGTAACTCAACTTACGCTCGTCAAAAAAACCACGGTATTAACTTCCGTGTAATTTGTAAATGGATGCGTATGTCTGGTGTGGATCATATCCACGCAGGTA;Eukaryota;Chromista;Chromobiota;Bacillariophyta;Bacillariophyceae;Bacillariales;Bacillariaceae;Nitzschia;NA;Nitzschia;100;100;10…
ASV985;CATCACTGCTGCTACTATGGAAGAGGTTTACAAACGTGCAGACTACGGTAAAGCAATTGGTTCTGTAGTTGTTATGATCGACTTAGTTATGGGTTACACAGCAATTCAAAGTGCTGCTATCTGGGCTCGTGAAAACGACATGCTTTTACACTTACACCGTGCAGGTAACTCTGCTTACGCTCGTCAAAAAAACCATGGTATTAACTTCCGTGTAATTTGTAAATGGATGCGTATGTCTGGTGTAGATCATATCCACGCTGGTA;Eukaryota;Chromista;Chromobiota;Bacillariophyta;Bacillariophyceae;Naviculales;Sellaphoraceae;Sellaphora;Sellaphora_lanceolata;Se…
ASV986;CATTACTGCAGGTACAATGGAAGAAGTCTATAAACGTGCTAATTATGCTAAAGCTGTTGGTTCAGTAGTTGTAATGATCGATTTAGTAATGGGTTACACAGCAATTCAAAGTGCTGCAATCTGGGCTCGTGATAACGATTGTGTTTTACATTTACACCGTGCTGGTAACTCTACATATGCTCGTCAAAAAAATCATGGTATTAACTTCCGCGTTATTTGTAAATGGATGCGTATGTCAGGTGTAGATCATATCCACGCTGGTA;Eukaryota;Chromista;Chromobiota;Bacillariophyta;Bacillariophyceae;NA;NA;NA;NA;Bacillariophyceae;100;100;100;100;89;33;29;10;3;0;…
[truncated: 1,537 more rows]
