# Supplementary material for: Stochasticity Shapes Microbial Communities in High‐Altitude Lakes, Whereas Species Selection and Homogenization Dispersal Are More Important in Lowland Lakes: Case of Benthic Diatoms in Alpine Lakes
Source: Ecol Evol. 2025 Aug 27;15(9):e71977. doi: 10.1002/ece3.71977 (PMC12389866; doi:10.1002/ece3.71977)
Supplement: Supplementary file 1 — Data S1: ece371977‐sup‐0001‐AppendixS1.zip. [file ECE3-15-e71977-s001.zip › Supp data S1-metadata.xlsx]

## Sheet: metadata
Fastq_code	Sequencing_run	Extraction and sequencing details	station	lake_name	country	lat_(GPS)	lon_(GPS)	sampling_date	Elevation_(m)	Elevation_class_(above_1000_m)	Lake_surface_(m2)	Basin_surface_(m2)	Depth_(m)	Residence_time_(days)	Mountain_region	Temperature_(°C)	pH	Conductivity_(µs/cm)	oxygen_concentration	oxygen_percentage	nitrate_nitrogen_(MgN/L)	sulphates_(mgSO42/L)	chloride_(mg/L)	calcium_(mg/L)	magnesium_(mg/L)	sodium_(mg/L)	potassium_(mg/L)	ammonium_(mgN/L)	total_nitrogen_(mgN/L)	soluble_reactive_phosphorus_(mgP/L)	total_phosphorus_(mgP/L)	reactive_silica_(mgSiO2.L)	chlorophyll_a_(µg/L)
Annecy_1	Annecy_run	Extraction in UMR Carrtel INRAE (Genelute), sequencing in GetPlage (Illumina MiSeq v1), fundings from A. Bouchez and F. Rimet	Annecy_1	Annecy	FR	45.8609	6.1448	2019-07-17	447	low_altitude	27590000	273000000	82	1387	North-France	24	8.1	266	9.33	117	0.006	6.96	4.87	45.5	4	3.3	0.72	0.006	0.27	0.001	0.005	1.88	1.52
Annecy_2	Annecy_run	Extraction in UMR Carrtel INRAE (Genelute), sequencing in GetPlage (Illumina MiSeq v1), fundings from A. Bouchez and F. Rimet	Annecy_2	Annecy	FR	45.8471	6.1556	2019-07-16	447	low_altitude	27590000	273000000	82	1387	North-France	26	7.89	264	9.82	127	0.013	7.28	5.29	43.27	4	3.46	0.7557	0.013	0.27	0.001	0.007	2.17	1.59
Annecy_3	Annecy_run	Extraction in UMR Carrtel INRAE (Genelute), sequencing in GetPlage (Illumina MiSeq v1), fundings from A. Bouchez and F. Rimet	Annecy_3	Annecy	FR	45.8447	6.17406	2019-07-17	447	low_altitude	27590000	273000000	82	1387	North-France	23.9	7.99	274.3	8.54	106.6	0.006	7.02	5.31	48.85	4.14	3.63	0.75	0.006	0.29	0.001	0.004	2.11	1.37
Annecy_4	Annecy_run	Extraction in UMR Carrtel INRAE (Genelute), sequencing in GetPlage (Illumina MiSeq v1), fundings from A. Bouchez and F. Rimet	Annecy_4	Annecy	FR	45.8394	6.17777	2019-07-16	447	low_altitude	27590000	273000000	82	1387	North-France	25.5	7.85	277	8.38	106	0.006	7.3	5.11	47.2	4.06	3.34	0.7339	0.006	0.31	0.002	0.009	2.05	2.86
Annecy_5	Annecy_run	Extraction in UMR Carrtel INRAE (Genelute), sequencing in GetPlage (Illumina MiSeq v1), fundings from A. Bouchez and F. Rimet	Annecy_5	Annecy	FR	45.834	6.18392	2019-07-16	447	low_altitude	27590000	273000000	82	1387	North-France	24.7	7.66	303	8.46	107	0.006	7.48	5.4	48.5	4.27	3.49	0.8218	0.006	0.27	0.002	0.011	2.1	8.01
Annecy_6	Annecy_run	Extraction in UMR Carrtel INRAE (Genelute), sequencing in GetPlage (Illumina MiSeq v1), fundings from A. Bouchez and F. Rimet	Annecy_6	Annecy	FR	45.8308	6.18958	2019-07-16	447	low_altitude	27590000	273000000	82	1387	North-France	24.8	7.69	269.1	8.71	112.1	0.006	7.27	5.03	46.3	4	3.31	0.7176	0.006	0.28	0.002	0.007	2.03	2.21
Annecy_7	Annecy_run	Extraction in UMR Carrtel INRAE (Genelute), sequencing in GetPlage (Illumina MiSeq v1), fundings from A. Bouchez and F. Rimet	Annecy_7	Annecy	FR	45.8285	6.20013	2019-07-16	447	low_altitude	27590000	273000000	82	1387	North-France	25.5	7.73	268.1	9.07	116.4	0.01	7.3	5.04	45.88	3.96	3.26	0.727	0.01	0.29	0.004	0.012	1.86	3.34
Annecy_9	Annecy_run	Extraction in UMR Carrtel INRAE (Genelute), sequencing in GetPlage (Illumina MiSeq v1), fundings from A. Bouchez and F. Rimet	Annecy_9	Annecy	FR	45.8215	6.20773	2019-07-16	447	low_altitude	27590000	273000000	82	1387	North-France	24.1	7.77	274.3	8.65	107.7	0.004	7.35	5.03	47.1	4.05	3.24	0.7231	0.004	0.28	0.001	0.005	2.14	1.42
Annecy_10	Annecy_run	Extraction in UMR Carrtel INRAE (Genelute), sequencing in GetPlage (Illumina MiSeq v1), fundings from A. Bouchez and F. Rimet	Annecy_10	Annecy	FR	45.8144	6.21031	2019-07-16	447	low_altitude	27590000	273000000	82	1387	North-France	24.1	8.08	274.3	8.5	106.7	0.006	7.38	5.22	47.37	4.08	3.37	0.761	0.006	0.33	0.001	0.006	2.13	1.02
Annecy_11	Annecy_run	Extraction in UMR Carrtel INRAE (Genelute), sequencing in GetPlage (Illumina MiSeq v1), fundings from A. Bouchez and F. Rimet	Annecy_11	Annecy	FR	45.8052	6.21211	2019-07-16	447	low_altitude	27590000	273000000	82	1387	North-France	23.7	7.8	274.4	8.36	104.3	0.004	7.36	5.03	47.59	4.06	3.25	0.7219	0.004	0.3	0.001	0.005	2.16	0.85
Annecy_12	Annecy_run	Extraction in UMR Carrtel INRAE (Genelute), sequencing in GetPlage (Illumina MiSeq v1), fundings from A. Bouchez and F. Rimet	Annecy_12	Annecy	FR	45.7932	6.21585	2019-07-16	447	low_altitude	27590000	273000000	82	1387	North-France	24.3	7.75	274.9	8.41	105.7	0.008	7.42	5.05	48.06	4.06	3.29	0.7314	0.008	0.31	0.003	0.01	2.15	2.21
Annecy_13	Annecy_run	Extraction in UMR Carrtel INRAE (Genelute), sequencing in GetPlage (Illumina MiSeq v1), fundings from A. Bouchez and F. Rimet	Annecy_13	Annecy	FR	45.7948	6.22152	2019-07-16	447	low_altitude	27590000	273000000	82	1387	North-France	24.2	7.75	275.5	8.1	101.9	0.005	7.41	5.01	46.76	4.09	3.34	0.7282	0.005	0.31	0.001	0.006	2.14	1.44
Annecy_14	Annecy_run	Extraction in UMR Carrtel INRAE (Genelute), sequencing in GetPlage (Illumina MiSeq v1), fundings from A. Bouchez and F. Rimet	Annecy_14	Annecy	FR	45.7971	6.22658	2019-07-16	447	low_altitude	27590000	273000000	82	1387	North-France	23.8	7.87	281	8.03	100.1	0.004	7.55	5.33	48.69	4.18	3.47	0.7332	0.004	0.31	0.001	0.005	2.18	0.83
Annecy_15	Annecy_run	Extraction in UMR Carrtel INRAE (Genelute), sequencing in GetPlage (Illumina MiSeq v1), fundings from A. Bouchez and F. Rimet	Annecy_15	Annecy	FR	45.8	6.22906	2019-07-16	447	low_altitude	27590000	273000000	82	1387	North-France	23.6	7.75	277.5	8.27	102.4	0.007	7.42	5.02	47.72	4.13	3.29	0.7156	0.007	0.29	0.001	0.006	2.12	0.94
Annecy_16	Annecy_run	Extraction in UMR Carrtel INRAE (Genelute), sequencing in GetPlage (Illumina MiSeq v1), fundings from A. Bouchez and F. Rimet	Annecy_16	Annecy	FR	45.8054	6.23155	2019-07-16	447	low_altitude	27590000	273000000	82	1387	North-France	23.4	7.72	278	8.3	102.8	0.005	7.42	5.03	47.91	4.12	3.21	0.7208	0.005	0.29	0.002	0.005	2.13	1.03
Annecy_17	Annecy_run	Extraction in UMR Carrtel INRAE (Genelute), sequencing in GetPlage (Illumina MiSeq v1), fundings from A. Bouchez and F. Rimet	Annecy_17	Annecy	FR	45.8115	6.23049	2019-07-16	447	low_altitude	27590000	273000000	82	1387	North-France	23.3	7.7	277.3	8.22	100.9	0.004	7.35	5.02	47.74	4.09	3.25	0.7208	0.004	0.3	0.001	0.006	2.02	0.97
Annecy_18	Annecy_run	Extraction in UMR Carrtel INRAE (Genelute), sequencing in GetPlage (Illumina MiSeq v1), fundings from A. Bouchez and F. Rimet	Annecy_18	Annecy	FR	45.816	6.2286	2019-07-16	447	low_altitude	27590000	273000000	82	1387	North-France	23.3	7.67	276	8.2	101.3	0.005	7.37	5.04	47.68	4.1	3.26	0.7223	0.005	0.31	0.001	0.005	2.11	1.1
Annecy_19	Annecy_run	Extraction in UMR Carrtel INRAE (Genelute), sequencing in GetPlage (Illumina MiSeq v1), fundings from A. Bouchez and F. Rimet	Annecy_19	Annecy	FR	45.823	6.22143	2019-07-16	447	low_altitude	27590000	273000000	82	1387	North-France	23.2	7.7	276.2	8.4	103	0.005	7.41	5.06	47.72	4.09	3.26	0.7271	0.005	0.3	0.001	0.007	2.08	1.05
Annecy_20	Annecy_run	Extraction in UMR Carrtel INRAE (Genelute), sequencing in GetPlage (Illumina MiSeq v1), fundings from A. Bouchez and F. Rimet	Annecy_20	Annecy	FR	45.8273	6.21808	2019-07-16	447	low_altitude	27590000	273000000	82	1387	North-France	23	7.6	277.4	8.34	102.4	0.005	7.38	5.1	48.03	4.12	3.24	0.7248	0.005	0.3	0.001	0.006	2.15	1.07
Annecy_21	Annecy_run	Extraction in UMR Carrtel INRAE (Genelute), sequencing in GetPlage (Illumina MiSeq v1), fundings from A. Bouchez and F. Rimet	Annecy_21	Annecy	FR	45.8366	6.215	2019-07-16	447	low_altitude	27590000	273000000	82	1387	North-France	23.1	7.68	276	8.4	103	0.005	7.36	5.04	47.72	4.09	3.29	0.7267	0.005	0.3	0.001	0.006	2.11	1.15
Annecy_22	Annecy_run	Extraction in UMR Carrtel INRAE (Genelute), sequencing in GetPlage (Illumina MiSeq v1), fundings from A. Bouchez and F. Rimet	Annecy_22	Annecy	FR	45.8419	6.2082	2019-07-16	447	low_altitude	27590000	273000000	82	1387	North-France	22.8	8.3	277.7	8.48	103.5	0.005	7.37	5.06	47.98	4.13	3.3	0.7251	0.005	0.3	0.001	0.006	2.15	1.17
Annecy_23	Annecy_run	Extraction in UMR Carrtel INRAE (Genelute), sequencing in GetPlage (Illumina MiSeq v1), fundings from A. Bouchez and F. Rimet	Annecy_23	Annecy	FR	45.8437	6.18871	2019-07-16	447	low_altitude	27590000	273000000	82	1387	North-France	22.7	8	276	8.36	94.2	0.005	7.38	5.09	46.76	4.07	3.35	0.7407	0.005	0.33	0.001	0.006	2.15	1.28
Annecy_24	Annecy_run	Extraction in UMR Carrtel INRAE (Genelute), sequencing in GetPlage (Illumina MiSeq v1), fundings from A. Bouchez and F. Rimet	Annecy_24	Annecy	FR	45.8532	6.18737	2019-07-17	447	low_altitude	27590000	273000000	82	1387	North-France	23.6	8.07	273.3	8.51	106	0.005	7.01	4.86	48.2	4.11	3.28	0.72	0.005	0.28	0.001	0.003	2.16	1.01
Annecy_25	Annecy_run	Extraction in UMR Carrtel INRAE (Genelute), sequencing in GetPlage (Illumina MiSeq v1), fundings from A. Bouchez and F. Rimet	Annecy_25	Annecy	FR	45.8594	6.18498	2019-07-17	447	low_altitude	27590000	273000000	82	1387	North-France	24.2	7.88	270.5	8.59	107.9	0.007	8.13	5.67	50.81	4.1	3.91	0.85	0.007	0.32	0.001	0.005	2.41	1.31
Annecy_26	Annecy_run	Extraction in UMR Carrtel INRAE (Genelute), sequencing in GetPlage (Illumina MiSeq v1), fundings from A. Bouchez and F. Rimet	Annecy_26	Annecy	FR	45.8625	6.18555	2019-07-17	447	low_altitude	27590000	273000000	82	1387	North-France	24.2	7.75	271.5	8.7	109.5	0.005	7.07	4.9	48.98	4.11	3.27	0.7	0.005	0.28	0.001	0.004	2.14	0.96
Annecy_27	Annecy_run	Extraction in UMR Carrtel INRAE (Genelute), sequencing in GetPlage (Illumina MiSeq v1), fundings from A. Bouchez and F. Rimet	Annecy_27	Annecy	FR	45.871	6.1806	2019-07-17	447	low_altitude	27590000	273000000	82	1387	North-France	22.5	8	273	8.54	102.8	0.004	7.05462	4.94	49.18	4.11	3.3	0.7	0.004	0.28	0.001	0.004	2.17	1.12
Annecy_28	Annecy_run	Extraction in UMR Carrtel INRAE (Genelute), sequencing in GetPlage (Illumina MiSeq v1), fundings from A. Bouchez and F. Rimet	Annecy_28	Annecy	FR	45.8807	6.17448	2019-07-17	447	low_altitude	27590000	273000000	82	1387	North-France	22.4	7.95	276	8.39	102.1	0.005	7	4.87	49.18	4.08	3.33	0.7	0.005	0.28	0.001	0.004	2.17	1.12
Annecy_29	Annecy_run	Extraction in UMR Carrtel INRAE (Genelute), sequencing in GetPlage (Illumina MiSeq v1), fundings from A. Bouchez and F. Rimet	Annecy_29	Annecy	FR	45.8913	6.16685	2019-07-17	447	low_altitude	27590000	273000000	82	1387	North-France	22.3	7.93	273.2	8.39	101.6	0.004	6.99	4.88	49.06	4.1	3.32	0.7	0.004	0.28	0.001	0.003	2.14	1.32
Annecy_30	Annecy_run	Extraction in UMR Carrtel INRAE (Genelute), sequencing in GetPlage (Illumina MiSeq v1), fundings from A. Bouchez and F. Rimet	Annecy_30	Annecy	FR	45.8987	6.162	2019-07-17	447	low_altitude	27590000	273000000	82	1387	North-France	22.1	7.88	274.3	8.43	101.8	0.005	7.01	4.88	49.34	4.1	3.29	0.7	0.005	0.29	0.001	0.004	2.08	1.4
Annecy_31	Annecy_run	Extraction in UMR Carrtel INRAE (Genelute), sequencing in GetPlage (Illumina MiSeq v1), fundings from A. Bouchez and F. Rimet	Annecy_31	Annecy	FR	45.9029	6.15991	2019-07-17	447	low_altitude	27590000	273000000	82	1387	North-France	22.1	7.9	272.5	8.51	102.6	0.003	7	4.99	49.66	4.11	3.38	0.7	0.003	0.28	0.001	0.003	2.14	1.43
Annecy_32	Annecy_run	Extraction in UMR Carrtel INRAE (Genelute), sequencing in GetPlage (Illumina MiSeq v1), fundings from A. Bouchez and F. Rimet	Annecy_32	Annecy	FR	45.9043	6.15174	2019-07-17	447	low_altitude	27590000	273000000	82	1387	North-France	22.4	7.97	272.8	8.49	102.9	0.007	7.01	4.94	46.72	4.13	3.41	0.71	0.007	0.3	0.001	0.004	2.16	1.63
Annecy_33	Annecy_run	Extraction in UMR Carrtel INRAE (Genelute), sequencing in GetPlage (Illumina MiSeq v1), fundings from A. Bouchez and F. Rimet	Annecy_33	Annecy	FR	45.9021	6.14475	2019-07-17	447	low_altitude	27590000	273000000	82	1387	North-France	22.7	7.89	269.7	8.86	107.9	0.007	7	4.91	47.45	4.09	3.28	0.71	0.007	0.3	0.001	0.004	2.16	1.47
Annecy_34	Annecy_run	Extraction in UMR Carrtel INRAE (Genelute), sequencing in GetPlage (Illumina MiSeq v1), fundings from A. Bouchez and F. Rimet	Annecy_34	Annecy	FR	45.9013	6.13334	2019-07-17	447	low_altitude	27590000	273000000	82	1387	North-France	22.6	8.04	268.6	8.67	105.4	0.011	7.02	4.9	46.91	4.12	3.34	0.71	0.011	0.27	0.001	0.003	2.13	0.8
Annecy_35	Annecy_run	Extraction in UMR Carrtel INRAE (Genelute), sequencing in GetPlage (Illumina MiSeq v1), fundings from A. Bouchez and F. Rimet	Annecy_35	Annecy	FR	45.8974	6.13376	2019-07-17	447	low_altitude	27590000	273000000	82	1387	North-France	22.6	7.9	268.1	8.73	106.5	0.017	7.03	4.9	46.74	4.09	3.29	0.71	0.017	0.3	0.001	0.003	2.16	1.07
Annecy_36	Annecy_run	Extraction in UMR Carrtel INRAE (Genelute), sequencing in GetPlage (Illumina MiSeq v1), fundings from A. Bouchez and F. Rimet	Annecy_36	Annecy	FR	45.8924	6.1385	2019-07-17	447	low_altitude	27590000	273000000	82	1387	North-France	23.1	7.95	269.7	8.84	108.9	0.004	7.01	4.91	46.67	4.06	3.28	0.71	0.004	0.28	0.001	0.004	2.08	1.35
Annecy_37	Annecy_run	Extraction in UMR Carrtel INRAE (Genelute), sequencing in GetPlage (Illumina MiSeq v1), fundings from A. Bouchez and F. Rimet	Annecy_37	Annecy	FR	45.8902	6.1435	2019-07-17	447	low_altitude	27590000	273000000	82	1387	North-France	23	7.9	270.5	8.36	103.4	0.008	7.07	4.93	47.27	4.09	3.33	0.72	0.008	0.31	0.001	0.007	2.14	1.44
Annecy_38	Annecy_run	Extraction in UMR Carrtel INRAE (Genelute), sequencing in GetPlage (Illumina MiSeq v1), fundings from A. Bouchez and F. Rimet	Annecy_38	Annecy	FR	45.8778	6.14328	2019-07-17	447	low_altitude	27590000	273000000	82	1387	North-France	23.2	7.99	271.3	8.82	108.9	0.008	6.97	4.94	47.61	4.12	3.36	0.71	0.008	0.28	0.001	0.005	2.14	1.77
Annecy_39	Annecy_run	Extraction in UMR Carrtel INRAE (Genelute), sequencing in GetPlage (Illumina MiSeq v1), fundings from A. Bouchez and F. Rimet	Annecy_39	Annecy	FR	45.8715	6.14419	2019-07-17	447	low_altitude	27590000	273000000	82	1387	North-France	23.6	7.87	268.1	8.54	106	0.011	6.97	4.91	46.4	4.13	3.36	0.72	0.011	0.27	0.001	0.004	2.04	1.13
SYN1	Synaqua_run	Extraction in UMR Carrtel INRAE (NucleoSpin Soil Macherey-Nagel), sequencing in University of Geneva (Illumina MiSeq v1)	SYN1	Léman	FR/CH	46.2090431904874	6.16238301222117	2017-06-27	375	low_altitude	580000000	7975000000	310	4307	North-France	20.643	8.35	298	9.4	104.8	0.39	48.08	10.59	43.59	6	6.96	1.72	0.044	0.58	0.017	0.035	0.21	0.21
SYN10	Synaqua_run	Extraction in UMR Carrtel INRAE (NucleoSpin Soil Macherey-Nagel), sequencing in University of Geneva (Illumina MiSeq v1)	SYN10	Léman	FR/CH	46.3039985205762	6.18172751223362	2017-06-27	375	low_altitude	580000000	7975000000	310	4307	North-France	21.877	8.38	297	9.74	111.3	0.34	48.16	10.67	41.98	5.98	7.02	1.78	0.027	0.52	0.01	0.016	0.22	0.39
SYN100	Synaqua_run	Extraction in UMR Carrtel INRAE (NucleoSpin Soil Macherey-Nagel), sequencing in University of Geneva (Illumina MiSeq v1)	SYN100	Léman	FR/CH	46.3989216804322	6.76829168354236	2017-06-14	375	low_altitude	580000000	7975000000	310	4307	North-France	20.1255	8.45	301	9.45	104.3	0.4	48.15	10.47	46.75	6	6.89	1.73	0.017	0.55	0.004	0.016	0.06	0.535
SYN101	Synaqua_run	Extraction in UMR Carrtel INRAE (NucleoSpin Soil Macherey-Nagel), sequencing in University of Geneva (Illumina MiSeq v1)	SYN101	Léman	FR/CH	46.4055250204534	6.73323168346062	2017-06-14	375	low_altitude	580000000	7975000000	310	4307	North-France	22.2265	8.49	300	10.27	118	0.4	48.3	10.51	46.38	6.01	6.97	1.74	0.014	0.53	0.005	0.011	0.05	0.45
SYN102	Synaqua_run	Extraction in UMR Carrtel INRAE (NucleoSpin Soil Macherey-Nagel), sequencing in University of Geneva (Illumina MiSeq v1)	SYN102	Léman	FR/CH	46.407763350465	6.71082001340908	2017-06-14	375	low_altitude	580000000	7975000000	310	4307	North-France	21.753	8.49	299	10.42	118.6	0.41	48.29	10.51	46.26	6	6.94	1.74	0.015	0.57	0.003	0.013	0.06	0.44
SYN103	Synaqua_run	Extraction in UMR Carrtel INRAE (NucleoSpin Soil Macherey-Nagel), sequencing in University of Geneva (Illumina MiSeq v1)	SYN103	Léman	FR/CH	46.407832020474	6.68955974336094	2017-06-14	375	low_altitude	580000000	7975000000	310	4307	North-France	21.557	8.54	300	11.07	125.6	0.4	48.32	10.52	46.36	6.02	6.94	1.82	0.007	0.54	0.004	0.012	0.05	0.5
SYN104	Synaqua_run	Extraction in UMR Carrtel INRAE (NucleoSpin Soil Macherey-Nagel), sequencing in University of Geneva (Illumina MiSeq v1)	SYN104	Léman	FR/CH	46.4050230204805	6.66786901331291	2017-06-14	375	low_altitude	580000000	7975000000	310	4307	North-France	21.875	8.4	316	10.275	117.35	0.42	43.79	9.95	48.95	6.84	6.75	1.62	0.009	0.55	0.01	0.023	0.94	0.52
SYN105	Synaqua_run	Extraction in UMR Carrtel INRAE (NucleoSpin Soil Macherey-Nagel), sequencing in University of Geneva (Illumina MiSeq v1)	SYN105	Léman	FR/CH	46.4056209004916	6.64281814325586	2017-06-14	375	low_altitude	580000000	7975000000	310	4307	North-France	22.827	8.59	296	11.585	134.7	0.38	48.15	10.49	44.81	6	6.91	1.76	0.014	0.52	0.007	0.02	0.22	0.4
SYN106	Synaqua_run	Extraction in UMR Carrtel INRAE (NucleoSpin Soil Macherey-Nagel), sequencing in University of Geneva (Illumina MiSeq v1)	SYN106	Léman	FR/CH	46.4044213504977	6.62525518321646	2017-06-14	375	low_altitude	580000000	7975000000	310	4307	North-France	22.777	8.57	302	10.43	121.2	0.4	48.44	10.52	45.8	6.01	6.91	1.88	0.004	0.53	0.006	0.013	0.06	1.2
SYN107	Synaqua_run	Extraction in UMR Carrtel INRAE (NucleoSpin Soil Macherey-Nagel), sequencing in University of Geneva (Illumina MiSeq v1)	SYN107	Léman	FR/CH	46.403068730504	6.60697987317546	2017-06-14	375	low_altitude	580000000	7975000000	310	4307	North-France	22.615	8.5	301	10.35	120	0.4	48.44	10.52	45.2	6.01	6.94	1.77	0.012	0.62	0.003	0.013	0.07	0.48
SYN108	Synaqua_run	Extraction in UMR Carrtel INRAE (NucleoSpin Soil Macherey-Nagel), sequencing in University of Geneva (Illumina MiSeq v1)	SYN108	Léman	FR/CH	46.4030200205039	6.60719701317596	2017-06-14	375	low_altitude	580000000	7975000000	310	4307	North-France	22.3275	8.54	299	11.325	130.35	0.42	48.22	10.76	45.25	6.05	7.07	1.85	0.026	0.71	0.005	0.023	0.22	0.93
SYN109	Synaqua_run	Extraction in UMR Carrtel INRAE (NucleoSpin Soil Macherey-Nagel), sequencing in University of Geneva (Illumina MiSeq v1)	SYN109	Léman	FR/CH	46.3997700205149	6.57290001309916	2017-06-14	375	low_altitude	580000000	7975000000	310	4307	North-France	22.785	8.54	301	11.21	130.1	0.4	48.85	10.46	45.68	6.1	6.9	1.77	0.013	0.57	0.004	0.016	0.18	0.42
SYN11	Synaqua_run	Extraction in UMR Carrtel INRAE (NucleoSpin Soil Macherey-Nagel), sequencing in University of Geneva (Illumina MiSeq v1)	SYN11	Léman	FR/CH	46.3189100205854	6.19622021226205	2017-06-27	375	low_altitude	580000000	7975000000	310	4307	North-France	23.817	8.46	295	10.94	129.7	0.38	48.23	10.9	41.69	5.95	7.11	1.84	0.022	0.6	0.011	0.022	0.19	0.92
SYN110	Synaqua_run	Extraction in UMR Carrtel INRAE (NucleoSpin Soil Macherey-Nagel), sequencing in University of Geneva (Illumina MiSeq v1)	SYN110	Léman	FR/CH	46.395460020523	6.54315801303301	2017-06-14	375	low_altitude	580000000	7975000000	310	4307	North-France	22.775	8.41	304	10.07	117.1	0.4	48.83	10.5	46.23	6.11	6.88	1.77	0.035	0.59	0.004	0.014	0.12	0.4
SYN111	Synaqua_run	Extraction in UMR Carrtel INRAE (NucleoSpin Soil Macherey-Nagel), sequencing in University of Geneva (Illumina MiSeq v1)	SYN111	Léman	FR/CH	46.4020300205364	6.52575701299082	2017-06-14	375	low_altitude	580000000	7975000000	310	4307	North-France	22.0045	8.49	301	11.745	134.3	0.41	49.2	10.47	46.13	6.23	6.87	1.77	0.013	0.55	0.004	0.012	0.25	0.25
SYN112	Synaqua_run	Extraction in UMR Carrtel INRAE (NucleoSpin Soil Macherey-Nagel), sequencing in University of Geneva (Illumina MiSeq v1)	SYN112	Léman	FR/CH	46.4036050205394	6.52224564298221	2017-06-15	375	low_altitude	580000000	7975000000	310	4307	North-France	20.155	8.42	306	9.24	101.9	0.41	48.84	10.15	47.13	6.22	6.8	1.77	0.013	0.56	0.01	0.013	0.2	0.77
SYN113	Synaqua_run	Extraction in UMR Carrtel INRAE (NucleoSpin Soil Macherey-Nagel), sequencing in University of Geneva (Illumina MiSeq v1)	SYN113	Léman	FR/CH	46.4039160205406	6.51998201297692	2017-06-15	375	low_altitude	580000000	7975000000	310	4307	North-France	20.1755	8.51	302	9.88	109.1	0.41	48.47	10.35	46.3	6.13	6.88	1.8	0.015	0.55	0.011	0.016	0.12	0.7
SYN114	Synaqua_run	Extraction in UMR Carrtel INRAE (NucleoSpin Soil Macherey-Nagel), sequencing in University of Geneva (Illumina MiSeq v1)	SYN114	Léman	FR/CH	46.4042710205414	6.51875084297398	2017-06-15	375	low_altitude	580000000	7975000000	310	4307	North-France	20.33	8.47	302	9.63	106.8	0.41	48.37	10.38	46.28	6.14	6.89	1.81	0.015	0.55	0.01	0.013	0.15	0.5
SYN115	Synaqua_run	Extraction in UMR Carrtel INRAE (NucleoSpin Soil Macherey-Nagel), sequencing in University of Geneva (Illumina MiSeq v1)	SYN115	Léman	FR/CH	46.4047628505428	6.51651384296868	2017-06-15	375	low_altitude	580000000	7975000000	310	4307	North-France	20.418	8.48	300	9.69	107.5	0.41	48.15	10.44	45.71	6.11	6.95	1.8	0.014	0.54	0.002	0.01	0.1	0.575
SYN116	Synaqua_run	Extraction in UMR Carrtel INRAE (NucleoSpin Soil Macherey-Nagel), sequencing in University of Geneva (Illumina MiSeq v1)	SYN116	Léman	FR/CH	46.4038046905454	6.50802401294965	2017-06-15	375	low_altitude	580000000	7975000000	310	4307	North-France	20.9145	8.48	300	9.44	105.8	0.41	48.08	10.44	44.14	5.98	6.77	1.68	0.011	0.53	0.006	0.012	0.08	0.525
SYN117	Synaqua_run	Extraction in UMR Carrtel INRAE (NucleoSpin Soil Macherey-Nagel), sequencing in University of Geneva (Illumina MiSeq v1)	SYN117	Léman	FR/CH	46.3952948505458	6.48698834290479	2017-06-15	375	low_altitude	580000000	7975000000	310	4307	North-France	21.076	8.51	302	9.585	107.75	0.41	48.09	10.47	45.31	6.07	6.8	1.69	0.009	0.54	0.011	0.014	0.1	0.53
SYN118	Synaqua_run	Extraction in UMR Carrtel INRAE (NucleoSpin Soil Macherey-Nagel), sequencing in University of Geneva (Illumina MiSeq v1)	SYN118	Léman	FR/CH	46.3788018205328	6.47949001289381	2017-06-15	375	low_altitude	580000000	7975000000	310	4307	North-France	21.0505	8.52	300	9.58	107.7	0.41	48.23	10.5	44.85	5.98	6.79	1.7	0.012	0.53	0.003	0.012	0.09	0.33
SYN119	Synaqua_run	Extraction in UMR Carrtel INRAE (NucleoSpin Soil Macherey-Nagel), sequencing in University of Geneva (Illumina MiSeq v1)	SYN119	Léman	FR/CH	46.3788433505328	6.47943001289367	2017-06-15	375	low_altitude	580000000	7975000000	310	4307	North-France	21.237	8.55	300	9.71	109.5	0.41	48.34	10.6	44.84	6.01	6.78	1.68	0.012	0.53	0.006	0.012	0.06	0.19
SYN12	Synaqua_run	Extraction in UMR Carrtel INRAE (NucleoSpin Soil Macherey-Nagel), sequencing in University of Geneva (Illumina MiSeq v1)	SYN12	Léman	FR/CH	46.3367100205995	6.20550921227741	2017-06-27	375	low_altitude	580000000	7975000000	310	4307	North-France	22.469	8.53	295	10.71	123.7	0.37	48.42	10.6	41.63	5.97	6.88	1.78	0.024	0.56	0.008	0.013	0.19	0.21
SYN120	Synaqua_run	Extraction in UMR Carrtel INRAE (NucleoSpin Soil Macherey-Nagel), sequencing in University of Geneva (Illumina MiSeq v1)	SYN120	Léman	FR/CH	46.3745370205308	6.47405881288297	2017-06-15	375	low_altitude	580000000	7975000000	310	4307	North-France	21.222	8.55	300	9.86	111.1	0.4	48.27	10.49	44.7	6.01	6.9	1.86	0.008	0.52	0.009	0.015	0.06	0.34
SYN121	Synaqua_run	Extraction in UMR Carrtel INRAE (NucleoSpin Soil Macherey-Nagel), sequencing in University of Geneva (Illumina MiSeq v1)	SYN121	Léman	FR/CH	46.3680326205327	6.45377561283892	2017-06-15	375	low_altitude	580000000	7975000000	310	4307	North-France	21.527	8.57	299	10.41	118.1	0.39	48.28	10.53	44.17	6.01	6.76	1.68	0.008	0.51	0.002	0.016	0.1	0.375
SYN122	Synaqua_run	Extraction in UMR Carrtel INRAE (NucleoSpin Soil Macherey-Nagel), sequencing in University of Geneva (Illumina MiSeq v1)	SYN122	Léman	FR/CH	46.364231690533	6.44354501281686	2017-06-15	375	low_altitude	580000000	7975000000	310	4307	North-France	21.5575	8.5	306	9.71	110.15	0.42	48.76	10.53	45.99	6.19	6.77	1.7	0.01	0.65	0.01	0.015	0.27	0.53
SYN123	Synaqua_run	Extraction in UMR Carrtel INRAE (NucleoSpin Soil Macherey-Nagel), sequencing in University of Geneva (Illumina MiSeq v1)	SYN123	Léman	FR/CH	46.3641000205332	6.4430183028157	2017-06-15	375	low_altitude	580000000	7975000000	310	4307	North-France	15.947	8.36	551	9.43	95.6	1.33	74.82	12.01	97.66	12.57	8.42	2.19	0.042	1.6	0.117	0.15	4.91	2.65
SYN124	Synaqua_run	Extraction in UMR Carrtel INRAE (NucleoSpin Soil Macherey-Nagel), sequencing in University of Geneva (Illumina MiSeq v1)	SYN124	Léman	FR/CH	46.3638881905332	6.44243034281443	2017-06-15	375	low_altitude	580000000	7975000000	310	4307	North-France	22.348	8.57	299	10.33	118.9	0.4	48.18	10.53	44.54	6.04	6.76	1.67	0.006	0.63	0.003	0.011	0.11	0.33
SYN125	Synaqua_run	Extraction in UMR Carrtel INRAE (NucleoSpin Soil Macherey-Nagel), sequencing in University of Geneva (Illumina MiSeq v1)	SYN125	Léman	FR/CH	46.3592256205408	6.41188881274601	2017-06-15	375	low_altitude	580000000	7975000000	310	4307	North-France	22.817	8.55	298	10.275	119.6	0.39	47.91	10.57	43.95	6.04	6.79	1.68	0.016	0.62	0.004	0.015	0.17	0.395
SYN126	Synaqua_run	Extraction in UMR Carrtel INRAE (NucleoSpin Soil Macherey-Nagel), sequencing in University of Geneva (Illumina MiSeq v1)	SYN126	Léman	FR/CH	46.350207820537	6.39925061272029	2017-06-15	375	low_altitude	580000000	7975000000	310	4307	North-France	23.509	8.5	301	9.82	115.6	0.4	47.79	10.58	44.42	6.13	6.77	1.69	0.008	0.63	0.003	0.01	0.14	0.86
SYN127	Synaqua_run	Extraction in UMR Carrtel INRAE (NucleoSpin Soil Macherey-Nagel), sequencing in University of Geneva (Illumina MiSeq v1)	SYN127	Léman	FR/CH	46.3498483105369	6.39884844271947	2017-06-15	375	low_altitude	580000000	7975000000	310	4307	North-France	16.8945	8.35	496	9.24	95.5	1.36	52.04	12.24	87.18	10.44	8.78	3.58	0.041	1.76	0.186	0.24	5.21	3.495
SYN128	Synaqua_run	Extraction in UMR Carrtel INRAE (NucleoSpin Soil Macherey-Nagel), sequencing in University of Geneva (Illumina MiSeq v1)	SYN128	Léman	FR/CH	46.3486360205357	6.3987408127197	2017-06-15	375	low_altitude	580000000	7975000000	310	4307	North-France	23.416	8.5	306	9.535	112.1	0.42	47.94	10.62	45.49	6.2	6.8	1.69	0.01	0.66	0.007	0.01	0.25	0.565
SYN129	Synaqua_run	Extraction in UMR Carrtel INRAE (NucleoSpin Soil Macherey-Nagel), sequencing in University of Geneva (Illumina MiSeq v1)	SYN129	Léman	FR/CH	46.3442511905333	6.39403884271047	2017-06-15	375	low_altitude	580000000	7975000000	310	4307	North-France	22.981	8.48	300	10.55	123	0.39	47.78	10.62	43.76	6.14	6.78	1.65	0.017	0.63	0.004	0.012	0.19	0.48
SYN13	Synaqua_run	Extraction in UMR Carrtel INRAE (NucleoSpin Soil Macherey-Nagel), sequencing in University of Geneva (Illumina MiSeq v1)	SYN13	Léman	FR/CH	46.3497282206108	6.20982041228284	2017-06-27	375	low_altitude	580000000	7975000000	310	4307	North-France	23.357	8.59	294	11.03	129.3	0.36	48.41	10.58	41.65	5.95	6.85	1.76	0.013	0.52	0.01	0.013	0.15	0.3
SYN130	Synaqua_run	Extraction in UMR Carrtel INRAE (NucleoSpin Soil Macherey-Nagel), sequencing in University of Geneva (Illumina MiSeq v1)	SYN130	Léman	FR/CH	46.3433066905393	6.37655801267057	2017-06-15	375	low_altitude	580000000	7975000000	310	4307	North-France	23.897	8.49	304	9.58	113.6	0.42	46.74	10.68	44.98	6.14	6.92	1.72	0.014	0.67	0.006	0.022	0.3	0.89
SYN131	Synaqua_run	Extraction in UMR Carrtel INRAE (NucleoSpin Soil Macherey-Nagel), sequencing in University of Geneva (Illumina MiSeq v1)	SYN131	Léman	FR/CH	46.3431415905396	6.37569658266866	2017-06-15	375	low_altitude	580000000	7975000000	310	4307	North-France	22.345	8.47	305	9.1	104.5	0.4	45.92	10.68	45.14	6.14	6.85	1.78	0.018	0.77	0.014	0.053	0.41	4.27
SYN132	Synaqua_run	Extraction in UMR Carrtel INRAE (NucleoSpin Soil Macherey-Nagel), sequencing in University of Geneva (Illumina MiSeq v1)	SYN132	Léman	FR/CH	46.3435231905403	6.37449801266575	2017-06-15	375	low_altitude	580000000	7975000000	310	4307	North-France	25.076	8.49	305	10.71	129.9	0.41	45.75	10.7	45.79	6.14	6.85	1.78	0.02	0.68	0.006	0.02	0.43	1.04
SYN133	Synaqua_run	Extraction in UMR Carrtel INRAE (NucleoSpin Soil Macherey-Nagel), sequencing in University of Geneva (Illumina MiSeq v1)	SYN133	Léman	FR/CH	46.353545020557	6.35709001262201	2017-06-15	375	low_altitude	580000000	7975000000	310	4307	North-France	24.476	8.5	298	10.17	121.9	0.38	48.21	10.58	42.9	6.14	6.71	1.69	0.018	0.63	0.004	0.014	0.16	0.215
SYN134	Synaqua_run	Extraction in UMR Carrtel INRAE (NucleoSpin Soil Macherey-Nagel), sequencing in University of Geneva (Illumina MiSeq v1)	SYN134	Léman	FR/CH	46.3623151905684	6.35037818260333	2017-06-15	375	low_altitude	580000000	7975000000	310	4307	North-France	24.6525	8.43	300	9.47	113.9	0.38	48.3	10.57	43.71	6.14	6.72	1.68	0.018	0.64	0.003	0.009	0.18	0.35
SYN135	Synaqua_run	Extraction in UMR Carrtel INRAE (NucleoSpin Soil Macherey-Nagel), sequencing in University of Geneva (Illumina MiSeq v1)	SYN135	Léman	FR/CH	46.3697303505796	6.34015568257709	2017-06-15	375	low_altitude	580000000	7975000000	310	4307	North-France	23.147	8.59	294	11.52	134.8	0.39	48.19	10.58	42.48	6.12	6.69	1.65	0.016	0.62	0.004	0.009	0.21	0.31
SYN136	Synaqua_run	Extraction in UMR Carrtel INRAE (NucleoSpin Soil Macherey-Nagel), sequencing in University of Geneva (Illumina MiSeq v1)	SYN136	Léman	FR/CH	46.3690942205877	6.31814561252656	2017-06-16	375	low_altitude	580000000	7975000000	310	4307	North-France	21.397	8.37	302	9.69	109.6	0.4	48.14	10.58	43.63	6.09	6.94	1.75	0.021	0.56	0.007	0.017	0.11	0.64
SYN137	Synaqua_run	Extraction in UMR Carrtel INRAE (NucleoSpin Soil Macherey-Nagel), sequencing in University of Geneva (Illumina MiSeq v1)	SYN137	Léman	FR/CH	46.362741020589	6.29873341248402	2017-06-16	375	low_altitude	580000000	7975000000	310	4307	North-France	21.661	8.43	301	9.85	112	0.4	48.1	10.56	44.07	6.06	6.98	1.75	0.012	0.58	0.007	0.015	0.1	0.41
SYN138	Synaqua_run	Extraction in UMR Carrtel INRAE (NucleoSpin Soil Macherey-Nagel), sequencing in University of Geneva (Illumina MiSeq v1)	SYN138	Léman	FR/CH	46.353516020586	6.28314621245133	2017-06-16	375	low_altitude	580000000	7975000000	310	4307	North-France	21.7415	8.46	300	10.03	114.3	0.4	48.09	10.56	44.13	6.05	6.86	1.74	0.011	0.55	0.004	0.011	0.08	0.635
SYN139	Synaqua_run	Extraction in UMR Carrtel INRAE (NucleoSpin Soil Macherey-Nagel), sequencing in University of Geneva (Illumina MiSeq v1)	SYN139	Léman	FR/CH	46.3423706205784	6.27469161243577	2017-06-16	375	low_altitude	580000000	7975000000	310	4307	North-France	21.983	8.47	302	9.58	109.6	0.41	48.09	10.55	44.65	6.03	6.86	1.74	0.006	0.53	0.005	0.011	0.05	0.61
SYN14	Synaqua_run	Extraction in UMR Carrtel INRAE (NucleoSpin Soil Macherey-Nagel), sequencing in University of Geneva (Illumina MiSeq v1)	SYN14	Léman	FR/CH	46.3607504206178	6.21972081230188	2017-06-27	375	low_altitude	580000000	7975000000	310	4307	North-France	23.685	8.56	300	10.34	122.3	0.39	47.43	10.6	41.58	6.03	6.87	1.73	0.014	0.56	0.015	0.017	0.23	0.73
SYN140	Synaqua_run	Extraction in UMR Carrtel INRAE (NucleoSpin Soil Macherey-Nagel), sequencing in University of Geneva (Illumina MiSeq v1)	SYN140	Léman	FR/CH	46.3267034205688	6.25941681240598	2017-06-16	375	low_altitude	580000000	7975000000	310	4307	North-France	22.0065	8.41	302	9.56	109.5	0.4	48.03	10.58	44.21	6.04	6.95	1.74	0.014	0.55	0.004	0.013	0.09	0.59
SYN141	Synaqua_run	Extraction in UMR Carrtel INRAE (NucleoSpin Soil Macherey-Nagel), sequencing in University of Geneva (Illumina MiSeq v1)	SYN141	Léman	FR/CH	46.3155280205592	6.25551941240092	2017-06-16	375	low_altitude	580000000	7975000000	310	4307	North-France	22.339	8.47	302	9.84	113.4	0.4	48.14	10.56	44.14	6.05	6.83	1.72	0.006	0.53	0.004	0.01	0.07	0.745
SYN142	Synaqua_run	Extraction in UMR Carrtel INRAE (NucleoSpin Soil Macherey-Nagel), sequencing in University of Geneva (Illumina MiSeq v1)	SYN142	Léman	FR/CH	46.3045796205536	6.24207921237362	2017-06-16	375	low_altitude	580000000	7975000000	310	4307	North-France	23.162	8.53	296	11.775	137.8	0.36	47.94	10.6	43.16	5.96	6.83	1.72	0.013	0.5	0.003	0.009	0.14	0.83
SYN143	Synaqua_run	Extraction in UMR Carrtel INRAE (NucleoSpin Soil Macherey-Nagel), sequencing in University of Geneva (Illumina MiSeq v1)	SYN143	Léman	FR/CH	46.3042894205534	6.24171981237288	2017-06-16	375	low_altitude	580000000	7975000000	310	4307	North-France	21.7125	8.53	306	9.545	108.25	0.39	46.27	10.84	45.27	6.2	7.02	1.86	0.014	0.55	0.01	0.029	0.53	1.955
SYN144	Synaqua_run	Extraction in UMR Carrtel INRAE (NucleoSpin Soil Macherey-Nagel), sequencing in University of Geneva (Illumina MiSeq v1)	SYN144	Léman	FR/CH	46.3037275205532	6.24068034237066	2017-06-16	375	low_altitude	580000000	7975000000	310	4307	North-France	27.135	8.48	302	8.88	111.8	0.41	48.2	10.58	44.24	6.04	6.84	1.72	0.008	0.53	0.003	0.008	0.06	0.37
SYN145	Synaqua_run	Extraction in UMR Carrtel INRAE (NucleoSpin Soil Macherey-Nagel), sequencing in University of Geneva (Illumina MiSeq v1)	SYN145	Léman	FR/CH	46.2908570205418	6.23678926236617	2017-06-16	375	low_altitude	580000000	7975000000	310	4307	North-France	23.122	8.42	302	9.96	116.6	0.4	48.33	10.61	44.35	6.06	6.82	1.8	0.02	0.54	0.004	0.013	0.15	0.45
SYN146	Synaqua_run	Extraction in UMR Carrtel INRAE (NucleoSpin Soil Macherey-Nagel), sequencing in University of Geneva (Illumina MiSeq v1)	SYN146	Léman	FR/CH	46.2801434205362	6.22333321233866	2017-06-16	375	low_altitude	580000000	7975000000	310	4307	North-France	23.315	8.51	299	10.3	120.7	0.39	48.29	10.58	43.76	6.02	6.8	1.72	0.016	0.52	0.005	0.013	0.13	0.31
SYN147	Synaqua_run	Extraction in UMR Carrtel INRAE (NucleoSpin Soil Macherey-Nagel), sequencing in University of Geneva (Illumina MiSeq v1)	SYN147	Léman	FR/CH	46.2698588205295	6.21415241232091	2017-06-16	375	low_altitude	580000000	7975000000	310	4307	North-France	22.8525	8.47	298	10.4	121.05	0.36	48.03	10.66	43.61	6.03	6.85	1.75	0.024	0.52	0.005	0.012	0.14	0.39
SYN148	Synaqua_run	Extraction in UMR Carrtel INRAE (NucleoSpin Soil Macherey-Nagel), sequencing in University of Geneva (Illumina MiSeq v1)	SYN148	Léman	FR/CH	46.2643090205292	6.19999221228989	2017-06-16	375	low_altitude	580000000	7975000000	310	4307	North-France	23.3835	8.52	298	10.84	127.4	0.38	48.29	10.65	43.23	6.03	6.81	1.75	0.018	0.52	0.006	0.011	0.17	0.3
SYN149	Synaqua_run	Extraction in UMR Carrtel INRAE (NucleoSpin Soil Macherey-Nagel), sequencing in University of Geneva (Illumina MiSeq v1)	SYN149	Léman	FR/CH	46.2534428205208	6.19335361227822	2017-06-16	375	low_altitude	580000000	7975000000	310	4307	North-France	23.927	8.4	298	10.96	129.8	0.36	48.19	10.7	43.31	6.07	6.82	1.73	0.033	0.54	0.005	0.013	0.24	0.63
SYN15	Synaqua_run	Extraction in UMR Carrtel INRAE (NucleoSpin Soil Macherey-Nagel), sequencing in University of Geneva (Illumina MiSeq v1)	SYN15	Léman	FR/CH	46.3700086206223	6.23141181232569	2017-06-27	375	low_altitude	580000000	7975000000	310	4307	North-France	23.907	8.56	299	10.41	123.5	0.37	48.14	10.6	41.53	6.01	6.88	1.61	0.011	0.53	0.008	0.016	0.18	0.68
SYN150	Synaqua_run	Extraction in UMR Carrtel INRAE (NucleoSpin Soil Macherey-Nagel), sequencing in University of Geneva (Illumina MiSeq v1)	SYN150	Léman	FR/CH	46.2367596205044	6.19234721228163	2017-06-16	375	low_altitude	580000000	7975000000	310	4307	North-France	24.065	8.39	298	13.31	158.5	0.35	48.32	10.7	43.03	6.1	6.88	1.72	0.013	0.53	0.005	0.013	0.19	0.39
SYN151	Synaqua_run	Extraction in UMR Carrtel INRAE (NucleoSpin Soil Macherey-Nagel), sequencing in University of Geneva (Illumina MiSeq v1)	SYN151	Léman	FR/CH	46.2278058204978	6.18542821226859	2017-06-16	375	low_altitude	580000000	7975000000	310	4307	North-France	31.442	8.5	297	8.93	121.4	0.38	48.34	10.73	43.04	6.06	6.86	1.74	0.011	0.52	0.004	0.01	0.2	0.245
SYN152	Synaqua_run	Extraction in UMR Carrtel INRAE (NucleoSpin Soil Macherey-Nagel), sequencing in University of Geneva (Illumina MiSeq v1)	SYN152	Léman	FR/CH	46.2176604204907	6.17695781225231	2017-06-16	375	low_altitude	580000000	7975000000	310	4307	North-France	23.771	8.39	298	9.785	115.9	0.38	48.65	10.7	43.65	6.06	6.82	1.73	0.025	0.53	0.007	0.011	0.32	0.195
SYN153	Synaqua_run	Extraction in UMR Carrtel INRAE (NucleoSpin Soil Macherey-Nagel), sequencing in University of Geneva (Illumina MiSeq v1)	SYN153	Léman	FR/CH	46.2089364204872	6.16259441222177	2017-06-27	375	low_altitude	580000000	7975000000	310	4307	North-France	20.864	8.5	296	10.33	115.7	0.38	48.06	10.54	43.61	5.97	6.92	1.77	0.02	0.61	0.011	0.016	0.14	0.54
SYN16	Synaqua_run	Extraction in UMR Carrtel INRAE (NucleoSpin Soil Macherey-Nagel), sequencing in University of Geneva (Illumina MiSeq v1)	SYN16	Léman	FR/CH	46.3836820206298	6.24671461235629	2017-06-27	375	low_altitude	580000000	7975000000	310	4307	North-France	24.141	8.7	298	12.04	143.5	0.43	47.31	11.33	41.44	6	7.29	1.65	0.014	0.63	0.008	0.017	0.25	0.92
SYN17	Synaqua_run	Extraction in UMR Carrtel INRAE (NucleoSpin Soil Macherey-Nagel), sequencing in University of Geneva (Illumina MiSeq v1)	SYN17	Léman	FR/CH	46.3875326206328	6.2486298123593	2017-06-27	375	low_altitude	580000000	7975000000	310	4307	North-France	24.63	8.54	294	11.53	138.6	0.33	48.32	10.79	40	5.93	6.99	1.78	0.02	0.59	0.021	0.027	0.23	5.21
SYN18	Synaqua_run	Extraction in UMR Carrtel INRAE (NucleoSpin Soil Macherey-Nagel), sequencing in University of Geneva (Illumina MiSeq v1)	SYN18	Léman	FR/CH	46.391015020634	6.25404621237055	2017-06-27	375	low_altitude	580000000	7975000000	310	4307	North-France	24.044	8.56	292	11.9	141.6	0.34	48.56	10.81	39.93	5.93	6.89	1.78	0.03	0.55	0.015	0.02	0.24	0.94
SYN19	Synaqua_run	Extraction in UMR Carrtel INRAE (NucleoSpin Soil Macherey-Nagel), sequencing in University of Geneva (Illumina MiSeq v1)	SYN19	Léman	FR/CH	46.3929135206326	6.26255851238957	2017-06-27	375	low_altitude	580000000	7975000000	310	4307	North-France	24.683	8.55	290	12.06	145.3	0.32	48.38	10.71	39.74	5.98	6.87	1.8	0.028	0.55	0.015	0.03	0.34	1.75
SYN2	Synaqua_run	Extraction in UMR Carrtel INRAE (NucleoSpin Soil Macherey-Nagel), sequencing in University of Geneva (Illumina MiSeq v1)	SYN2	Léman	FR/CH	46.2101667704906	6.15693851220816	2017-06-27	375	low_altitude	580000000	7975000000	310	4307	North-France	21.5345	8.4	296	10	113.5	0.39	47.83	10.48	43.22	5.92	6.91	1.72	0.026	0.56	0.013	0.02	0.15	0.29
SYN20	Synaqua_run	Extraction in UMR Carrtel INRAE (NucleoSpin Soil Macherey-Nagel), sequencing in University of Geneva (Illumina MiSeq v1)	SYN20	Léman	FR/CH	46.3912535906292	6.26712487240067	2017-06-26	375	low_altitude	580000000	7975000000	310	4307	North-France	19.326	8.42	267	9.52	103.4	1.22	22.14	9.41	61.3	7.86	5.93	1.46	0.016	1.4	0.012	0.026	3	3.03
SYN21	Synaqua_run	Extraction in UMR Carrtel INRAE (NucleoSpin Soil Macherey-Nagel), sequencing in University of Geneva (Illumina MiSeq v1)	SYN21	Léman	FR/CH	46.3902472206256	6.27419841241744	2017-06-26	375	low_altitude	580000000	7975000000	310	4307	North-France	23.992	8.57	299	10.16	120.8	0.36	47.08	10.3	44.07	5.57	6.68	1.75	0.004	0.51	0.01	0.011	0.12	0.93
SYN22	Synaqua_run	Extraction in UMR Carrtel INRAE (NucleoSpin Soil Macherey-Nagel), sequencing in University of Geneva (Illumina MiSeq v1)	SYN22	Léman	FR/CH	46.4069980206382	6.28306018243184	2017-06-26	375	low_altitude	580000000	7975000000	310	4307	North-France	23.748	8.63	294	11.73	138.9	0.36	46.73	10.27	42.85	5.5	6.6	1.73	0.011	0.52	0.012	0.018	0.22	0.51
SYN23	Synaqua_run	Extraction in UMR Carrtel INRAE (NucleoSpin Soil Macherey-Nagel), sequencing in University of Geneva (Illumina MiSeq v1)	SYN23	Léman	FR/CH	46.4224594206502	6.29074881244397	2017-06-26	375	low_altitude	580000000	7975000000	310	4307	North-France	24.248	8.9	302	13.89	165.9	0.35	45.27	10.86	44.84	5.62	6.87	1.82	0.037	0.73	0.019	0.065	0.3	6.59
SYN24	Synaqua_run	Extraction in UMR Carrtel INRAE (NucleoSpin Soil Macherey-Nagel), sequencing in University of Geneva (Illumina MiSeq v1)	SYN24	Léman	FR/CH	46.4244010206496	6.29701301245772	2017-06-26	375	low_altitude	580000000	7975000000	310	4307	North-France	18.373	8.56	316	10.215	109.15	0.49	43.47	10.01	47.69	5.92	6.35	1.7	0.08	0.74	0.011	0.018	0.83	0.745
SYN25	Synaqua_run	Extraction in UMR Carrtel INRAE (NucleoSpin Soil Macherey-Nagel), sequencing in University of Geneva (Illumina MiSeq v1)	SYN25	Léman	FR/CH	46.4255261906508	6.29689751245704	2017-06-26	375	low_altitude	580000000	7975000000	310	4307	North-France	24.316	8.73	284	13.82	165.4	0.28	46.37	10.37	40.53	5.4	6.56	1.74	0.017	0.5	0.021	0.036	0.18	3.73
SYN26	Synaqua_run	Extraction in UMR Carrtel INRAE (NucleoSpin Soil Macherey-Nagel), sequencing in University of Geneva (Illumina MiSeq v1)	SYN26	Léman	FR/CH	46.4325970206526	6.3096660124839	2017-06-26	375	low_altitude	580000000	7975000000	310	4307	North-France	24.066	8.83	295	12.4	147.6	0.34	47.47	10.92	41.95	5.27	7.24	2.23	0.317	0.91	0.048	0.062	0.24	0.35
SYN27	Synaqua_run	Extraction in UMR Carrtel INRAE (NucleoSpin Soil Macherey-Nagel), sequencing in University of Geneva (Illumina MiSeq v1)	SYN27	Léman	FR/CH	46.443260220659	6.31924061250203	2017-06-26	375	low_altitude	580000000	7975000000	310	4307	North-France	23.6855	8.58	295	11.195	132.35	0.35	47.06	10.38	42.85	5.34	6.5	1.73	0.013	0.53	0.016	0.03	0.19	0.41
SYN28	Synaqua_run	Extraction in UMR Carrtel INRAE (NucleoSpin Soil Macherey-Nagel), sequencing in University of Geneva (Illumina MiSeq v1)	SYN28	Léman	FR/CH	46.4614640206652	6.34772181256082	2017-06-26	375	low_altitude	580000000	7975000000	310	4307	North-France	23.258	8.29	401	12.49	146.4	3.07	47.42	31.87	49.5	6.14	16.18	4.05	0.323	3.92	0.017	0.042	0.78	2.4
SYN29	Synaqua_run	Extraction in UMR Carrtel INRAE (NucleoSpin Soil Macherey-Nagel), sequencing in University of Geneva (Illumina MiSeq v1)	SYN29	Léman	FR/CH	46.4641490206592	6.36893281260853	2017-06-26	375	low_altitude	580000000	7975000000	310	4307	North-France	22.763	8.53	286	12.83	149.2	0.31	46.92	10.41	39.83	6.13	6.53	1.72	0.023	0.56	0.013	0.022	0.27	0.26
SYN3	Synaqua_run	Extraction in UMR Carrtel INRAE (NucleoSpin Soil Macherey-Nagel), sequencing in University of Geneva (Illumina MiSeq v1)	SYN3	Léman	FR/CH	46.2259606205096	6.14949461218538	2017-06-27	375	low_altitude	580000000	7975000000	310	4307	North-France	22.012	8.41	300	10.23	117.1	0.37	47.87	10.62	44.3	5.99	7.1	1.73	0.025	0.56	0.016	0.019	0.33	0.39
SYN30	Synaqua_run	Extraction in UMR Carrtel INRAE (NucleoSpin Soil Macherey-Nagel), sequencing in University of Geneva (Illumina MiSeq v1)	SYN30	Léman	FR/CH	46.4638957306524	6.38565030264698	2017-06-26	375	low_altitude	580000000	7975000000	310	4307	North-France	22.5645	8.56	294	11.675	135.1	0.36	47.05	10.38	41.1	5.93	6.48	1.74	0.008	0.55	0.017	0.028	0.2	1.735
SYN31	Synaqua_run	Extraction in UMR Carrtel INRAE (NucleoSpin Soil Macherey-Nagel), sequencing in University of Geneva (Illumina MiSeq v1)	SYN31	Léman	FR/CH	46.4616061906488	6.38927968265616	2017-06-26	375	low_altitude	580000000	7975000000	310	4307	North-France	21.832	8.69	291	12.48	142.4	0.35	46.87	10.38	40.39	6.05	6.47	1.71	0.012	0.51	0.005	0.008	0.16	0.395
SYN32	Synaqua_run	Extraction in UMR Carrtel INRAE (NucleoSpin Soil Macherey-Nagel), sequencing in University of Geneva (Illumina MiSeq v1)	SYN32	Léman	FR/CH	46.4597790206462	6.39139261266162	2017-06-26	375	low_altitude	580000000	7975000000	310	4307	North-France	17.8155	8.64	297	10.19	107.5	0.4	46.01	10.45	40.97	6.19	6.54	1.69	0.009	0.58	0.011	0.012	0.28	0.775
SYN33	Synaqua_run	Extraction in UMR Carrtel INRAE (NucleoSpin Soil Macherey-Nagel), sequencing in University of Geneva (Illumina MiSeq v1)	SYN33	Léman	FR/CH	46.459099520643	6.39755984267609	2017-06-26	375	low_altitude	580000000	7975000000	310	4307	North-France	21.6195	8.6	296	12.215	138.75	0.38	46.81	10.32	40.3	6.17	6.44	1.7	0.01	0.54	0.005	0.011	0.24	0.545
SYN34	Synaqua_run	Extraction in UMR Carrtel INRAE (NucleoSpin Soil Macherey-Nagel), sequencing in University of Geneva (Illumina MiSeq v1)	SYN34	Léman	FR/CH	46.4599486206408	6.4052968126935	2017-06-26	375	low_altitude	580000000	7975000000	310	4307	North-France	21.922	8.64	292	11.96	136.7	0.37	46.89	10.24	39.55	6.11	6.39	1.68	0.01	0.53	0.007	0.008	0.25	0.58
SYN35	Synaqua_run	Extraction in UMR Carrtel INRAE (NucleoSpin Soil Macherey-Nagel), sequencing in University of Geneva (Illumina MiSeq v1)	SYN35	Léman	FR/CH	46.4671240206426	6.41748241271871	2017-06-26	375	low_altitude	580000000	7975000000	310	4307	North-France	21.54	8.57	298	11.67	132.4	0.41	47.29	10.43	39.9	6.2	6.5	1.69	0.009	0.56	0.006	0.014	0.28	0.38
SYN36	Synaqua_run	Extraction in UMR Carrtel INRAE (NucleoSpin Soil Macherey-Nagel), sequencing in University of Geneva (Illumina MiSeq v1)	SYN36	Léman	FR/CH	46.4712700206381	6.43871701276574	2017-06-26	375	low_altitude	580000000	7975000000	310	4307	North-France	22.405	8.59	296	11.11	128.1	0.38	47.53	10.43	39.24	6.16	6.85	1.7	0.02	0.57	0.008	0.011	0.21	0.44
SYN37	Synaqua_run	Extraction in UMR Carrtel INRAE (NucleoSpin Soil Macherey-Nagel), sequencing in University of Geneva (Illumina MiSeq v1)	SYN37	Léman	FR/CH	46.4755076906374	6.45004901279005	2017-06-26	375	low_altitude	580000000	7975000000	310	4307	North-France	21.709	8.24	316	10.99	125.1	0.45	46.96	14.22	39.78	6.32	8.69	2.12	0.649	1.44	0.021	0.027	0.62	1.83
SYN38	Synaqua_run	Extraction in UMR Carrtel INRAE (NucleoSpin Soil Macherey-Nagel), sequencing in University of Geneva (Illumina MiSeq v1)	SYN38	Léman	FR/CH	46.4910746206405	6.47923441285081	2017-06-26	375	low_altitude	580000000	7975000000	310	4307	North-France	22.214	8.52	299	10.52	120.9	0.38	47.44	10.37	40.47	6.18	6.46	1.72	0.034	0.56	0.01	0.01	0.19	0.48
SYN39	Synaqua_run	Extraction in UMR Carrtel INRAE (NucleoSpin Soil Macherey-Nagel), sequencing in University of Geneva (Illumina MiSeq v1)	SYN39	Léman	FR/CH	46.5035783506464	6.49332801287811	2017-06-26	375	low_altitude	580000000	7975000000	310	4307	North-France	22.298	8.4	299	10.31	118.7	0.38	45.87	10.27	39.77	6.19	6.58	1.73	0.026	0.58	0.02	0.031	0.33	0.425
SYN4	Synaqua_run	Extraction in UMR Carrtel INRAE (NucleoSpin Soil Macherey-Nagel), sequencing in University of Geneva (Illumina MiSeq v1)	SYN4	Léman	FR/CH	46.2435510205262	6.1530188121876	2017-06-27	375	low_altitude	580000000	7975000000	310	4307	North-France	22.22	8.53	296	10.44	120	0.35	48.11	10.55	43.16	5.98	6.95	1.7	0.017	0.53	0.01	0.015	0.13	0.3
SYN40	Synaqua_run	Extraction in UMR Carrtel INRAE (NucleoSpin Soil Macherey-Nagel), sequencing in University of Geneva (Illumina MiSeq v1)	SYN40	Léman	FR/CH	46.5040250206462	6.49455815288073	2017-06-26	375	low_altitude	580000000	7975000000	310	4307	North-France	19.71	8.42	306	6.7	73.7	0.47	47.56	11.21	40.98	6.41	6.85	1.8	0.032	0.67	0.018	0.021	0.57	1.745
SYN41	Synaqua_run	Extraction in UMR Carrtel INRAE (NucleoSpin Soil Macherey-Nagel), sequencing in University of Geneva (Illumina MiSeq v1)	SYN41	Léman	FR/CH	46.5042962206462	6.49560361288303	2017-06-26	375	low_altitude	580000000	7975000000	310	4307	North-France	22.288	8.44	300	10.26	118.1	0.43	47.87	10.87	40.03	6.24	6.62	1.75	0.035	0.63	0.011	0.014	0.36	0.6
SYN42	Synaqua_run	Extraction in UMR Carrtel INRAE (NucleoSpin Soil Macherey-Nagel), sequencing in University of Geneva (Illumina MiSeq v1)	SYN42	Léman	FR/CH	46.5124465206512	6.50156684289346	2017-06-26	375	low_altitude	580000000	7975000000	310	4307	North-France	23.3775	8.2	345	11.4	134	0.31	47.74	11.04	36.23	6.2	6.73	1.85	0.079	0.66	0.02	0.028	0.5	1.2
SYN43	Synaqua_run	Extraction in UMR Carrtel INRAE (NucleoSpin Soil Macherey-Nagel), sequencing in University of Geneva (Illumina MiSeq v1)	SYN43	Léman	FR/CH	46.515119190649	6.51329768291919	2017-06-22	375	low_altitude	580000000	7975000000	310	4307	North-France	25.599	8.24	336	8.72	106.75	0.77	49.08	16.55	44.28	6.19	10.56	2.53	1.162	2.75	0.013	0.033	0.58	1.385
SYN44	Synaqua_run	Extraction in UMR Carrtel INRAE (NucleoSpin Soil Macherey-Nagel), sequencing in University of Geneva (Illumina MiSeq v1)	SYN44	Léman	FR/CH	46.5122940206401	6.52844072295468	2017-06-22	375	low_altitude	580000000	7975000000	310	4307	North-France	25.298	8.48	297	11.32	137.8	0.39	48.61	10.82	42.64	5.92	6.9	1.77	0.048	0.64	0.014	0.022	0.26	0.455
SYN45	Synaqua_run	Extraction in UMR Carrtel INRAE (NucleoSpin Soil Macherey-Nagel), sequencing in University of Geneva (Illumina MiSeq v1)	SYN45	Léman	FR/CH	46.5074102206314	6.53873281298004	2017-06-22	375	low_altitude	580000000	7975000000	310	4307	North-France	25.9915	9.44	234	23.08	284.6	0.19	47.75	10.85	28.78	5.76	6.9	1.72	0.012	0.47	0.01	0.025	0.33	3.195
SYN46	Synaqua_run	Extraction in UMR Carrtel INRAE (NucleoSpin Soil Macherey-Nagel), sequencing in University of Geneva (Illumina MiSeq v1)	SYN46	Léman	FR/CH	46.5072367306309	6.53918887298108	2017-06-22	375	low_altitude	580000000	7975000000	310	4307	North-France	23.8365	8.5	324	13.155	155.85	0.66	47.36	12.89	46.91	6.42	8.06	1.97	0.051	0.92	0.015	0.022	0.64	1.49
SYN47	Synaqua_run	Extraction in UMR Carrtel INRAE (NucleoSpin Soil Macherey-Nagel), sequencing in University of Geneva (Illumina MiSeq v1)	SYN47	Léman	FR/CH	46.5072743506307	6.53980951298246	2017-06-22	375	low_altitude	580000000	7975000000	310	4307	North-France	23.323	8.23	465	8.88	104.2	2.25	41.19	25.81	69.67	9.37	15.91	3.3	0.358	2.86	0.063	0.079	3.09	0.89
SYN48	Synaqua_run	Extraction in UMR Carrtel INRAE (NucleoSpin Soil Macherey-Nagel), sequencing in University of Geneva (Illumina MiSeq v1)	SYN48	Léman	FR/CH	46.5074150206308	6.5400333029829	2017-06-22	375	low_altitude	580000000	7975000000	310	4307	North-France	26.684	8.55	345	12.58	157.1	0.93	45.92	15.13	49.59	7.09	9.26	2.15	0.045	1.22	0.013	0.031	0.96	2.24
SYN49	Synaqua_run	Extraction in UMR Carrtel INRAE (NucleoSpin Soil Macherey-Nagel), sequencing in University of Geneva (Illumina MiSeq v1)	SYN49	Léman	FR/CH	46.5076061906234	6.55827368302432	2017-06-22	375	low_altitude	580000000	7975000000	310	4307	North-France	23.561	8.67	293	15.925	187.5	0.36	48.79	10.56	42.13	5.96	6.67	1.76	0.005	0.54	0.006	0.013	0.19	2.145
SYN5	Synaqua_run	Extraction in UMR Carrtel INRAE (NucleoSpin Soil Macherey-Nagel), sequencing in University of Geneva (Illumina MiSeq v1)	SYN5	Léman	FR/CH	46.2623780205402	6.16629141221208	2017-06-27	375	low_altitude	580000000	7975000000	310	4307	North-France	21.638	8.49	296	10.32	117.2	0.37	47.85	10.53	43.28	5.97	6.91	1.73	0.019	0.55	0.007	0.016	0.17	0.29
SYN50	Synaqua_run	Extraction in UMR Carrtel INRAE (NucleoSpin Soil Macherey-Nagel), sequencing in University of Geneva (Illumina MiSeq v1)	SYN50	Léman	FR/CH	46.5136837306232	6.57258530305444	2017-06-22	375	low_altitude	580000000	7975000000	310	4307	North-France	23.965	8.73	282	14.82	176	0.31	48.35	10.61	39.68	5.9	6.79	1.7	0.009	0.51	0.008	0.014	0.11	1.24
SYN51	Synaqua_run	Extraction in UMR Carrtel INRAE (NucleoSpin Soil Macherey-Nagel), sequencing in University of Geneva (Illumina MiSeq v1)	SYN51	Léman	FR/CH	46.5176553506216	6.58531284308175	2017-06-22	375	low_altitude	580000000	7975000000	310	4307	North-France	24.497	8.72	300	12.68	152.2	0.35	48.46	11	43.06	5.99	6.98	1.73	0.006	0.67	0.01	0.025	0.27	4.08
SYN52	Synaqua_run	Extraction in UMR Carrtel INRAE (NucleoSpin Soil Macherey-Nagel), sequencing in University of Geneva (Illumina MiSeq v1)	SYN52	Léman	FR/CH	46.5172710206206	6.58684368308538	2017-06-22	375	low_altitude	580000000	7975000000	310	4307	North-France	15.325	8.3	412	10.24	102.4	1.61	46.35	18.54	61.62	7.93	11.33	2.4	0.023	1.72	0.032	0.038	3.59	0.37
SYN53	Synaqua_run	Extraction in UMR Carrtel INRAE (NucleoSpin Soil Macherey-Nagel), sequencing in University of Geneva (Illumina MiSeq v1)	SYN53	Léman	FR/CH	46.5174316906203	6.588033343088	2017-06-22	375	low_altitude	580000000	7975000000	310	4307	North-France	23.331	8.49	300	13.63	160	0.4	48.27	10.88	43.41	6.02	6.94	1.79	0.01	0.63	0.007	0.023	0.32	2.1
SYN54	Synaqua_run	Extraction in UMR Carrtel INRAE (NucleoSpin Soil Macherey-Nagel), sequencing in University of Geneva (Illumina MiSeq v1)	SYN54	Léman	FR/CH	46.5148706906131	6.59950518311502	2017-06-22	375	low_altitude	580000000	7975000000	310	4307	North-France	23.501	8.47	294	11.77	138.45	0.37	48.65	10.56	42	5.92	6.85	1.71	0.022	0.57	0.008	0.015	0.2	0.845
SYN55	Synaqua_run	Extraction in UMR Carrtel INRAE (NucleoSpin Soil Macherey-Nagel), sequencing in University of Geneva (Illumina MiSeq v1)	SYN55	Léman	FR/CH	46.5114507306056	6.60987187313984	2017-06-22	375	low_altitude	580000000	7975000000	310	4307	North-France	23.3235	8.61	292	12.86	151.05	0.38	48.69	10.55	41.45	5.9	6.61	1.72	0.01	0.57	0.004	0.01	0.08	0.335
SYN56	Synaqua_run	Extraction in UMR Carrtel INRAE (NucleoSpin Soil Macherey-Nagel), sequencing in University of Geneva (Illumina MiSeq v1)	SYN56	Léman	FR/CH	46.5057326905942	6.62450618317524	2017-06-22	375	low_altitude	580000000	7975000000	310	4307	North-France	22.805	8.55	302	10.75	124.9	0.42	48.87	10.6	43.04	6.01	6.69	1.72	0.011	0.58	0.008	0.01	0.1	0.24
SYN57	Synaqua_run	Extraction in UMR Carrtel INRAE (NucleoSpin Soil Macherey-Nagel), sequencing in University of Geneva (Illumina MiSeq v1)	SYN57	Léman	FR/CH	46.5057356905941	6.62460868317547	2017-06-22	375	low_altitude	580000000	7975000000	310	4307	North-France	21.993	8.47	298	10.71	122.5	0.41	48.76	10.56	42.7	5.93	6.69	1.7	0.018	0.57	0.004	0.012	0.27	0.375
SYN58	Synaqua_run	Extraction in UMR Carrtel INRAE (NucleoSpin Soil Macherey-Nagel), sequencing in University of Geneva (Illumina MiSeq v1)	SYN58	Léman	FR/CH	46.5068798505912	6.63412601319656	2017-06-22	375	low_altitude	580000000	7975000000	310	4307	North-France	23.097	8.53	300	11.03	129.1	0.41	49.06	10.62	43.24	5.97	6.72	1.71	0.013	0.55	0.003	0.008	0.21	0.37
SYN59	Synaqua_run	Extraction in UMR Carrtel INRAE (NucleoSpin Soil Macherey-Nagel), sequencing in University of Geneva (Illumina MiSeq v1)	SYN59	Léman	FR/CH	46.5057342205826	6.65215001323778	2017-06-22	375	low_altitude	580000000	7975000000	310	4307	North-France	23.2195	8.49	303	10.17	118.9	0.41	48.91	10.56	44.28	6	6.73	1.71	0.007	0.57	0.005	0.013	0.17	0.385
SYN6	Synaqua_run	Extraction in UMR Carrtel INRAE (NucleoSpin Soil Macherey-Nagel), sequencing in University of Geneva (Illumina MiSeq v1)	SYN6	Léman	FR/CH	46.2738768205498	6.17141821222007	2017-06-27	375	low_altitude	580000000	7975000000	310	4307	North-France	22.848	8.56	295	10.68	124.2	0.36	47.32	10.49	42.36	5.95	6.87	1.73	0.012	0.53	0.01	0.017	0.18	0.38
SYN60	Synaqua_run	Extraction in UMR Carrtel INRAE (NucleoSpin Soil Macherey-Nagel), sequencing in University of Geneva (Illumina MiSeq v1)	SYN60	Léman	FR/CH	46.5039783505721	6.67302434328565	2017-06-22	375	low_altitude	580000000	7975000000	310	4307	North-France	22.798	8.52	302	10.605	123	0.41	48.95	10.59	43.45	5.94	6.68	1.72	0.006	0.56	0.004	0.016	0.11	0.43
SYN61	Synaqua_run	Extraction in UMR Carrtel INRAE (NucleoSpin Soil Macherey-Nagel), sequencing in University of Geneva (Illumina MiSeq v1)	SYN61	Léman	FR/CH	46.5004816205616	6.69035261332617	2017-06-22	375	low_altitude	580000000	7975000000	310	4307	North-France	22.7085	8.5	303	9.81	113.8	0.42	49	10.59	44.05	5.97	6.64	1.72	0.016	0.55	0.002	0.007	0.14	0.26
SYN62	Synaqua_run	Extraction in UMR Carrtel INRAE (NucleoSpin Soil Macherey-Nagel), sequencing in University of Geneva (Illumina MiSeq v1)	SYN62	Léman	FR/CH	46.4980795905552	6.7000958733491	2017-06-22	375	low_altitude	580000000	7975000000	310	4307	North-France	23.6065	8.51	303	9.65	113.8	0.41	49.34	10.7	43.61	5.99	6.68	1.74	0.011	0.57	0.003	0.007	0.13	0.4
SYN63	Synaqua_run	Extraction in UMR Carrtel INRAE (NucleoSpin Soil Macherey-Nagel), sequencing in University of Geneva (Illumina MiSeq v1)	SYN63	Léman	FR/CH	46.4884998205384	6.71840361339422	2017-06-22	375	low_altitude	580000000	7975000000	310	4307	North-France	23.45	8.49	303	9.42	110.9	0.41	49.02	10.63	43.89	5.96	6.66	1.73	0.011	0.56	0.003	0.007	0.13	0.37
SYN64	Synaqua_run	Extraction in UMR Carrtel INRAE (NucleoSpin Soil Macherey-Nagel), sequencing in University of Geneva (Illumina MiSeq v1)	SYN64	Léman	FR/CH	46.489202190531	6.73752951343702	2017-06-22	375	low_altitude	580000000	7975000000	310	4307	North-France	23.203	8.51	303	9.47	110.9	0.41	49.17	10.68	43.39	5.97	6.67	1.74	0.008	0.57	0.005	0.007	0.12	0.28
SYN65	Synaqua_run	Extraction in UMR Carrtel INRAE (NucleoSpin Soil Macherey-Nagel), sequencing in University of Geneva (Illumina MiSeq v1)	SYN65	Léman	FR/CH	46.4863313505222	6.75167301347005	2017-06-21	375	low_altitude	580000000	7975000000	310	4307	North-France	25.008	8.49	299	10.835	131.2	0.42	48.43	10.52	41.59	6.13	6.72	1.91	0.014	0.46	0.004	0.011	0.24	0.395
SYN66	Synaqua_run	Extraction in UMR Carrtel INRAE (NucleoSpin Soil Macherey-Nagel), sequencing in University of Geneva (Illumina MiSeq v1)	SYN66	Léman	FR/CH	46.4788048505098	6.76451234350197	2017-06-21	375	low_altitude	580000000	7975000000	310	4307	North-France	22.048	8.56	294	11.7	133.8	0.4	48.31	10.46	41.71	6.01	6.7	1.75	0.02	0.53	0.003	0.011	0.21	0.19
SYN67	Synaqua_run	Extraction in UMR Carrtel INRAE (NucleoSpin Soil Macherey-Nagel), sequencing in University of Geneva (Illumina MiSeq v1)	SYN67	Léman	FR/CH	46.4740088504964	6.7851433435503	2017-06-21	375	low_altitude	580000000	7975000000	310	4307	North-France	22.12	8.48	302	10.89	124.9	0.42	48.37	10.5	42.58	6.02	6.67	1.75	0.038	0.52	0.007	0.012	0.17	0.28
SYN68	Synaqua_run	Extraction in UMR Carrtel INRAE (NucleoSpin Soil Macherey-Nagel), sequencing in University of Geneva (Illumina MiSeq v1)	SYN68	Léman	FR/CH	46.4710120204848	6.80548451359719	2017-06-21	375	low_altitude	580000000	7975000000	310	4307	North-France	23.173	8.53	297	11.31	132.7	0.42	48.4	10.64	41.73	6.11	6.69	1.74	0.024	0.56	0.003	0.009	0.25	0.21
SYN69	Synaqua_run	Extraction in UMR Carrtel INRAE (NucleoSpin Soil Macherey-Nagel), sequencing in University of Geneva (Illumina MiSeq v1)	SYN69	Léman	FR/CH	46.4683748504726	6.82820384364928	2017-06-21	375	low_altitude	580000000	7975000000	310	4307	North-France	23.58	8.5	299	11.75	138.7	0.41	48.52	10.85	41.83	6.14	7.18	1.74	0.016	0.6	0.003	0.01	0.26	0.42
SYN7	Synaqua_run	Extraction in UMR Carrtel INRAE (NucleoSpin Soil Macherey-Nagel), sequencing in University of Geneva (Illumina MiSeq v1)	SYN7	Léman	FR/CH	46.2748098205509	6.17092121221858	2017-06-27	375	low_altitude	580000000	7975000000	310	4307	North-France	14.519	8.4	391	10.81	106.2	0.81	9.42	10.04	67.3	6.92	6.39	1.07	0.023	0.99	0.033	0.046	2.5	0.67
SYN70	Synaqua_run	Extraction in UMR Carrtel INRAE (NucleoSpin Soil Macherey-Nagel), sequencing in University of Geneva (Illumina MiSeq v1)	SYN70	Léman	FR/CH	46.463433220465	6.8349040136663	2017-06-21	375	low_altitude	580000000	7975000000	310	4307	North-France	23.93	8.44	299	9.9	117.6	0.43	48.55	10.52	42.69	6.06	6.64	1.73	0.009	0.55	0.004	0.01	0.23	0.28
SYN71	Synaqua_run	Extraction in UMR Carrtel INRAE (NucleoSpin Soil Macherey-Nagel), sequencing in University of Geneva (Illumina MiSeq v1)	SYN71	Léman	FR/CH	46.4607920204624	6.83488741366734	2017-06-21	375	low_altitude	580000000	7975000000	310	4307	North-France	22.681	8.54	363	9.36	108.6	0.59	23.93	12.65	46.07	7.69	9.01	1.46	0.016	0.55	0.004	0.006	0.19	0.37
SYN72	Synaqua_run	Extraction in UMR Carrtel INRAE (NucleoSpin Soil Macherey-Nagel), sequencing in University of Geneva (Illumina MiSeq v1)	SYN72	Léman	FR/CH	46.4551736204494	6.85288821370999	2017-06-21	375	low_altitude	580000000	7975000000	310	4307	North-France	24.3195	8.47	299	10.25	122.5	0.42	48.61	10.52	42.25	6.06	6.7	1.71	0.013	0.58	0.004	0.009	0.2	0.515
SYN73	Synaqua_run	Extraction in UMR Carrtel INRAE (NucleoSpin Soil Macherey-Nagel), sequencing in University of Geneva (Illumina MiSeq v1)	SYN73	Léman	FR/CH	46.448070520435	6.87064568375267	2017-06-21	375	low_altitude	580000000	7975000000	310	4307	North-France	24.304	8.51	294	11.54	138.2	0.4	48.86	10.54	41.49	6.06	6.67	1.73	0.012	0.55	0.005	0.009	0.58	0.4
SYN74	Synaqua_run	Extraction in UMR Carrtel INRAE (NucleoSpin Soil Macherey-Nagel), sequencing in University of Geneva (Illumina MiSeq v1)	SYN74	Léman	FR/CH	46.4397411604191	6.88882044379677	2017-06-21	375	low_altitude	580000000	7975000000	310	4307	North-France	23.3855	8.39	354	9.925	116.65	0.44	75.33	10.64	42.93	7.42	6.85	1.69	0.016	0.6	0.007	0.011	0.19	0.9
SYN75	Synaqua_run	Extraction in UMR Carrtel INRAE (NucleoSpin Soil Macherey-Nagel), sequencing in University of Geneva (Illumina MiSeq v1)	SYN75	Léman	FR/CH	46.4395450204127	6.9031028738288	2017-06-21	375	low_altitude	580000000	7975000000	310	4307	North-France	22.638	8.43	301	10.06	116.6	0.42	49.09	10.51	42.62	6.15	6.71	1.79	0.014	0.56	0.005	0.009	0.13	0.24
SYN76	Synaqua_run	Extraction in UMR Carrtel INRAE (NucleoSpin Soil Macherey-Nagel), sequencing in University of Geneva (Illumina MiSeq v1)	SYN76	Léman	FR/CH	46.4306663504018	6.90892434384546	2017-06-21	375	low_altitude	580000000	7975000000	310	4307	North-France	22.434	8.48	299	10.3	118.7	0.42	48.96	10.48	42.85	6.15	6.66	1.74	0.002	0.6	0.008	0.009	0.2	0.36
SYN77	Synaqua_run	Extraction in UMR Carrtel INRAE (NucleoSpin Soil Macherey-Nagel), sequencing in University of Geneva (Illumina MiSeq v1)	SYN77	Léman	FR/CH	46.422966020388	6.92358918388141	2017-06-21	375	low_altitude	580000000	7975000000	310	4307	North-France	21.7	8.44	296	10.12	115.1	0.42	48.89	10.39	42.45	6.08	6.61	1.7	0.02	0.58	0.006	0.009	0.14	0.35
SYN78	Synaqua_run	Extraction in UMR Carrtel INRAE (NucleoSpin Soil Macherey-Nagel), sequencing in University of Geneva (Illumina MiSeq v1)	SYN78	Léman	FR/CH	46.4131711903763	6.92905718389764	2017-06-21	375	low_altitude	580000000	7975000000	310	4307	North-France	19.933	8.45	296	10.49	115.3	0.42	49.14	10.36	43.22	6.08	6.6	1.68	0.017	0.56	0.004	0.011	0.25	0.34
SYN79	Synaqua_run	Extraction in UMR Carrtel INRAE (NucleoSpin Soil Macherey-Nagel), sequencing in University of Geneva (Illumina MiSeq v1)	SYN79	Léman	FR/CH	46.4023304003676	6.92506764389316	2017-06-21	375	low_altitude	580000000	7975000000	310	4307	North-France	21.8485	8.46	293	10.39	118.6	0.42	48.83	10.4	42.96	6.09	6.61	1.71	0.01	0.58	0.009	0.015	0.18	0.58
SYN8	Synaqua_run	Extraction in UMR Carrtel INRAE (NucleoSpin Soil Macherey-Nagel), sequencing in University of Geneva (Illumina MiSeq v1)	SYN8	Léman	FR/CH	46.2751848205513	6.17082501221822	2017-06-27	375	low_altitude	580000000	7975000000	310	4307	North-France	22.173	8.6	297	10.7	122.9	0.37	47.38	10.52	42.38	5.94	6.89	1.73	0.012	0.54	0.008	0.018	0.15	0.35
SYN80	Synaqua_run	Extraction in UMR Carrtel INRAE (NucleoSpin Soil Macherey-Nagel), sequencing in University of Geneva (Illumina MiSeq v1)	SYN80	Léman	FR/CH	46.3972492203666	6.91645861387598	2017-06-19	375	low_altitude	580000000	7975000000	310	4307	North-France	22	8.55	290	10.7908	122.278	0.42	47.59	10.19	42.57	5.85	6.63	1.77	0.011	0.5	0.01	0.03	0.3	1.15807
SYN81	Synaqua_run	Extraction in UMR Carrtel INRAE (NucleoSpin Soil Macherey-Nagel), sequencing in University of Geneva (Illumina MiSeq v1)	SYN81	Léman	FR/CH	46.3986142203718	6.90728021385484	2017-06-19	375	low_altitude	580000000	7975000000	310	4307	North-France	22	8.49	292	9.94095	111.071	0.41	49.46	10.36	42.62	6.04	6.71	1.75	0.025	0.5	0.025	0.032	0.36	0.866705
SYN82	Synaqua_run	Extraction in UMR Carrtel INRAE (NucleoSpin Soil Macherey-Nagel), sequencing in University of Geneva (Illumina MiSeq v1)	SYN82	Léman	FR/CH	46.3960574203788	6.88567441380747	2017-06-19	375	low_altitude	580000000	7975000000	310	4307	North-France	22	8.27	302	10.4632	117.763	0.33	51.57	10.51	43.51	6.22	6.79	1.77	0.019	0.46	0.007	0.019	0.22	1.01483
SYN83	Synaqua_run	Extraction in UMR Carrtel INRAE (NucleoSpin Soil Macherey-Nagel), sequencing in University of Geneva (Illumina MiSeq v1)	SYN83	Léman	FR/CH	46.3938214003832	6.87076876377496	2017-06-21	375	low_altitude	580000000	7975000000	310	4307	North-France	21.794	8.24	289	10.81	123.3	0.34	48.8	10.47	42.85	6.1	6.64	1.68	0.014	0.57	0.017	0.036	0.15	1.92
SYN84	Synaqua_run	Extraction in UMR Carrtel INRAE (NucleoSpin Soil Macherey-Nagel), sequencing in University of Geneva (Illumina MiSeq v1)	SYN84	Léman	FR/CH	46.3946961903884	6.86063451375186	2017-06-21	375	low_altitude	580000000	7975000000	310	4307	North-France	20.351	8.41	292	11.79	130.7	0.38	50.51	10.48	44.56	6.18	6.63	1.69	0.009	0.53	0.011	0.011	0.16	0.35
SYN85	Synaqua_run	Extraction in UMR Carrtel INRAE (NucleoSpin Soil Macherey-Nagel), sequencing in University of Geneva (Illumina MiSeq v1)	SYN85	Léman	FR/CH	46.3953861903892	6.86016918375052	2017-06-21	375	low_altitude	580000000	7975000000	310	4307	North-France	20.841	8.47	299	10.94	122.3	0.39	51.08	10.48	44.85	6.3	6.65	1.71	0.009	0.57	0.004	0.03	0.22	0.38
SYN86	Synaqua_run	Extraction in UMR Carrtel INRAE (NucleoSpin Soil Macherey-Nagel), sequencing in University of Geneva (Illumina MiSeq v1)	SYN86	Léman	FR/CH	46.3951788203892	6.85988021374996	2017-06-19	375	low_altitude	580000000	7975000000	310	4307	North-France	17.2973	8.5	276	9.66366	102.422	0.41	45.06	9.85	40.82	5.56	6.39	1.83	0.031	0.47	0.058	0.051	0.46	3.85871
SYN88	Synaqua_run	Extraction in UMR Carrtel INRAE (NucleoSpin Soil Macherey-Nagel), sequencing in University of Geneva (Illumina MiSeq v1)	SYN88	Léman	FR/CH	46.3942782203889	6.85856201374735	2017-06-19	375	low_altitude	580000000	7975000000	310	4307	North-France	10.7	8.36	192	4.65644	41.5796	0.35	30.57	7.39	29.43	3.81	4.95	1.69	0.222	0.4	0.372	0.427	1.28	21.0061
SYN89	Synaqua_run	Extraction in UMR Carrtel INRAE (NucleoSpin Soil Macherey-Nagel), sequencing in University of Geneva (Illumina MiSeq v1)	SYN89	Léman	FR/CH	46.3945492203893	6.8581272137463	2017-06-19	375	low_altitude	580000000	7975000000	310	4307	North-France	13.427	8.59	292	9.14606	99.0664	0.41	47.45	10.3	43.28	5.84	6.59	1.79	0.013	0.47	0.019	0.028	0.11	1.15425
SYN9	Synaqua_run	Extraction in UMR Carrtel INRAE (NucleoSpin Soil Macherey-Nagel), sequencing in University of Geneva (Illumina MiSeq v1)	SYN9	Léman	FR/CH	46.2899474205663	6.17067141221275	2017-06-27	375	low_altitude	580000000	7975000000	310	4307	North-France	22.8205	8.44	288	11.95	138.95	0.31	47.91	10.56	40.38	5.87	6.93	1.83	0.036	0.52	0.007	0.014	0.3	0.375
SYN90	Synaqua_run	Extraction in UMR Carrtel INRAE (NucleoSpin Soil Macherey-Nagel), sequencing in University of Geneva (Illumina MiSeq v1)	SYN90	Léman	FR/CH	46.3945764203895	6.85772161374537	2017-06-19	375	low_altitude	580000000	7975000000	310	4307	North-France	18.881	8.47	301	11.1	119.6	0.43	48.89	10.55	44.53	6.06	6.78	1.76	0.013	0.49	0.02	0.024	0.13	0.34
SYN91	Synaqua_run	Extraction in UMR Carrtel INRAE (NucleoSpin Soil Macherey-Nagel), sequencing in University of Geneva (Illumina MiSeq v1)	SYN91	Léman	FR/CH	46.393796220389	6.85717221374443	2017-06-19	375	low_altitude	580000000	7975000000	310	4307	North-France	19.119	8.54	301	11.18	121	0.42	48.78	10.58	44.69	6.05	6.76	1.75	0.006	0.49	0.003	0.009	0.07	0.55
SYN92	Synaqua_run	Extraction in UMR Carrtel INRAE (NucleoSpin Soil Macherey-Nagel), sequencing in University of Geneva (Illumina MiSeq v1)	SYN92	Léman	FR/CH	46.3898692203845	6.85888421374987	2017-06-19	375	low_altitude	580000000	7975000000	310	4307	North-France	21.971	8.4	323	10.49	120	0.43	58.24	10.45	48.34	6.77	6.7	1.76	0.01	0.49	0.022	0.031	0.41	0.74
SYN93	Synaqua_run	Extraction in UMR Carrtel INRAE (NucleoSpin Soil Macherey-Nagel), sequencing in University of Geneva (Illumina MiSeq v1)	SYN93	Léman	FR/CH	46.3872276203854	6.85097561373317	2017-06-19	375	low_altitude	580000000	7975000000	310	4307	North-France	20.147	8.48	308	11.16	123.1	0.43	52.7	10.35	45.98	6.22	6.64	1.73	0.009	0.5	0.004	0.011	0.27	0.32
SYN94	Synaqua_run	Extraction in UMR Carrtel INRAE (NucleoSpin Soil Macherey-Nagel), sequencing in University of Geneva (Illumina MiSeq v1)	SYN94	Léman	FR/CH	46.3867444203913	6.8363158137004	2017-06-19	375	low_altitude	580000000	7975000000	310	4307	North-France	18.6315	8.5	300	11.39	122	0.43	48.72	10.57	44.66	6.08	6.75	1.74	0.009	0.5	0.002	0.008	0.13	0.38
SYN95	Synaqua_run	Extraction in UMR Carrtel INRAE (NucleoSpin Soil Macherey-Nagel), sequencing in University of Geneva (Illumina MiSeq v1)	SYN95	Léman	FR/CH	46.3890636204016	6.81755101365726	2017-06-19	375	low_altitude	580000000	7975000000	310	4307	North-France	18.8925	8.53	300	11.175	120.3	0.43	48.66	10.5	44.67	6	6.71	1.73	0.006	0.5	0.007	0.011	0.11	0.39
SYN96	Synaqua_run	Extraction in UMR Carrtel INRAE (NucleoSpin Soil Macherey-Nagel), sequencing in University of Geneva (Illumina MiSeq v1)	SYN96	Léman	FR/CH	46.3938272204112	6.80573801362878	2017-06-19	375	low_altitude	580000000	7975000000	310	4307	North-France	18.257	8.45	300	10.86	115.5	0.43	48.62	10.5	45.4	6.01	6.68	1.72	0.015	0.5	0.042	0.051	0.14	0.32
SYN97	Synaqua_run	Extraction in UMR Carrtel INRAE (NucleoSpin Soil Macherey-Nagel), sequencing in University of Geneva (Illumina MiSeq v1)	SYN97	Léman	FR/CH	46.3941861904118	6.80539218362786	2017-06-19	375	low_altitude	580000000	7975000000	310	4307	North-France	10.644	8.45	301	11.76	105.9	0.43	49.06	10.69	45.28	6.04	6.71	1.75	0.015	0.53	0.019	0.025	0.15	0.495
SYN98	Synaqua_run	Extraction in UMR Carrtel INRAE (NucleoSpin Soil Macherey-Nagel), sequencing in University of Geneva (Illumina MiSeq v1)	SYN98	Léman	FR/CH	46.3943120204122	6.80435918362548	2017-06-19	375	low_altitude	580000000	7975000000	310	4307	North-France	18.779	8.48	301	10.75	115.4	0.42	49.11	10.7	45.11	6.03	6.77	1.75	0.012	0.51	0.01	0.02	0.1	0.33
SYN99	Synaqua_run	Extraction in UMR Carrtel INRAE (NucleoSpin Soil Macherey-Nagel), sequencing in University of Geneva (Illumina MiSeq v1)	SYN99	Léman	FR/CH	46.39426069042	6.78619251358459	2017-06-19	375	low_altitude	580000000	7975000000	310	4307	North-France	18.654	8.51	301	11.255	120.6	0.44	48.82	10.6	43.95	6.01	6.78	1.75	0.011	0.51	0.004	0.011	0.08	0.55
X10r2	Ecoalps_run	Extraction in UMR Carrtel INRAE (NucleoSpin Soil Macherey-Nagel), sequencing GetPlage Toulouse (Illumina MiSeq v1), Interreg Alpine Space EcoAlps project	Sample10	Bled	SI	46.3629	14.0824	2019-08-12	475	low_altitude	1450000	9000000	30.6	1095	Slovenia-South_Austria	25.8	8.2	310	10.8	140	0.16106	N/A	N/A	N/A	N/A	N/A	N/A	0.13304	0.43	0.001304	0.01239	N/A	N/A
X1r2	Ecoalps_run	Extraction in UMR Carrtel INRAE (NucleoSpin Soil Macherey-Nagel), sequencing GetPlage Toulouse (Illumina MiSeq v1), Interreg Alpine Space EcoAlps project	Sample1	Bled	SI	46.3619	14.0848	2019-08-12	475	low_altitude	1450000	9000000	30.6	1095	Slovenia-South_Austria	24.6	8.1	313	9.7	124	0.16106	N/A	N/A	N/A	N/A	N/A	N/A	0.13304	0.43	0.001304	0.01239	N/A	N/A
X2r2	Ecoalps_run	Extraction in UMR Carrtel INRAE (NucleoSpin Soil Macherey-Nagel), sequencing GetPlage Toulouse (Illumina MiSeq v1), Interreg Alpine Space EcoAlps project	Sample2	Bled	SI	46.3592	14.0855	2019-08-12	475	low_altitude	1450000	9000000	30.6	1095	Slovenia-South_Austria	24.5	8.1	314	10	126.6	0.16106	N/A	N/A	N/A	N/A	N/A	N/A	0.13304	0.43	0.001304	0.01239	N/A	N/A
X3r2	Ecoalps_run	Extraction in UMR Carrtel INRAE (NucleoSpin Soil Macherey-Nagel), sequencing GetPlage Toulouse (Illumina MiSeq v1), Interreg Alpine Space EcoAlps project	Sample3	Bled	SI	46.3629	14.0902	2019-08-12	475	low_altitude	1450000	9000000	30.6	1095	Slovenia-South_Austria	24.7	8.2	313	10.1	129	0.16106	N/A	N/A	N/A	N/A	N/A	N/A	0.13304	0.43	0.001304	0.01239	N/A	N/A
X4r2	Ecoalps_run	Extraction in UMR Carrtel INRAE (NucleoSpin Soil Macherey-Nagel), sequencing GetPlage Toulouse (Illumina MiSeq v1), Interreg Alpine Space EcoAlps project	Sample4	Bled	SI	46.3627	14.0896	2019-08-12	475	low_altitude	1450000	9000000	30.6	1095	Slovenia-South_Austria	24.7	8.2	313	10.1	129	0.16106	N/A	N/A	N/A	N/A	N/A	N/A	0.13304	0.43	0.001304	0.01239	N/A	N/A
X5r2	Ecoalps_run	Extraction in UMR Carrtel INRAE (NucleoSpin Soil Macherey-Nagel), sequencing GetPlage Toulouse (Illumina MiSeq v1), Interreg Alpine Space EcoAlps project	Sample5	Bled	SI	46.3625	14.0994	2019-08-12	475	low_altitude	1450000	9000000	30.6	1095	Slovenia-South_Austria	24.9	8.1	312	10.1	128	0.16106	N/A	N/A	N/A	N/A	N/A	N/A	0.13304	0.43	0.001304	0.01239	N/A	N/A
X6r2	Ecoalps_run	Extraction in UMR Carrtel INRAE (NucleoSpin Soil Macherey-Nagel), sequencing GetPlage Toulouse (Illumina MiSeq v1), Interreg Alpine Space EcoAlps project	Sample6	Bled	SI	46.3637	14.1029	2019-08-12	475	low_altitude	1450000	9000000	30.6	1095	Slovenia-South_Austria	24.7	8	313	10.2	130	0.16106	N/A	N/A	N/A	N/A	N/A	N/A	0.13304	0.43	0.001304	0.01239	N/A	N/A
X7r2	Ecoalps_run	Extraction in UMR Carrtel INRAE (NucleoSpin Soil Macherey-Nagel), sequencing GetPlage Toulouse (Illumina MiSeq v1), Interreg Alpine Space EcoAlps project	Sample7	Bled	SI	46.365	14.1062	2019-08-12	475	low_altitude	1450000	9000000	30.6	1095	Slovenia-South_Austria	25.3	8.2	314	10	128	0.16106	N/A	N/A	N/A	N/A	N/A	N/A	0.13304	0.43	0.001304	0.01239	N/A	N/A
X8r2	Ecoalps_run	Extraction in UMR Carrtel INRAE (NucleoSpin Soil Macherey-Nagel), sequencing GetPlage Toulouse (Illumina MiSeq v1), Interreg Alpine Space EcoAlps project	Sample8	Bled	SI	46.3688	14.1079	2019-08-12	475	low_altitude	1450000	9000000	30.6	1095	Slovenia-South_Austria	25.5	8.2	314	10.5	135	0.16106	N/A	N/A	N/A	N/A	N/A	N/A	0.13304	0.43	0.001304	0.01239	N/A	N/A
X9r2	Ecoalps_run	Extraction in UMR Carrtel INRAE (NucleoSpin Soil Macherey-Nagel), sequencing GetPlage Toulouse (Illumina MiSeq v1), Interreg Alpine Space EcoAlps project	Sample9	Bled	SI	46.3663	14.0861	2019-08-12	475	low_altitude	1450000	9000000	30.6	1095	Slovenia-South_Austria	25.6	8.3	311	10.8	140	0.16106	N/A	N/A	N/A	N/A	N/A	N/A	0.13304	0.43	0.001304	0.01239	N/A	N/A
A1	Ecoalps_run	Extraction in UMR Carrtel INRAE (NucleoSpin Soil Macherey-Nagel), sequencing GetPlage Toulouse (Illumina MiSeq v1), Interreg Alpine Space EcoAlps project	A1	Ammersee	DE	47.9861	11.1624	2019-07-01	533	low_altitude	46600000	993000000	81	985.5	Northern_alps	26.9	8.34	352	10.4	135	0.852	13.4	7.76	58.46	16	5.39	1.42	0.015	0.97	0.003	0.008	3.64	N/A
A11	Ecoalps_run	Extraction in UMR Carrtel INRAE (NucleoSpin Soil Macherey-Nagel), sequencing GetPlage Toulouse (Illumina MiSeq v1), Interreg Alpine Space EcoAlps project	A11	Ammersee	DE	48.0094	11.0991	2019-07-09	533	low_altitude	46600000	993000000	81	985.5	Northern_alps	N/A	N/A	N/A	N/A	N/A	0.852	13.4	7.76	58.46	15.97	5.39	1.42	0.015	0.97	0.003	0.008	3.64	N/A
A13	Ecoalps_run	Extraction in UMR Carrtel INRAE (NucleoSpin Soil Macherey-Nagel), sequencing GetPlage Toulouse (Illumina MiSeq v1), Interreg Alpine Space EcoAlps project	A13	Ammersee	DE	48.0416	11.0978	2019-07-09	533	low_altitude	46600000	993000000	81	985.5	Northern_alps	N/A	N/A	N/A	N/A	N/A	0.852	13.4	7.76	58.46	15.97	5.39	1.42	0.015	0.97	0.003	0.008	3.64	N/A
A14	Ecoalps_run	Extraction in UMR Carrtel INRAE (NucleoSpin Soil Macherey-Nagel), sequencing GetPlage Toulouse (Illumina MiSeq v1), Interreg Alpine Space EcoAlps project	A14	Ammersee	DE	48.0626	11.1051	2019-07-09	533	low_altitude	46600000	993000000	81	985.5	Northern_alps	N/A	N/A	N/A	N/A	N/A	0.852	13.4	7.76	58.46	15.97	5.39	1.42	0.015	0.97	0.003	0.008	3.64	N/A
A15	Ecoalps_run	Extraction in UMR Carrtel INRAE (NucleoSpin Soil Macherey-Nagel), sequencing GetPlage Toulouse (Illumina MiSeq v1), Interreg Alpine Space EcoAlps project	A15	Ammersee	DE	48.0738	11.1224	2019-07-09	533	low_altitude	46600000	993000000	81	985.5	Northern_alps	N/A	N/A	N/A	N/A	N/A	0.852	13.4	7.76	58.46	15.97	5.39	1.42	0.015	0.97	0.003	0.008	3.64	N/A
A16	Ecoalps_run	Extraction in UMR Carrtel INRAE (NucleoSpin Soil Macherey-Nagel), sequencing GetPlage Toulouse (Illumina MiSeq v1), Interreg Alpine Space EcoAlps project	A16	Ammersee	DE	48.065	11.1384	2019-07-09	533	low_altitude	46600000	993000000	81	985.5	Northern_alps	N/A	N/A	N/A	N/A	N/A	0.852	13.4	7.76	58.46	15.97	5.39	1.42	0.015	0.97	0.003	0.008	3.64	N/A
A17	Ecoalps_run	Extraction in UMR Carrtel INRAE (NucleoSpin Soil Macherey-Nagel), sequencing GetPlage Toulouse (Illumina MiSeq v1), Interreg Alpine Space EcoAlps project	A17	Ammersee	DE	48.0373	11.1311	2019-07-09	533	low_altitude	46600000	993000000	81	985.5	Northern_alps	N/A	N/A	N/A	N/A	N/A	0.852	13.4	7.76	58.46	15.97	5.39	1.42	0.015	0.97	0.003	0.008	3.64	N/A
A18	Ecoalps_run	Extraction in UMR Carrtel INRAE (NucleoSpin Soil Macherey-Nagel), sequencing GetPlage Toulouse (Illumina MiSeq v1), Interreg Alpine Space EcoAlps project	A18	Ammersee	DE	48.0086	11.1406	2019-07-10	533	low_altitude	46600000	993000000	81	985.5	Northern_alps	N/A	N/A	N/A	N/A	N/A	0.852	13.4	7.76	58.46	15.97	5.39	1.42	0.015	0.97	0.003	0.008	3.64	N/A
A19	Ecoalps_run	Extraction in UMR Carrtel INRAE (NucleoSpin Soil Macherey-Nagel), sequencing GetPlage Toulouse (Illumina MiSeq v1), Interreg Alpine Space EcoAlps project	A19	Ammersee	DE	48.0022	11.158	2019-07-09	533	low_altitude	46600000	993000000	81	985.5	Northern_alps	N/A	N/A	N/A	N/A	N/A	0.852	13.4	7.76	58.46	15.97	5.39	1.42	0.015	0.97	0.003	0.008	3.64	N/A
A2	Ecoalps_run	Extraction in UMR Carrtel INRAE (NucleoSpin Soil Macherey-Nagel), sequencing GetPlage Toulouse (Illumina MiSeq v1), Interreg Alpine Space EcoAlps project	A2	Ammersee	DE	47.9677	11.1493	2019-07-09	533	low_altitude	46600000	993000000	81	985.5	Northern_alps	N/A	N/A	N/A	N/A	N/A	0.852	13.4	7.76	58.46	15.97	5.39	1.42	0.015	0.95	0.003	0.008	3.64	N/A
A20	Ecoalps_run	Extraction in UMR Carrtel INRAE (NucleoSpin Soil Macherey-Nagel), sequencing GetPlage Toulouse (Illumina MiSeq v1), Interreg Alpine Space EcoAlps project	A20	Ammersee	DE	47.9989	11.1673	2019-07-01	533	low_altitude	46600000	993000000	81	985.5	Northern_alps	N/A	N/A	N/A	N/A	N/A	0.852	13.4	7.76	58.46	15.97	5.39	1.42	0.015	0.97	0.003	0.008	3.64	N/A
A3	Ecoalps_run	Extraction in UMR Carrtel INRAE (NucleoSpin Soil Macherey-Nagel), sequencing GetPlage Toulouse (Illumina MiSeq v1), Interreg Alpine Space EcoAlps project	A3	Ammersee	DE	47.9509	11.1506	2019-07-09	533	low_altitude	46600000	993000000	81	985.5	Northern_alps	N/A	N/A	N/A	N/A	N/A	0.852	13.4	7.76	58.46	15.97	5.39	1.42	0.015	0.97	0.003	0.008	N/A	N/A
A8	Ecoalps_run	Extraction in UMR Carrtel INRAE (NucleoSpin Soil Macherey-Nagel), sequencing GetPlage Toulouse (Illumina MiSeq v1), Interreg Alpine Space EcoAlps project	A8	Ammersee	DE	47.9645	11.1073	2019-07-09	533	low_altitude	46600000	993000000	81	985.5	Northern_alps	N/A	N/A	N/A	N/A	N/A	0.852	13.4	7.76	58.46	15.97	5.39	1.42	0.015	0.97	0.003	0.008	3.64	N/A
Ai1	Ecoalps_run	Extraction in UMR Carrtel INRAE (NucleoSpin Soil Macherey-Nagel), sequencing GetPlage Toulouse (Illumina MiSeq v1), Interreg Alpine Space EcoAlps project	Ai1	Aiguebelette	FR	45.5721	5.79848	2018-09-10	390	low_altitude	5450000	58900000	71	1095	North-France	24.8	8.34	234	10	128.7	0.2056	N/A	N/A	N/A	N/A	N/A	N/A	0.0155	0.4075	0.0073	0.0152	0.14805	1.41
Ai10	Ecoalps_run	Extraction in UMR Carrtel INRAE (NucleoSpin Soil Macherey-Nagel), sequencing GetPlage Toulouse (Illumina MiSeq v1), Interreg Alpine Space EcoAlps project	Ai10	Aiguebelette	FR	45.542	5.78049	2018-09-10	390	low_altitude	5450000	58900000	71	1095	North-France	22.2	8.34	236	9.93	113.5	0.20672	N/A	N/A	N/A	N/A	N/A	N/A	0.005975	0.471	0.005	0.0108	0.1646	2.03476
Ai11	Ecoalps_run	Extraction in UMR Carrtel INRAE (NucleoSpin Soil Macherey-Nagel), sequencing GetPlage Toulouse (Illumina MiSeq v1), Interreg Alpine Space EcoAlps project	Ai11	Aiguebelette	FR	45.541	5.78173	2018-09-10	390	low_altitude	5450000	58900000	71	1095	North-France	22.6	8.35	238	10.11	121.2	0.214583	N/A	N/A	N/A	N/A	N/A	N/A	0.046697	0.3935	0.0047	0.0107	0.101	1.69749
Ai12	Ecoalps_run	Extraction in UMR Carrtel INRAE (NucleoSpin Soil Macherey-Nagel), sequencing GetPlage Toulouse (Illumina MiSeq v1), Interreg Alpine Space EcoAlps project	Ai12	Aiguebelette	FR	45.5401	5.78669	2018-09-10	390	low_altitude	5450000	58900000	71	1095	North-France	22.2	8.34	238	10.01	120.2	0.205586	N/A	N/A	N/A	N/A	N/A	N/A	0.004915	0.413	0.004	0.0085	0.12	2.66584
Ai13	Ecoalps_run	Extraction in UMR Carrtel INRAE (NucleoSpin Soil Macherey-Nagel), sequencing GetPlage Toulouse (Illumina MiSeq v1), Interreg Alpine Space EcoAlps project	Ai13	Aiguebelette	FR	45.5421	5.79831	2018-09-10	390	low_altitude	5450000	58900000	71	1095	North-France	22.8	8.36	235	10.13	119.7	0.205596	N/A	N/A	N/A	N/A	N/A	N/A	0.00688	0.389	0.0065	0.0156	0.1035	1.42848
Ai14	Ecoalps_run	Extraction in UMR Carrtel INRAE (NucleoSpin Soil Macherey-Nagel), sequencing GetPlage Toulouse (Illumina MiSeq v1), Interreg Alpine Space EcoAlps project	Ai14	Aiguebelette	FR	45.5419	5.80484	2018-09-10	390	low_altitude	5450000	58900000	71	1095	North-France	22.9	8.36	236	9.96	122	0.211239	N/A	N/A	N/A	N/A	N/A	N/A	0.006556	0.4085	0.0053	0.0113	0.0959	2.84661
Ai15	Ecoalps_run	Extraction in UMR Carrtel INRAE (NucleoSpin Soil Macherey-Nagel), sequencing GetPlage Toulouse (Illumina MiSeq v1), Interreg Alpine Space EcoAlps project	Ai15	Aiguebelette	FR	45.5425	5.81133	2018-09-10	390	low_altitude	5450000	58900000	71	1095	North-France	22.9	8.34	238	9.87	118	0.208431	N/A	N/A	N/A	N/A	N/A	N/A	0.008094	0.39	0.003	0.0113	0.08065	1.18397
Ai16	Ecoalps_run	Extraction in UMR Carrtel INRAE (NucleoSpin Soil Macherey-Nagel), sequencing GetPlage Toulouse (Illumina MiSeq v1), Interreg Alpine Space EcoAlps project	Ai16	Aiguebelette	FR	45.5438	5.81212	2018-09-10	390	low_altitude	5450000	58900000	71	1095	North-France	22.8	8.35	235	10	120.1	0.207616	N/A	N/A	N/A	N/A	N/A	N/A	0.009136	0.4	0.0044	0.0133	0.1035	1.19051
Ai17	Ecoalps_run	Extraction in UMR Carrtel INRAE (NucleoSpin Soil Macherey-Nagel), sequencing GetPlage Toulouse (Illumina MiSeq v1), Interreg Alpine Space EcoAlps project	Ai17	Aiguebelette	FR	45.5524	5.80903	2018-09-10	390	low_altitude	5450000	58900000	71	1095	North-France	23	8.38	241	10.36	125.3	0.219715	N/A	N/A	N/A	N/A	N/A	N/A	0.012451	0.4	0.0049	0.0142	0.10225	2.66584
Ai18	Ecoalps_run	Extraction in UMR Carrtel INRAE (NucleoSpin Soil Macherey-Nagel), sequencing GetPlage Toulouse (Illumina MiSeq v1), Interreg Alpine Space EcoAlps project	Ai18	Aiguebelette	FR	45.5584	5.80499	2018-09-10	390	low_altitude	5450000	58900000	71	1095	North-France	23.7	8.37	235	10.23	126.9	0.198689	N/A	N/A	N/A	N/A	N/A	N/A	0.011614	0.4	0.0039	0.0155	0.09335	2.26606
Ai19	Ecoalps_run	Extraction in UMR Carrtel INRAE (NucleoSpin Soil Macherey-Nagel), sequencing GetPlage Toulouse (Illumina MiSeq v1), Interreg Alpine Space EcoAlps project	Ai19	Aiguebelette	FR	45.5669	5.80855	2018-09-10	390	low_altitude	5450000	58900000	71	1095	North-France	23.8	8.39	239	10.08	123.6	0.207673	N/A	N/A	N/A	N/A	N/A	N/A	0.009375	0.411	0.0038	0.0109	0.1124	1.66849
Ai2	Ecoalps_run	Extraction in UMR Carrtel INRAE (NucleoSpin Soil Macherey-Nagel), sequencing GetPlage Toulouse (Illumina MiSeq v1), Interreg Alpine Space EcoAlps project	Ai2	Aiguebelette	FR	45.5719	5.79675	2018-09-10	390	low_altitude	5450000	58900000	71	1095	North-France	25.3	8.25	235	10.3	125	0.178	N/A	N/A	N/A	N/A	N/A	N/A	0.0207	0.412	0.0067	0.0291	0.2144	2.666
Ai20	Ecoalps_run	Extraction in UMR Carrtel INRAE (NucleoSpin Soil Macherey-Nagel), sequencing GetPlage Toulouse (Illumina MiSeq v1), Interreg Alpine Space EcoAlps project	Ai20	Aiguebelette	FR	45.575	5.80528	2018-09-10	390	low_altitude	5450000	58900000	71	1095	North-France	24	8.4	236	9.89	123.5	0.204249	N/A	N/A	N/A	N/A	N/A	N/A	0.007581	0.399	0.0086	0.0176	0.1149	2.24426
Ai21	Ecoalps_run	Extraction in UMR Carrtel INRAE (NucleoSpin Soil Macherey-Nagel), sequencing GetPlage Toulouse (Illumina MiSeq v1), Interreg Alpine Space EcoAlps project	Ai21	Aiguebelette	FR	45.575	5.80231	2018-09-10	390	low_altitude	5450000	58900000	71	1095	North-France	24.5	8.4	234	10.5	131	0.188019	N/A	N/A	N/A	N/A	N/A	N/A	0.010828	0.408	0.0057	0.014	0.1213	2.50185
Ai3	Ecoalps_run	Extraction in UMR Carrtel INRAE (NucleoSpin Soil Macherey-Nagel), sequencing GetPlage Toulouse (Illumina MiSeq v1), Interreg Alpine Space EcoAlps project	Ai3	Aiguebelette	FR	45.5679	5.79544	2018-09-10	390	low_altitude	5450000	58900000	71	1095	North-France	23.5	8.33	237	9.97	124	0.2105	N/A	N/A	N/A	N/A	N/A	N/A	0.0078	0.4105	0.008	0.013	0.1226	1.75
Ai4	Ecoalps_run	Extraction in UMR Carrtel INRAE (NucleoSpin Soil Macherey-Nagel), sequencing GetPlage Toulouse (Illumina MiSeq v1), Interreg Alpine Space EcoAlps project	Ai4	Aiguebelette	FR	45.5657	5.79622	2018-09-10	390	low_altitude	5450000	58900000	71	1095	North-France	23.1	8.35	235	10.01	119.8	0.2062	N/A	N/A	N/A	N/A	N/A	N/A	0.0089	0.402	0.0055	0.0153	0.11495	1.888
Ai5	Ecoalps_run	Extraction in UMR Carrtel INRAE (NucleoSpin Soil Macherey-Nagel), sequencing GetPlage Toulouse (Illumina MiSeq v1), Interreg Alpine Space EcoAlps project	Ai5	Aiguebelette	FR	45.5609	5.79506	2018-09-10	390	low_altitude	5450000	58900000	71	1095	North-France	21.8	8.35	233	9.7	114	0.2188	N/A	N/A	N/A	N/A	N/A	N/A	0.00828	0.4155	0.0073	0.015	0.1124	1.485
Ai6	Ecoalps_run	Extraction in UMR Carrtel INRAE (NucleoSpin Soil Macherey-Nagel), sequencing GetPlage Toulouse (Illumina MiSeq v1), Interreg Alpine Space EcoAlps project	Ai6	Aiguebelette	FR	45.5562	5.79523	2018-09-10	390	low_altitude	5450000	58900000	71	1095	North-France	21.7	8.34	236	9.7	116.5	0.2154	N/A	N/A	N/A	N/A	N/A	N/A	0.0098	0.4095	0.0087	0.0116	0.12255	1.396
Ai7	Ecoalps_run	Extraction in UMR Carrtel INRAE (NucleoSpin Soil Macherey-Nagel), sequencing GetPlage Toulouse (Illumina MiSeq v1), Interreg Alpine Space EcoAlps project	Ai7	Aiguebelette	FR	45.5527	5.79172	2018-09-10	390	low_altitude	5450000	58900000	71	1095	North-France	21.5	8.35	232	9.74	115	0.2144	N/A	N/A	N/A	N/A	N/A	N/A	0.01001	0.44	0.0043	0.0159	0.09465	2.66
Ai8	Ecoalps_run	Extraction in UMR Carrtel INRAE (NucleoSpin Soil Macherey-Nagel), sequencing GetPlage Toulouse (Illumina MiSeq v1), Interreg Alpine Space EcoAlps project	Ai8	Aiguebelette	FR	45.5479	5.78324	2018-09-10	390	low_altitude	5450000	58900000	71	1095	North-France	22.2	8.31	237	9.66	115.5	0.2079	N/A	N/A	N/A	N/A	N/A	N/A	0.01243	0.3985	0.0061	0.0148	0.13275	1.69
Ai9	Ecoalps_run	Extraction in UMR Carrtel INRAE (NucleoSpin Soil Macherey-Nagel), sequencing GetPlage Toulouse (Illumina MiSeq v1), Interreg Alpine Space EcoAlps project	Ai9	Aiguebelette	FR	45.5433	5.77618	2018-09-10	390	low_altitude	5450000	58900000	71	1095	North-France	22	8.32	240	9.86	116.9	0.207663	N/A	N/A	N/A	N/A	N/A	N/A	0.007444	0.39	0.0068	0.0147	0.1391	1.61103
B1	Ecoalps_run	Extraction in UMR Carrtel INRAE (NucleoSpin Soil Macherey-Nagel), sequencing GetPlage Toulouse (Illumina MiSeq v1), Interreg Alpine Space EcoAlps project	B1	Bourget	FR	45.6558	5.86818	2018-10-03	232	low_altitude	44500000	588000000	147	3650	North-France	19	8.3	263	9.45	N/A	0.16126	N/A	N/A	N/A	N/A	N/A	N/A	0.01158	0.3545	0.0036	0.0097	13.0635	0.78199
B10	Ecoalps_run	Extraction in UMR Carrtel INRAE (NucleoSpin Soil Macherey-Nagel), sequencing GetPlage Toulouse (Illumina MiSeq v1), Interreg Alpine Space EcoAlps project	B10	Bourget	FR	45.6646	5.85908	2018-10-03	232	low_altitude	44500000	588000000	147	3650	North-France	19.6	8.35	258	10.12	N/A	0.143235	N/A	N/A	N/A	N/A	N/A	N/A	0.008162	0.3475	0.0046	0.0126	13.0608	1.16535
B10r2	Ecoalps_run	Extraction in UMR Carrtel INRAE (NucleoSpin Soil Macherey-Nagel), sequencing GetPlage Toulouse (Illumina MiSeq v1), Interreg Alpine Space EcoAlps project	B10	Bourget	FR	45.6646	5.85908	2018-10-03	232	low_altitude	44500000	588000000	147	3650	North-France	19.6	8.35	258	10.12	N/A	0.143235	N/A	N/A	N/A	N/A	N/A	N/A	0.008162	0.3475	0.0046	0.0126	13.0608	1.16535
B11r2	Ecoalps_run	Extraction in UMR Carrtel INRAE (NucleoSpin Soil Macherey-Nagel), sequencing GetPlage Toulouse (Illumina MiSeq v1), Interreg Alpine Space EcoAlps project	B11	Bourget	FR	45.6758	5.85749	2018-10-03	232	low_altitude	44500000	588000000	147	3650	North-France	19.3	8.34	262	9.9	N/A	0.151785	N/A	N/A	N/A	N/A	N/A	N/A	0.043604	0.377	0.0055	0.0156	13.0397	1.19078
B12	Ecoalps_run	Extraction in UMR Carrtel INRAE (NucleoSpin Soil Macherey-Nagel), sequencing GetPlage Toulouse (Illumina MiSeq v1), Interreg Alpine Space EcoAlps project	B12	Bourget	FR	45.6859	5.85865	2018-10-03	232	low_altitude	44500000	588000000	147	3650	North-France	18.7	8.35	262	9.89	N/A	0.151629	N/A	N/A	N/A	N/A	N/A	N/A	0.01105	0.3675	0.0068	0.0171	13.0474	1.29016
B12r2	Ecoalps_run	Extraction in UMR Carrtel INRAE (NucleoSpin Soil Macherey-Nagel), sequencing GetPlage Toulouse (Illumina MiSeq v1), Interreg Alpine Space EcoAlps project	B12	Bourget	FR	45.6859	5.85865	2018-10-03	232	low_altitude	44500000	588000000	147	3650	North-France	18.7	8.35	262	9.89	N/A	0.151629	N/A	N/A	N/A	N/A	N/A	N/A	0.01105	0.3675	0.0068	0.0171	13.0474	1.29016
B1r2	Ecoalps_run	Extraction in UMR Carrtel INRAE (NucleoSpin Soil Macherey-Nagel), sequencing GetPlage Toulouse (Illumina MiSeq v1), Interreg Alpine Space EcoAlps project	B1	Bourget	FR	45.6558	5.86818	2018-10-03	232	low_altitude	44500000	588000000	147	3650	North-France	19	8.3	263	9.45	N/A	0.16126	N/A	N/A	N/A	N/A	N/A	N/A	0.01158	0.3545	0.0036	0.0097	13.0635	0.78199
B2	Ecoalps_run	Extraction in UMR Carrtel INRAE (NucleoSpin Soil Macherey-Nagel), sequencing GetPlage Toulouse (Illumina MiSeq v1), Interreg Alpine Space EcoAlps project	B2	Bourget	FR	45.6518	5.87566	2018-10-03	232	low_altitude	44500000	588000000	147	3650	North-France	18.7	8.31	263	9.51	N/A	0.160377	N/A	N/A	N/A	N/A	N/A	N/A	0.010503	0.362	0.0068	0.0151	13.0044	0.68558
B2r2	Ecoalps_run	Extraction in UMR Carrtel INRAE (NucleoSpin Soil Macherey-Nagel), sequencing GetPlage Toulouse (Illumina MiSeq v1), Interreg Alpine Space EcoAlps project	B2	Bourget	FR	45.6518	5.87566	2018-10-03	232	low_altitude	44500000	588000000	147	3650	North-France	18.7	8.31	263	9.51	N/A	0.160377	N/A	N/A	N/A	N/A	N/A	N/A	0.010503	0.362	0.0068	0.0151	13.0044	0.68558
B3	Ecoalps_run	Extraction in UMR Carrtel INRAE (NucleoSpin Soil Macherey-Nagel), sequencing GetPlage Toulouse (Illumina MiSeq v1), Interreg Alpine Space EcoAlps project	B3	Bourget	FR	45.652	5.88498	2018-10-03	232	low_altitude	44500000	588000000	147	3650	North-France	16.5	8.31	262	9.8	N/A	0.154819	N/A	N/A	N/A	N/A	N/A	N/A	0.018108	0.3585	0.0057	0.0126	13.0061	0.53837
B3r2	Ecoalps_run	Extraction in UMR Carrtel INRAE (NucleoSpin Soil Macherey-Nagel), sequencing GetPlage Toulouse (Illumina MiSeq v1), Interreg Alpine Space EcoAlps project	B3	Bourget	FR	45.652	5.88498	2018-10-03	232	low_altitude	44500000	588000000	147	3650	North-France	16.5	8.31	262	9.8	N/A	0.154819	N/A	N/A	N/A	N/A	N/A	N/A	0.018108	0.3585	0.0057	0.0126	13.0061	0.53837
B4	Ecoalps_run	Extraction in UMR Carrtel INRAE (NucleoSpin Soil Macherey-Nagel), sequencing GetPlage Toulouse (Illumina MiSeq v1), Interreg Alpine Space EcoAlps project	B4	Bourget	FR	45.6544	5.89284	2018-10-03	232	low_altitude	44500000	588000000	147	3650	North-France	17.3	8.32	265	9.15	N/A	0.154664	N/A	N/A	N/A	N/A	N/A	N/A	0.012109	0.357	0.0056	0.0133	13.1046	0.65358
B4r2	Ecoalps_run	Extraction in UMR Carrtel INRAE (NucleoSpin Soil Macherey-Nagel), sequencing GetPlage Toulouse (Illumina MiSeq v1), Interreg Alpine Space EcoAlps project	B4	Bourget	FR	45.6544	5.89284	2018-10-03	232	low_altitude	44500000	588000000	147	3650	North-France	17.3	8.32	265	9.15	N/A	0.154664	N/A	N/A	N/A	N/A	N/A	N/A	0.012109	0.357	0.0056	0.0133	13.1046	0.65358
B5	Ecoalps_run	Extraction in UMR Carrtel INRAE (NucleoSpin Soil Macherey-Nagel), sequencing GetPlage Toulouse (Illumina MiSeq v1), Interreg Alpine Space EcoAlps project	B5	Bourget	FR	45.6649	5.89462	2018-10-03	232	low_altitude	44500000	588000000	147	3650	North-France	19.6	8.36	260	11	N/A	0.164055	N/A	N/A	N/A	N/A	N/A	N/A	0.006334	0.394	0.005	0.0128	13.0474	0.71981
B5r2	Ecoalps_run	Extraction in UMR Carrtel INRAE (NucleoSpin Soil Macherey-Nagel), sequencing GetPlage Toulouse (Illumina MiSeq v1), Interreg Alpine Space EcoAlps project	B5	Bourget	FR	45.6649	5.89462	2018-10-03	232	low_altitude	44500000	588000000	147	3650	North-France	19.6	8.36	260	11	N/A	0.164055	N/A	N/A	N/A	N/A	N/A	N/A	0.006334	0.394	0.005	0.0128	13.0474	0.71981
B6	Ecoalps_run	Extraction in UMR Carrtel INRAE (NucleoSpin Soil Macherey-Nagel), sequencing GetPlage Toulouse (Illumina MiSeq v1), Interreg Alpine Space EcoAlps project	B6	Bourget	FR	45.6765	5.89141	2018-10-03	232	low_altitude	44500000	588000000	147	3650	North-France	20	8.32	260	9.86	N/A	0.155487	N/A	N/A	N/A	N/A	N/A	N/A	0.016758	0.3655	0.005	0.0128	13.0214	0.76013
B6r2	Ecoalps_run	Extraction in UMR Carrtel INRAE (NucleoSpin Soil Macherey-Nagel), sequencing GetPlage Toulouse (Illumina MiSeq v1), Interreg Alpine Space EcoAlps project	B6	Bourget	FR	45.6765	5.89141	2018-10-03	232	low_altitude	44500000	588000000	147	3650	North-France	20	8.32	260	9.86	N/A	0.155487	N/A	N/A	N/A	N/A	N/A	N/A	0.016758	0.3655	0.005	0.0128	13.0214	0.76013
B7	Ecoalps_run	Extraction in UMR Carrtel INRAE (NucleoSpin Soil Macherey-Nagel), sequencing GetPlage Toulouse (Illumina MiSeq v1), Interreg Alpine Space EcoAlps project	B7	Bourget	FR	45.6881	5.89355	2018-10-03	232	low_altitude	44500000	588000000	147	3650	North-France	17	8.33	269	9.27	N/A	0.156104	N/A	N/A	N/A	N/A	N/A	N/A	0.016245	0.378	0.0058	0.0159	13.1989	1.03024
B7r2	Ecoalps_run	Extraction in UMR Carrtel INRAE (NucleoSpin Soil Macherey-Nagel), sequencing GetPlage Toulouse (Illumina MiSeq v1), Interreg Alpine Space EcoAlps project	B7	Bourget	FR	45.6881	5.89355	2018-10-03	232	low_altitude	44500000	588000000	147	3650	North-France	17	8.33	269	9.27	N/A	0.156104	N/A	N/A	N/A	N/A	N/A	N/A	0.016245	0.378	0.0058	0.0159	13.1989	1.03024
B8	Ecoalps_run	Extraction in UMR Carrtel INRAE (NucleoSpin Soil Macherey-Nagel), sequencing GetPlage Toulouse (Illumina MiSeq v1), Interreg Alpine Space EcoAlps project	B8	Bourget	FR	45.6562	5.86561	2018-10-03	232	low_altitude	44500000	588000000	147	3650	North-France	20	8.35	255	10.18	N/A	0.135221	N/A	N/A	N/A	N/A	N/A	N/A	0.019082	0.344	0.0134	0.0338	13.0599	2.68963
B8r2	Ecoalps_run	Extraction in UMR Carrtel INRAE (NucleoSpin Soil Macherey-Nagel), sequencing GetPlage Toulouse (Illumina MiSeq v1), Interreg Alpine Space EcoAlps project	B8	Bourget	FR	45.6562	5.86561	2018-10-03	232	low_altitude	44500000	588000000	147	3650	North-France	20	8.35	255	10.18	N/A	0.135221	N/A	N/A	N/A	N/A	N/A	N/A	0.019082	0.344	0.0134	0.0338	13.0599	2.68963
B9	Ecoalps_run	Extraction in UMR Carrtel INRAE (NucleoSpin Soil Macherey-Nagel), sequencing GetPlage Toulouse (Illumina MiSeq v1), Interreg Alpine Space EcoAlps project	B9	Bourget	FR	45.6593	5.85921	2018-10-03	232	low_altitude	44500000	588000000	147	3650	North-France	20.1	8.34	261	10.06	N/A	0.14627	N/A	N/A	N/A	N/A	N/A	N/A	0.006675	0.387	0.0044	0.0143	12.9951	1.34443
B9r2	Ecoalps_run	Extraction in UMR Carrtel INRAE (NucleoSpin Soil Macherey-Nagel), sequencing GetPlage Toulouse (Illumina MiSeq v1), Interreg Alpine Space EcoAlps project	B9	Bourget	FR	45.6593	5.85921	2018-10-03	232	low_altitude	44500000	588000000	147	3650	North-France	20.1	8.34	261	10.06	N/A	0.14627	N/A	N/A	N/A	N/A	N/A	N/A	0.006675	0.387	0.0044	0.0143	12.9951	1.34443
CAS	Ecoalps_run	Extraction in UMR Carrtel INRAE (NucleoSpin Soil Macherey-Nagel), sequencing GetPlage Toulouse (Illumina MiSeq v1), Interreg Alpine Space EcoAlps project	CAS	Garda	IT	45.7362	10.7915	2019-08-19	65	low_altitude	367000000	1184000000	346	9709	North-Italy	24.6	8.5	222	10.05	121.3	0.216	N/A	N/A	N/A	N/A	N/A	N/A	N/A	0.52	0.001	0.015	0.2	2.08
CASr2	Ecoalps_run	Extraction in UMR Carrtel INRAE (NucleoSpin Soil Macherey-Nagel), sequencing GetPlage Toulouse (Illumina MiSeq v1), Interreg Alpine Space EcoAlps project	CAS	Garda	IT	45.7362	10.7915	2019-08-19	65	low_altitude	367000000	1184000000	346	9709	North-Italy	24.6	8.5	222	10.05	121.3	0.216	N/A	N/A	N/A	N/A	N/A	N/A	N/A	0.52	0.001	0.015	0.2	2.08
CHST1	Ecoalps_run	Extraction in UMR Carrtel INRAE (NucleoSpin Soil Macherey-Nagel), sequencing GetPlage Toulouse (Illumina MiSeq v1), Interreg Alpine Space EcoAlps project	CHST1	Lugano	CH	45.9866	8.95634	2019-09-20	271	low_altitude	48700000	48900000	134	4161	North-Italy	22	8.7	N/A	9.8	113.6	N/A	N/A	N/A	N/A	N/A	N/A	N/A	N/A	N/A	N/A	N/A	N/A	N/A
CHST10	Ecoalps_run	Extraction in UMR Carrtel INRAE (NucleoSpin Soil Macherey-Nagel), sequencing GetPlage Toulouse (Illumina MiSeq v1), Interreg Alpine Space EcoAlps project	CHST10	Lugano	CH	45.9892	8.98905	2019-10-11	271	low_altitude	48700000	48900000	134	4161	North-Italy	18.6	8.5	201.4	9.9	107	N/A	N/A	N/A	N/A	N/A	N/A	N/A	N/A	N/A	N/A	N/A	N/A	N/A
CHST10r2	Ecoalps_run	Extraction in UMR Carrtel INRAE (NucleoSpin Soil Macherey-Nagel), sequencing GetPlage Toulouse (Illumina MiSeq v1), Interreg Alpine Space EcoAlps project	CHST10	Lugano	CH	45.9892	8.98905	2019-10-11	271	low_altitude	48700000	48900000	134	4161	North-Italy	18.6	8.5	201.4	9.9	107	N/A	N/A	N/A	N/A	N/A	N/A	N/A	N/A	N/A	N/A	N/A	N/A	N/A
CHST1r2	Ecoalps_run	Extraction in UMR Carrtel INRAE (NucleoSpin Soil Macherey-Nagel), sequencing GetPlage Toulouse (Illumina MiSeq v1), Interreg Alpine Space EcoAlps project	CHST1	Lugano	CH	45.9866	8.95634	2019-09-20	271	low_altitude	48700000	48900000	134	4161	North-Italy	22	8.7	N/A	9.8	113.6	N/A	N/A	N/A	N/A	N/A	N/A	N/A	N/A	N/A	N/A	N/A	N/A	N/A
CHST2	Ecoalps_run	Extraction in UMR Carrtel INRAE (NucleoSpin Soil Macherey-Nagel), sequencing GetPlage Toulouse (Illumina MiSeq v1), Interreg Alpine Space EcoAlps project	CHST2	Lugano	CH	45.9984	8.94819	2019-09-20	271	low_altitude	48700000	48900000	134	4161	North-Italy	22.2	8.7	N/A	9.8	113.2	N/A	N/A	N/A	N/A	N/A	N/A	N/A	N/A	N/A	N/A	N/A	N/A	N/A
CHST2r2	Ecoalps_run	Extraction in UMR Carrtel INRAE (NucleoSpin Soil Macherey-Nagel), sequencing GetPlage Toulouse (Illumina MiSeq v1), Interreg Alpine Space EcoAlps project	CHST2	Lugano	CH	45.9984	8.94819	2019-09-20	271	low_altitude	48700000	48900000	134	4161	North-Italy	22.2	8.7	N/A	9.8	113.2	N/A	N/A	N/A	N/A	N/A	N/A	N/A	N/A	N/A	N/A	N/A	N/A	N/A
CHST3	Ecoalps_run	Extraction in UMR Carrtel INRAE (NucleoSpin Soil Macherey-Nagel), sequencing GetPlage Toulouse (Illumina MiSeq v1), Interreg Alpine Space EcoAlps project	CHST3	Lugano	CH	46.0032	8.96056	2019-10-23	271	low_altitude	48700000	48900000	134	4161	North-Italy	18	8.8	200.7	10.6	N/A	N/A	N/A	N/A	N/A	N/A	N/A	N/A	N/A	N/A	N/A	N/A	N/A	N/A
CHST3r2	Ecoalps_run	Extraction in UMR Carrtel INRAE (NucleoSpin Soil Macherey-Nagel), sequencing GetPlage Toulouse (Illumina MiSeq v1), Interreg Alpine Space EcoAlps project	CHST3	Lugano	CH	46.0032	8.96056	2019-10-23	271	low_altitude	48700000	48900000	134	4161	North-Italy	18	8.8	200.7	10.6	N/A	N/A	N/A	N/A	N/A	N/A	N/A	N/A	N/A	N/A	N/A	N/A	N/A	N/A
CHST4	Ecoalps_run	Extraction in UMR Carrtel INRAE (NucleoSpin Soil Macherey-Nagel), sequencing GetPlage Toulouse (Illumina MiSeq v1), Interreg Alpine Space EcoAlps project	CHST4	Lugano	CH	46.0023	8.96157	2019-10-23	271	low_altitude	48700000	48900000	134	4161	North-Italy	13.1	8.1	128.8	10.6	105.6	N/A	N/A	N/A	N/A	N/A	N/A	N/A	N/A	N/A	N/A	N/A	N/A	N/A
CHST4r2	Ecoalps_run	Extraction in UMR Carrtel INRAE (NucleoSpin Soil Macherey-Nagel), sequencing GetPlage Toulouse (Illumina MiSeq v1), Interreg Alpine Space EcoAlps project	CHST4	Lugano	CH	46.0023	8.96157	2019-10-23	271	low_altitude	48700000	48900000	134	4161	North-Italy	13.1	8.1	128.8	10.6	105.6	N/A	N/A	N/A	N/A	N/A	N/A	N/A	N/A	N/A	N/A	N/A	N/A	N/A
CHST5	Ecoalps_run	Extraction in UMR Carrtel INRAE (NucleoSpin Soil Macherey-Nagel), sequencing GetPlage Toulouse (Illumina MiSeq v1), Interreg Alpine Space EcoAlps project	CHST5	Lugano	CH	46.0041	8.99541	2019-09-24	271	low_altitude	48700000	48900000	134	4161	North-Italy	N/A	N/A	N/A	N/A	N/A	N/A	N/A	N/A	N/A	N/A	N/A	N/A	N/A	N/A	N/A	N/A	N/A	N/A
CHST5r2	Ecoalps_run	Extraction in UMR Carrtel INRAE (NucleoSpin Soil Macherey-Nagel), sequencing GetPlage Toulouse (Illumina MiSeq v1), Interreg Alpine Space EcoAlps project	CHST5	Lugano	CH	46.0041	8.99541	2019-09-24	271	low_altitude	48700000	48900000	134	4161	North-Italy	N/A	N/A	N/A	N/A	N/A	N/A	N/A	N/A	N/A	N/A	N/A	N/A	N/A	N/A	N/A	N/A	N/A	N/A
CHST6	Ecoalps_run	Extraction in UMR Carrtel INRAE (NucleoSpin Soil Macherey-Nagel), sequencing GetPlage Toulouse (Illumina MiSeq v1), Interreg Alpine Space EcoAlps project	CHST6	Lugano	CH	46.0154	9.02005	2019-09-26	271	low_altitude	48700000	48900000	134	4161	North-Italy	21.5	8.7	199.7	9.7	114.7	N/A	N/A	N/A	N/A	N/A	N/A	N/A	N/A	N/A	N/A	N/A	N/A	N/A
CHST6r2	Ecoalps_run	Extraction in UMR Carrtel INRAE (NucleoSpin Soil Macherey-Nagel), sequencing GetPlage Toulouse (Illumina MiSeq v1), Interreg Alpine Space EcoAlps project	CHST6	Lugano	CH	46.0154	9.02005	2019-09-26	271	low_altitude	48700000	48900000	134	4161	North-Italy	21.5	8.7	199.7	9.7	114.7	N/A	N/A	N/A	N/A	N/A	N/A	N/A	N/A	N/A	N/A	N/A	N/A	N/A
CHST7	Ecoalps_run	Extraction in UMR Carrtel INRAE (NucleoSpin Soil Macherey-Nagel), sequencing GetPlage Toulouse (Illumina MiSeq v1), Interreg Alpine Space EcoAlps project	CHST7	Lugano	CH	46.0305	9.12308	2019-10-08	271	low_altitude	48700000	48900000	134	4161	North-Italy	17.9	8.7	180	10.1	109.6	N/A	N/A	N/A	N/A	N/A	N/A	N/A	N/A	N/A	N/A	N/A	N/A	N/A
CHST7r2	Ecoalps_run	Extraction in UMR Carrtel INRAE (NucleoSpin Soil Macherey-Nagel), sequencing GetPlage Toulouse (Illumina MiSeq v1), Interreg Alpine Space EcoAlps project	CHST7	Lugano	CH	46.0305	9.12308	2019-10-08	271	low_altitude	48700000	48900000	134	4161	North-Italy	17.9	8.7	180	10.1	109.6	N/A	N/A	N/A	N/A	N/A	N/A	N/A	N/A	N/A	N/A	N/A	N/A	N/A
CHST8	Ecoalps_run	Extraction in UMR Carrtel INRAE (NucleoSpin Soil Macherey-Nagel), sequencing GetPlage Toulouse (Illumina MiSeq v1), Interreg Alpine Space EcoAlps project	CHST8	Lugano	CH	46.0301	9.12278	2019-10-08	271	low_altitude	48700000	48900000	134	4161	North-Italy	12.5	7.8	108	10.6	103.1	N/A	N/A	N/A	N/A	N/A	N/A	N/A	N/A	N/A	N/A	N/A	N/A	N/A
CHST8r2	Ecoalps_run	Extraction in UMR Carrtel INRAE (NucleoSpin Soil Macherey-Nagel), sequencing GetPlage Toulouse (Illumina MiSeq v1), Interreg Alpine Space EcoAlps project	CHST8	Lugano	CH	46.0301	9.12278	2019-10-08	271	low_altitude	48700000	48900000	134	4161	North-Italy	12.5	7.8	108	10.6	103.1	N/A	N/A	N/A	N/A	N/A	N/A	N/A	N/A	N/A	N/A	N/A	N/A	N/A
CHST9	Ecoalps_run	Extraction in UMR Carrtel INRAE (NucleoSpin Soil Macherey-Nagel), sequencing GetPlage Toulouse (Illumina MiSeq v1), Interreg Alpine Space EcoAlps project	CHST9	Lugano	CH	45.9917	8.99942	2019-10-11	271	low_altitude	48700000	48900000	134	4161	North-Italy	18.6	8.5	200.4	9.8	105.3	N/A	N/A	N/A	N/A	N/A	N/A	N/A	N/A	N/A	N/A	N/A	N/A	N/A
CHST9r2	Ecoalps_run	Extraction in UMR Carrtel INRAE (NucleoSpin Soil Macherey-Nagel), sequencing GetPlage Toulouse (Illumina MiSeq v1), Interreg Alpine Space EcoAlps project	CHST9	Lugano	CH	45.9917	8.99942	2019-10-11	271	low_altitude	48700000	48900000	134	4161	North-Italy	18.6	8.5	200.4	9.8	105.3	N/A	N/A	N/A	N/A	N/A	N/A	N/A	N/A	N/A	N/A	N/A	N/A	N/A
CISA	Ecoalps_run	Extraction in UMR Carrtel INRAE (NucleoSpin Soil Macherey-Nagel), sequencing GetPlage Toulouse (Illumina MiSeq v1), Interreg Alpine Space EcoAlps project	CISA	Garda	IT	45.5316	10.7259	2019-08-19	65	low_altitude	367000000	1184000000	346	9709	North-Italy	26	8.27	222.5	10.12	124.7	0.216	N/A	N/A	N/A	N/A	N/A	N/A	N/A	0.52	0.001	0.015	0.2	2.08
CISAr2	Ecoalps_run	Extraction in UMR Carrtel INRAE (NucleoSpin Soil Macherey-Nagel), sequencing GetPlage Toulouse (Illumina MiSeq v1), Interreg Alpine Space EcoAlps project	CISA	Garda	IT	45.5316	10.7259	2019-08-19	65	low_altitude	367000000	1184000000	346	9709	North-Italy	26	8.27	222.5	10.12	124.7	0.216	N/A	N/A	N/A	N/A	N/A	N/A	N/A	0.52	0.001	0.015	0.2	2.08
Faak1	Ecoalps_run	Extraction in UMR Carrtel INRAE (NucleoSpin Soil Macherey-Nagel), sequencing GetPlage Toulouse (Illumina MiSeq v1), Interreg Alpine Space EcoAlps project	Faak1	Faaker	AT	46.5696	13.9277	2019-09-16	554	low_altitude	2200000	36760000	29.5	657	Slovenia-South_Austria	21.1	8.185	336	8.44	101.3	0.242	27.2	4.97	44	16.53	3.43	0.66	0.0045	N/A	0.002	0.0069	N/A	N/A
Faak2	Ecoalps_run	Extraction in UMR Carrtel INRAE (NucleoSpin Soil Macherey-Nagel), sequencing GetPlage Toulouse (Illumina MiSeq v1), Interreg Alpine Space EcoAlps project	Faak2	Faaker	AT	46.5752	13.9325	2019-09-16	554	low_altitude	2200000	36760000	29.5	657	Slovenia-South_Austria	22.2	8.145	337	8.54	103.1	0.242	27.22	4.97	44	16.63	3.43	0.66	0.0045	N/A	0.002	0.003	N/A	N/A
Faak3	Ecoalps_run	Extraction in UMR Carrtel INRAE (NucleoSpin Soil Macherey-Nagel), sequencing GetPlage Toulouse (Illumina MiSeq v1), Interreg Alpine Space EcoAlps project	Faak3	Faaker	AT	46.5757	13.9268	2019-09-16	554	low_altitude	2200000	36760000	29.5	657	Slovenia-South_Austria	21.2	8	337	8.53	102	0.242	27.22	4.97	44	16.63	3.43	0.66	0.0045	N/A	0.002	0.003	N/A	N/A
GAR	Ecoalps_run	Extraction in UMR Carrtel INRAE (NucleoSpin Soil Macherey-Nagel), sequencing GetPlage Toulouse (Illumina MiSeq v1), Interreg Alpine Space EcoAlps project	GAR	Garda	IT	45.6254	10.5766	2019-07-03	65	low_altitude	367000000	1184000000	346	9709	North-Italy	25.7	8.4	229.2	9.9	121.7	0.195	N/A	N/A	N/A	N/A	N/A	N/A	N/A	0.319	0.001	0.008	0.1	5.96
GARr2	Ecoalps_run	Extraction in UMR Carrtel INRAE (NucleoSpin Soil Macherey-Nagel), sequencing GetPlage Toulouse (Illumina MiSeq v1), Interreg Alpine Space EcoAlps project	GAR	Garda	IT	45.6254	10.5766	2019-07-03	65	low_altitude	367000000	1184000000	346	9709	North-Italy	25.7	8.4	229.2	9.9	121.7	0.195	N/A	N/A	N/A	N/A	N/A	N/A	N/A	0.319	0.001	0.008	0.1	5.96
GOL	Ecoalps_run	Extraction in UMR Carrtel INRAE (NucleoSpin Soil Macherey-Nagel), sequencing GetPlage Toulouse (Illumina MiSeq v1), Interreg Alpine Space EcoAlps project	GOL	Garda	IT	45.8439	10.8278	2019-08-19	65	low_altitude	367000000	1184000000	346	9709	North-Italy	24.6	8.5	222	10.05	121.3	0.216	N/A	N/A	N/A	N/A	N/A	N/A	N/A	0.52	0.001	0.015	0.2	2.08
GOLr2	Ecoalps_run	Extraction in UMR Carrtel INRAE (NucleoSpin Soil Macherey-Nagel), sequencing GetPlage Toulouse (Illumina MiSeq v1), Interreg Alpine Space EcoAlps project	GOL	Garda	IT	45.8439	10.8278	2019-08-19	65	low_altitude	367000000	1184000000	346	9709	North-Italy	24.6	8.5	222	10.05	121.3	0.216	N/A	N/A	N/A	N/A	N/A	N/A	N/A	0.52	0.001	0.015	0.2	2.08
MON	Ecoalps_run	Extraction in UMR Carrtel INRAE (NucleoSpin Soil Macherey-Nagel), sequencing GetPlage Toulouse (Illumina MiSeq v1), Interreg Alpine Space EcoAlps project	MON	Garda	IT	45.5245	10.5464	2019-07-03	65	low_altitude	367000000	1184000000	346	9709	North-Italy	25.3	8.45	226.1	10.7	131.3	0.195	N/A	N/A	N/A	N/A	N/A	N/A	N/A	0.319	0.001	0.008	0.1	7.76
Mon1	Ecoalps_run	Extraction in UMR Carrtel INRAE (NucleoSpin Soil Macherey-Nagel), sequencing GetPlage Toulouse (Illumina MiSeq v1), Interreg Alpine Space EcoAlps project	Mon1	Mondsee	AT	47.8083	13.4169	2018-10-12	481	low_altitude	14200000	247200000	68	620.5	Northern_alps	16.5	8.465	295.5	9.6	105	0.157	4.9	11.4	39	9	7.3	1.3	0.017	0.183	0.0007	0.009	N/A	N/A
Mon10	Ecoalps_run	Extraction in UMR Carrtel INRAE (NucleoSpin Soil Macherey-Nagel), sequencing GetPlage Toulouse (Illumina MiSeq v1), Interreg Alpine Space EcoAlps project	Mon10	Mondsee	AT	47.8456	13.3717	2018-10-11	481	low_altitude	14200000	247200000	68	620.5	Northern_alps	16.4	8.465	295.5	9.02	97.5	0.157	4.9	11.4	39	9.2	7.3	1.3	0.017	0.183	0.0007	0.009	N/A	N/A
Mon10r2	Ecoalps_run	Extraction in UMR Carrtel INRAE (NucleoSpin Soil Macherey-Nagel), sequencing GetPlage Toulouse (Illumina MiSeq v1), Interreg Alpine Space EcoAlps project	Mon10	Mondsee	AT	47.8456	13.3717	2018-10-11	481	low_altitude	14200000	247200000	68	620.5	Northern_alps	16.4	8.465	295.5	9.02	97.5	0.157	4.9	11.4	39	9.2	7.3	1.3	0.017	0.183	0.0007	0.009	N/A	N/A
Mon1r2	Ecoalps_run	Extraction in UMR Carrtel INRAE (NucleoSpin Soil Macherey-Nagel), sequencing GetPlage Toulouse (Illumina MiSeq v1), Interreg Alpine Space EcoAlps project	Mon1	Mondsee	AT	47.8083	13.4169	2018-10-12	481	low_altitude	14200000	247200000	68	620.5	Northern_alps	16.5	8.465	295.5	9.6	105	0.157	4.9	11.4	39	9	7.3	1.3	0.017	0.183	0.0007	0.009	N/A	N/A
Mon2	Ecoalps_run	Extraction in UMR Carrtel INRAE (NucleoSpin Soil Macherey-Nagel), sequencing GetPlage Toulouse (Illumina MiSeq v1), Interreg Alpine Space EcoAlps project	Mon2	Mondsee	AT	47.7994	13.4225	2018-10-11	481	low_altitude	14200000	247200000	68	620.5	Northern_alps	15.8	8.465	295.5	8.89	94.3	0.165	4.9	11.4	39	9.2	7.4	1.3	0.015	0.183	0.0007	0.009	N/A	N/A
Mon2r2	Ecoalps_run	Extraction in UMR Carrtel INRAE (NucleoSpin Soil Macherey-Nagel), sequencing GetPlage Toulouse (Illumina MiSeq v1), Interreg Alpine Space EcoAlps project	Mon2	Mondsee	AT	47.7994	13.4225	2018-10-11	481	low_altitude	14200000	247200000	68	620.5	Northern_alps	15.8	8.465	295.5	8.89	94.3	0.165	4.9	11.4	39	9.2	7.4	1.3	0.015	0.183	0.0007	0.009	N/A	N/A
Mon3	Ecoalps_run	Extraction in UMR Carrtel INRAE (NucleoSpin Soil Macherey-Nagel), sequencing GetPlage Toulouse (Illumina MiSeq v1), Interreg Alpine Space EcoAlps project	Mon3	Mondsee	AT	47.8014	13.4384	2018-10-11	481	low_altitude	14200000	247200000	68	620.5	Northern_alps	16.2	8.415	295.5	8.68	92.4	0.157	4.9	11.4	39	9.2	7.4	1.3	0.017	0.183	0.0007	0.009	N/A	N/A
Mon3r2	Ecoalps_run	Extraction in UMR Carrtel INRAE (NucleoSpin Soil Macherey-Nagel), sequencing GetPlage Toulouse (Illumina MiSeq v1), Interreg Alpine Space EcoAlps project	Mon3	Mondsee	AT	47.8014	13.4384	2018-10-11	481	low_altitude	14200000	247200000	68	620.5	Northern_alps	16.2	8.415	295.5	8.68	92.4	0.157	4.9	11.4	39	9.2	7.4	1.3	0.017	0.183	0.0007	0.009	N/A	N/A
Mon4	Ecoalps_run	Extraction in UMR Carrtel INRAE (NucleoSpin Soil Macherey-Nagel), sequencing GetPlage Toulouse (Illumina MiSeq v1), Interreg Alpine Space EcoAlps project	Mon4	Mondsee	AT	47.8274	13.3909	2018-10-11	481	low_altitude	14200000	247200000	68	620.5	Northern_alps	16.3	8.465	295.5	9.49	101.8	0.157	4.9	11.4	39	9.2	7.4	1.3	0.017	0.183	0.0007	0.009	N/A	N/A
Mon4r2	Ecoalps_run	Extraction in UMR Carrtel INRAE (NucleoSpin Soil Macherey-Nagel), sequencing GetPlage Toulouse (Illumina MiSeq v1), Interreg Alpine Space EcoAlps project	Mon4	Mondsee	AT	47.8274	13.3909	2018-10-11	481	low_altitude	14200000	247200000	68	620.5	Northern_alps	16.3	8.465	295.5	9.49	101.8	0.157	4.9	11.4	39	9.2	7.4	1.3	0.017	0.183	0.0007	0.009	N/A	N/A
Mon5	Ecoalps_run	Extraction in UMR Carrtel INRAE (NucleoSpin Soil Macherey-Nagel), sequencing GetPlage Toulouse (Illumina MiSeq v1), Interreg Alpine Space EcoAlps project	Mon5	Mondsee	AT	47.8339	13.3655	2018-10-12	481	low_altitude	14200000	247200000	68	620.5	Northern_alps	16	8.49	298	9.31	99.5	0.157	4.9	11.1	36	9.2	7.3	1.3	0.017	0.183	0.0007	0.009	N/A	N/A
Mon5r2	Ecoalps_run	Extraction in UMR Carrtel INRAE (NucleoSpin Soil Macherey-Nagel), sequencing GetPlage Toulouse (Illumina MiSeq v1), Interreg Alpine Space EcoAlps project	Mon5	Mondsee	AT	47.8339	13.3655	2018-10-12	481	low_altitude	14200000	247200000	68	620.5	Northern_alps	16	8.49	298	9.31	99.5	0.157	4.9	11.1	36	9.2	7.3	1.3	0.017	0.183	0.0007	0.009	N/A	N/A
Mon6	Ecoalps_run	Extraction in UMR Carrtel INRAE (NucleoSpin Soil Macherey-Nagel), sequencing GetPlage Toulouse (Illumina MiSeq v1), Interreg Alpine Space EcoAlps project	Mon6	Mondsee	AT	47.8406	13.3479	2018-10-12	481	low_altitude	14200000	247200000	68	620.5	Northern_alps	17	8.515	294.5	9.33	101.5	0.157	4.9	11.4	39	9.2	7.3	1.3	0.017	0.183	0.0007	0.009	N/A	N/A
Mon6r2	Ecoalps_run	Extraction in UMR Carrtel INRAE (NucleoSpin Soil Macherey-Nagel), sequencing GetPlage Toulouse (Illumina MiSeq v1), Interreg Alpine Space EcoAlps project	Mon6	Mondsee	AT	47.8406	13.3479	2018-10-12	481	low_altitude	14200000	247200000	68	620.5	Northern_alps	17	8.515	294.5	9.33	101.5	0.157	4.9	11.4	39	9.2	7.3	1.3	0.017	0.183	0.0007	0.009	N/A	N/A
Mon7	Ecoalps_run	Extraction in UMR Carrtel INRAE (NucleoSpin Soil Macherey-Nagel), sequencing GetPlage Toulouse (Illumina MiSeq v1), Interreg Alpine Space EcoAlps project	Mon7	Mondsee	AT	47.8202	13.3913	2018-10-12	481	low_altitude	14200000	247200000	68	620.5	Northern_alps	16	8.465	296	9.18	97.7	0.157	4.9	11.4	39	9.2	7.3	1.3	0.017	0.183	0.0007	0.009	N/A	N/A
Mon7r2	Ecoalps_run	Extraction in UMR Carrtel INRAE (NucleoSpin Soil Macherey-Nagel), sequencing GetPlage Toulouse (Illumina MiSeq v1), Interreg Alpine Space EcoAlps project	Mon7	Mondsee	AT	47.8202	13.3913	2018-10-12	481	low_altitude	14200000	247200000	68	620.5	Northern_alps	16	8.465	296	9.18	97.7	0.157	4.9	11.4	39	9.2	7.3	1.3	0.017	0.183	0.0007	0.009	N/A	N/A
Mon8	Ecoalps_run	Extraction in UMR Carrtel INRAE (NucleoSpin Soil Macherey-Nagel), sequencing GetPlage Toulouse (Illumina MiSeq v1), Interreg Alpine Space EcoAlps project	Mon8	Mondsee	AT	47.8169	13.3656	2018-10-12	481	low_altitude	14200000	247200000	68	620.5	Northern_alps	16	8.415	298.5	9.6	100	0.157	4.9	11.4	39	9.2	7.3	1.3	0.017	0.183	0.0007	0.009	N/A	N/A
Mon8r2	Ecoalps_run	Extraction in UMR Carrtel INRAE (NucleoSpin Soil Macherey-Nagel), sequencing GetPlage Toulouse (Illumina MiSeq v1), Interreg Alpine Space EcoAlps project	Mon8	Mondsee	AT	47.8169	13.3656	2018-10-12	481	low_altitude	14200000	247200000	68	620.5	Northern_alps	16	8.415	298.5	9.6	100	0.157	4.9	11.4	39	9.2	7.3	1.3	0.017	0.183	0.0007	0.009	N/A	N/A
Mon9	Ecoalps_run	Extraction in UMR Carrtel INRAE (NucleoSpin Soil Macherey-Nagel), sequencing GetPlage Toulouse (Illumina MiSeq v1), Interreg Alpine Space EcoAlps project	Mon9	Mondsee	AT	47.8497	13.3477	2018-10-12	481	low_altitude	14200000	247200000	68	620.5	Northern_alps	16.5	8.515	295.5	9.3	100	0.157	4.9	11.4	39	9.2	7.3	1.3	0.017	0.187	0.0007	0.009	N/A	N/A
Mon9r2	Ecoalps_run	Extraction in UMR Carrtel INRAE (NucleoSpin Soil Macherey-Nagel), sequencing GetPlage Toulouse (Illumina MiSeq v1), Interreg Alpine Space EcoAlps project	Mon9	Mondsee	AT	47.8497	13.3477	2018-10-12	481	low_altitude	14200000	247200000	68	620.5	Northern_alps	16.5	8.515	295.5	9.3	100	0.157	4.9	11.4	39	9.2	7.3	1.3	0.017	0.187	0.0007	0.009	N/A	N/A
MONr2	Ecoalps_run	Extraction in UMR Carrtel INRAE (NucleoSpin Soil Macherey-Nagel), sequencing GetPlage Toulouse (Illumina MiSeq v1), Interreg Alpine Space EcoAlps project	MON	Garda	IT	45.5245	10.5464	2019-07-03	65	low_altitude	367000000	1184000000	346	9709	North-Italy	25.3	8.45	226.1	10.7	131.3	0.195	N/A	N/A	N/A	N/A	N/A	N/A	N/A	0.319	0.001	0.008	0.1	7.76
PAC	Ecoalps_run	Extraction in UMR Carrtel INRAE (NucleoSpin Soil Macherey-Nagel), sequencing GetPlage Toulouse (Illumina MiSeq v1), Interreg Alpine Space EcoAlps project	PAC	Garda	IT	45.4637	10.7109	2019-08-20	65	low_altitude	367000000	1184000000	346	9709	North-Italy	26.6	8.29	222.5	8.96	111.5	0.216	N/A	N/A	N/A	N/A	N/A	N/A	N/A	0.52	0.001	0.015	0.2	2.08
PACr2	Ecoalps_run	Extraction in UMR Carrtel INRAE (NucleoSpin Soil Macherey-Nagel), sequencing GetPlage Toulouse (Illumina MiSeq v1), Interreg Alpine Space EcoAlps project	PAC	Garda	IT	45.4637	10.7109	2019-08-20	65	low_altitude	367000000	1184000000	346	9709	North-Italy	26.6	8.29	222.5	8.96	111.5	0.216	N/A	N/A	N/A	N/A	N/A	N/A	N/A	0.52	0.001	0.015	0.2	2.08
RIV	Ecoalps_run	Extraction in UMR Carrtel INRAE (NucleoSpin Soil Macherey-Nagel), sequencing GetPlage Toulouse (Illumina MiSeq v1), Interreg Alpine Space EcoAlps project	RIV	Garda	IT	45.8778	10.8554	2019-08-19	65	low_altitude	367000000	1184000000	346	9709	North-Italy	24.6	8.5	222	10.05	121.3	0.216	N/A	N/A	N/A	N/A	N/A	N/A	N/A	0.52	0.001	0.015	0.2	2.08
RIVr2	Ecoalps_run	Extraction in UMR Carrtel INRAE (NucleoSpin Soil Macherey-Nagel), sequencing GetPlage Toulouse (Illumina MiSeq v1), Interreg Alpine Space EcoAlps project	RIV	Garda	IT	45.8778	10.8554	2019-08-19	65	low_altitude	367000000	1184000000	346	9709	North-Italy	24.6	8.5	222	10.05	121.3	0.216	N/A	N/A	N/A	N/A	N/A	N/A	N/A	0.52	0.001	0.015	0.2	2.08
Sample1	Ecoalps_run	Extraction in UMR Carrtel INRAE (NucleoSpin Soil Macherey-Nagel), sequencing GetPlage Toulouse (Illumina MiSeq v1), Interreg Alpine Space EcoAlps project	Sample1	Bled	SI	46.3619	14.0848	2019-08-12	475	low_altitude	1450000	9000000	30.6	1095	Slovenia-South_Austria	24.6	8.1	313	9.7	124	0.16106	N/A	N/A	N/A	N/A	N/A	N/A	0.13304	0.43	0.001304	0.01239	N/A	N/A
Sample2	Ecoalps_run	Extraction in UMR Carrtel INRAE (NucleoSpin Soil Macherey-Nagel), sequencing GetPlage Toulouse (Illumina MiSeq v1), Interreg Alpine Space EcoAlps project	Sample2	Bled	SI	46.3592	14.0855	2019-08-12	475	low_altitude	1450000	9000000	30.6	1095	Slovenia-South_Austria	24.5	8.1	314	10	126.6	0.16106	N/A	N/A	N/A	N/A	N/A	N/A	0.13304	0.43	0.001304	0.01239	N/A	N/A
Sample3	Ecoalps_run	Extraction in UMR Carrtel INRAE (NucleoSpin Soil Macherey-Nagel), sequencing GetPlage Toulouse (Illumina MiSeq v1), Interreg Alpine Space EcoAlps project	Sample3	Bled	SI	46.3629	14.0902	2019-08-12	475	low_altitude	1450000	9000000	30.6	1095	Slovenia-South_Austria	24.7	8.2	313	10.1	129	0.16106	N/A	N/A	N/A	N/A	N/A	N/A	0.13304	0.43	0.001304	0.01239	N/A	N/A
Sample4	Ecoalps_run	Extraction in UMR Carrtel INRAE (NucleoSpin Soil Macherey-Nagel), sequencing GetPlage Toulouse (Illumina MiSeq v1), Interreg Alpine Space EcoAlps project	Sample4	Bled	SI	46.3627	14.0896	2019-08-12	475	low_altitude	1450000	9000000	30.6	1095	Slovenia-South_Austria	24.7	8.2	313	10.1	129	0.16106	N/A	N/A	N/A	N/A	N/A	N/A	0.13304	0.43	0.001304	0.01239	N/A	N/A
Sample5	Ecoalps_run	Extraction in UMR Carrtel INRAE (NucleoSpin Soil Macherey-Nagel), sequencing GetPlage Toulouse (Illumina MiSeq v1), Interreg Alpine Space EcoAlps project	Sample5	Bled	SI	46.3625	14.0994	2019-08-12	475	low_altitude	1450000	9000000	30.6	1095	Slovenia-South_Austria	24.9	8.1	312	10.1	128	0.16106	N/A	N/A	N/A	N/A	N/A	N/A	0.13304	0.43	0.001304	0.01239	N/A	N/A
Sample6	Ecoalps_run	Extraction in UMR Carrtel INRAE (NucleoSpin Soil Macherey-Nagel), sequencing GetPlage Toulouse (Illumina MiSeq v1), Interreg Alpine Space EcoAlps project	Sample6	Bled	SI	46.3637	14.1029	2019-08-12	475	low_altitude	1450000	9000000	30.6	1095	Slovenia-South_Austria	24.7	8	313	10.2	130	0.16106	N/A	N/A	N/A	N/A	N/A	N/A	0.13304	0.43	0.001304	0.01239	N/A	N/A
Sample7	Ecoalps_run	Extraction in UMR Carrtel INRAE (NucleoSpin Soil Macherey-Nagel), sequencing GetPlage Toulouse (Illumina MiSeq v1), Interreg Alpine Space EcoAlps project	Sample7	Bled	SI	46.365	14.1062	2019-08-12	475	low_altitude	1450000	9000000	30.6	1095	Slovenia-South_Austria	25.3	8.2	314	10	128	0.16106	N/A	N/A	N/A	N/A	N/A	N/A	0.13304	0.43	0.001304	0.01239	N/A	N/A
Sample8	Ecoalps_run	Extraction in UMR Carrtel INRAE (NucleoSpin Soil Macherey-Nagel), sequencing GetPlage Toulouse (Illumina MiSeq v1), Interreg Alpine Space EcoAlps project	Sample8	Bled	SI	46.3688	14.1079	2019-08-12	475	low_altitude	1450000	9000000	30.6	1095	Slovenia-South_Austria	25.5	8.2	314	10.5	135	0.16106	N/A	N/A	N/A	N/A	N/A	N/A	0.13304	0.43	0.001304	0.01239	N/A	N/A
Sample9	Ecoalps_run	Extraction in UMR Carrtel INRAE (NucleoSpin Soil Macherey-Nagel), sequencing GetPlage Toulouse (Illumina MiSeq v1), Interreg Alpine Space EcoAlps project	Sample9	Bled	SI	46.3663	14.0861	2019-08-12	475	low_altitude	1450000	9000000	30.6	1095	Slovenia-South_Austria	25.6	8.3	311	10.8	140	0.16106	N/A	N/A	N/A	N/A	N/A	N/A	0.13304	0.43	0.001304	0.01239	N/A	N/A
SF12	Ecoalps_run	Extraction in UMR Carrtel INRAE (NucleoSpin Soil Macherey-Nagel), sequencing GetPlage Toulouse (Illumina MiSeq v1), Interreg Alpine Space EcoAlps project	SF12	Staffelsee	DE	47.6978	11.178	2019-07-08	649	low_altitude	7660000	80660000	39.4	N/A	Northern_alps	12.27	7.98	315.76	6	62.5	0.369	3.53	6.56	51.2	13.2	4.11	1.22	0.007	0.66	0.001	0.008	2.32	N/A
SF14	Ecoalps_run	Extraction in UMR Carrtel INRAE (NucleoSpin Soil Macherey-Nagel), sequencing GetPlage Toulouse (Illumina MiSeq v1), Interreg Alpine Space EcoAlps project	SF14	Staffelsee	DE	47.7016	11.1593	2019-07-08	649	low_altitude	7660000	80660000	39.4	N/A	Northern_alps	12.37	7.98	315.76	6	62.5	0.369	3.53	6.56	51.2	13.2	4.11	1.22	0.007	0.66	0.001	0.008	2.32	N/A
SF2a	Ecoalps_run	Extraction in UMR Carrtel INRAE (NucleoSpin Soil Macherey-Nagel), sequencing GetPlage Toulouse (Illumina MiSeq v1), Interreg Alpine Space EcoAlps project	SF2a	Staffelsee	DE	47.6781	11.1508	2019-07-08	649	low_altitude	7660000	80660000	39.4	N/A	Northern_alps	14.89	7.91	308.13	3.9	45.9	0.327	4.67	6.31	50.95	12.85	3.99	1.25	0.009	0.667	0.001	0.011	2.46	N/A
SF5a	Ecoalps_run	Extraction in UMR Carrtel INRAE (NucleoSpin Soil Macherey-Nagel), sequencing GetPlage Toulouse (Illumina MiSeq v1), Interreg Alpine Space EcoAlps project	SF5a	Staffelsee	DE	47.6915	11.158	2019-07-08	649	low_altitude	7660000	80660000	39.4	N/A	Northern_alps	14.89	7.91	308.13	3.9	45.9	0.327	4.67	6.31	50.95	12.85	3.99	1.25	0.009	0.667	0.001	0.011	2.46	N/A
SF8a	Ecoalps_run	Extraction in UMR Carrtel INRAE (NucleoSpin Soil Macherey-Nagel), sequencing GetPlage Toulouse (Illumina MiSeq v1), Interreg Alpine Space EcoAlps project	SF8a	Staffelsee	DE	47.7049	11.1742	2019-07-08	649	low_altitude	7660000	80660000	39.4	N/A	Northern_alps	12.37	7.98	315.76	6	62.5	0.369	3.53	6.56	51.2	13.2	4.11	1.22	0.007	0.66	0.001	0.011	2.32	N/A
SF9	Ecoalps_run	Extraction in UMR Carrtel INRAE (NucleoSpin Soil Macherey-Nagel), sequencing GetPlage Toulouse (Illumina MiSeq v1), Interreg Alpine Space EcoAlps project	SF9	Staffelsee	DE	47.6898	11.1791	2019-07-08	649	low_altitude	7660000	80660000	39.4	N/A	Northern_alps	14.89	7.91	308.13	3.9	45.9	0.327	4.67	6.31	50.95	12.85	3.99	1.25	0.009	0.667	0.001	0.011	2.46	N/A
SIR1	Ecoalps_run	Extraction in UMR Carrtel INRAE (NucleoSpin Soil Macherey-Nagel), sequencing GetPlage Toulouse (Illumina MiSeq v1), Interreg Alpine Space EcoAlps project	SIR1	Garda	IT	45.4728	10.6005	2019-07-03	65	low_altitude	367000000	1184000000	346	9709	North-Italy	25.8	8.15	229.5	8.42	103.6	0.195	N/A	N/A	N/A	N/A	N/A	N/A	N/A	0.319	0.001	0.008	0.1	7.76
SIR1r2	Ecoalps_run	Extraction in UMR Carrtel INRAE (NucleoSpin Soil Macherey-Nagel), sequencing GetPlage Toulouse (Illumina MiSeq v1), Interreg Alpine Space EcoAlps project	SIR1	Garda	IT	45.4728	10.6005	2019-07-03	65	low_altitude	367000000	1184000000	346	9709	North-Italy	25.8	8.15	229.5	8.42	103.6	0.195	N/A	N/A	N/A	N/A	N/A	N/A	N/A	0.319	0.001	0.008	0.1	7.76
SIR2	Ecoalps_run	Extraction in UMR Carrtel INRAE (NucleoSpin Soil Macherey-Nagel), sequencing GetPlage Toulouse (Illumina MiSeq v1), Interreg Alpine Space EcoAlps project	SIR2	Garda	IT	45.4628	10.6201	2019-07-03	65	low_altitude	367000000	1184000000	346	9709	North-Italy	26.3	8.05	233.8	7.86	97.5	0.195	N/A	N/A	N/A	N/A	N/A	N/A	N/A	0.319	0.001	0.008	0.1	7.76
SIR2r2	Ecoalps_run	Extraction in UMR Carrtel INRAE (NucleoSpin Soil Macherey-Nagel), sequencing GetPlage Toulouse (Illumina MiSeq v1), Interreg Alpine Space EcoAlps project	SIR2	Garda	IT	45.4628	10.6201	2019-07-03	65	low_altitude	367000000	1184000000	346	9709	North-Italy	26.3	8.05	233.8	7.86	97.5	0.195	N/A	N/A	N/A	N/A	N/A	N/A	N/A	0.319	0.001	0.008	0.1	7.76
T1	Ecoalps_run	Extraction in UMR Carrtel INRAE (NucleoSpin Soil Macherey-Nagel), sequencing GetPlage Toulouse (Illumina MiSeq v1), Interreg Alpine Space EcoAlps project	T1	Starnberger_See	DE	47.8799	11.2878	2019-07-18	584	low_altitude	58360000	314000000	128	7665	Northern_alps	23.1	8.625	271	10.57	131.8	0.31	6.8	11	38.7	13	6.33	1.25	0.01	0.54	0.001	0.008	1.8	N/A
T10	Ecoalps_run	Extraction in UMR Carrtel INRAE (NucleoSpin Soil Macherey-Nagel), sequencing GetPlage Toulouse (Illumina MiSeq v1), Interreg Alpine Space EcoAlps project	T10	Starnberger_See	DE	47.9812	11.3336	2019-07-19	584	low_altitude	58360000	314000000	128	7665	Northern_alps	23.3	8.656	N/A	11.61	144.3	0.31	6.8	11	38.7	13	6.33	1.25	0.01	0.54	0.001	0.008	18	N/A
T10r2	Ecoalps_run	Extraction in UMR Carrtel INRAE (NucleoSpin Soil Macherey-Nagel), sequencing GetPlage Toulouse (Illumina MiSeq v1), Interreg Alpine Space EcoAlps project	T10	Starnberger_See	DE	47.9812	11.3336	2019-07-19	584	low_altitude	58360000	314000000	128	7665	Northern_alps	23.3	8.656	N/A	11.61	144.3	0.31	6.8	11	38.7	13	6.33	1.25	0.01	0.54	0.001	0.008	18	N/A
T11	Ecoalps_run	Extraction in UMR Carrtel INRAE (NucleoSpin Soil Macherey-Nagel), sequencing GetPlage Toulouse (Illumina MiSeq v1), Interreg Alpine Space EcoAlps project	T11	Starnberger_See	DE	47.9957	11.346	2019-07-19	584	low_altitude	58360000	314000000	128	7665	Northern_alps	21.8	8.675	N/A	12.01	146	0.31	6.8	11	38.7	13	6.33	1.25	0.01	0.54	0.001	0.008	1.8	N/A
T11r2	Ecoalps_run	Extraction in UMR Carrtel INRAE (NucleoSpin Soil Macherey-Nagel), sequencing GetPlage Toulouse (Illumina MiSeq v1), Interreg Alpine Space EcoAlps project	T11	Starnberger_See	DE	47.9957	11.346	2019-07-19	584	low_altitude	58360000	314000000	128	7665	Northern_alps	21.8	8.675	N/A	12.01	146	0.31	6.8	11	38.7	13	6.33	1.25	0.01	0.54	0.001	0.008	1.8	N/A
T13	Ecoalps_run	Extraction in UMR Carrtel INRAE (NucleoSpin Soil Macherey-Nagel), sequencing GetPlage Toulouse (Illumina MiSeq v1), Interreg Alpine Space EcoAlps project	T13	Starnberger_See	DE	47.9863	11.3585	2019-07-19	584	low_altitude	58360000	314000000	128	7665	Northern_alps	22.5	8.618	N/A	10.25	126.2	0.31	6.8	11	38.7	13	6.33	1.25	0.01	0.54	0.001	0.008	1.8	N/A
T13r2	Ecoalps_run	Extraction in UMR Carrtel INRAE (NucleoSpin Soil Macherey-Nagel), sequencing GetPlage Toulouse (Illumina MiSeq v1), Interreg Alpine Space EcoAlps project	T13	Starnberger_See	DE	47.9863	11.3585	2019-07-19	584	low_altitude	58360000	314000000	128	7665	Northern_alps	22.5	8.618	N/A	10.25	126.2	0.31	6.8	11	38.7	13	6.33	1.25	0.01	0.54	0.001	0.008	1.8	N/A
T14	Ecoalps_run	Extraction in UMR Carrtel INRAE (NucleoSpin Soil Macherey-Nagel), sequencing GetPlage Toulouse (Illumina MiSeq v1), Interreg Alpine Space EcoAlps project	T14	Starnberger_See	DE	47.9784	11.3568	2019-07-19	584	low_altitude	58360000	314000000	128	7665	Northern_alps	21.8	8.651	N/A	9.84	119.6	0.31	6.8	11	38.7	13	6.33	1.25	0.01	0.54	0.001	0.008	1.8	N/A
T14r2	Ecoalps_run	Extraction in UMR Carrtel INRAE (NucleoSpin Soil Macherey-Nagel), sequencing GetPlage Toulouse (Illumina MiSeq v1), Interreg Alpine Space EcoAlps project	T14	Starnberger_See	DE	47.9784	11.3568	2019-07-19	584	low_altitude	58360000	314000000	128	7665	Northern_alps	21.8	8.651	N/A	9.84	119.6	0.31	6.8	11	38.7	13	6.33	1.25	0.01	0.54	0.001	0.008	1.8	N/A
T15	Ecoalps_run	Extraction in UMR Carrtel INRAE (NucleoSpin Soil Macherey-Nagel), sequencing GetPlage Toulouse (Illumina MiSeq v1), Interreg Alpine Space EcoAlps project	T15	Starnberger_See	DE	47.9672	11.3485	2019-07-19	584	low_altitude	58360000	314000000	128	7665	Northern_alps	21.7	8.616	N/A	9.46	114.7	0.31	6.8	11	38.7	13	6.33	1.25	0.01	0.54	0.001	0.008	1.8	N/A
T15r2	Ecoalps_run	Extraction in UMR Carrtel INRAE (NucleoSpin Soil Macherey-Nagel), sequencing GetPlage Toulouse (Illumina MiSeq v1), Interreg Alpine Space EcoAlps project	T15	Starnberger_See	DE	47.9672	11.3485	2019-07-19	584	low_altitude	58360000	314000000	128	7665	Northern_alps	21.7	8.616	N/A	9.46	114.7	0.31	6.8	11	38.7	13	6.33	1.25	0.01	0.54	0.001	0.008	1.8	N/A
T16	Ecoalps_run	Extraction in UMR Carrtel INRAE (NucleoSpin Soil Macherey-Nagel), sequencing GetPlage Toulouse (Illumina MiSeq v1), Interreg Alpine Space EcoAlps project	T16	Starnberger_See	DE	47.9589	11.345	2019-07-19	584	low_altitude	58360000	314000000	128	7665	Northern_alps	21.6	8.586	N/A	9.62	116.5	0.31	6.8	11	38.7	13	6.33	1.25	0.01	0.54	0.001	0.008	1.8	N/A
T16r2	Ecoalps_run	Extraction in UMR Carrtel INRAE (NucleoSpin Soil Macherey-Nagel), sequencing GetPlage Toulouse (Illumina MiSeq v1), Interreg Alpine Space EcoAlps project	T16	Starnberger_See	DE	47.9589	11.345	2019-07-19	584	low_altitude	58360000	314000000	128	7665	Northern_alps	21.6	8.586	N/A	9.62	116.5	0.31	6.8	11	38.7	13	6.33	1.25	0.01	0.54	0.001	0.008	1.8	N/A
T17	Ecoalps_run	Extraction in UMR Carrtel INRAE (NucleoSpin Soil Macherey-Nagel), sequencing GetPlage Toulouse (Illumina MiSeq v1), Interreg Alpine Space EcoAlps project	T17	Starnberger_See	DE	47.9494	11.3414	2019-07-19	584	low_altitude	58360000	314000000	128	7665	Northern_alps	21.3	8.567	N/A	9.31	111.9	0.31	6.8	11	38.7	13	6.33	1.25	0.01	0.54	0.001	0.008	1.8	N/A
T17r2	Ecoalps_run	Extraction in UMR Carrtel INRAE (NucleoSpin Soil Macherey-Nagel), sequencing GetPlage Toulouse (Illumina MiSeq v1), Interreg Alpine Space EcoAlps project	T17	Starnberger_See	DE	47.9494	11.3414	2019-07-19	584	low_altitude	58360000	314000000	128	7665	Northern_alps	21.3	8.567	N/A	9.31	111.9	0.31	6.8	11	38.7	13	6.33	1.25	0.01	0.54	0.001	0.008	1.8	N/A
T18	Ecoalps_run	Extraction in UMR Carrtel INRAE (NucleoSpin Soil Macherey-Nagel), sequencing GetPlage Toulouse (Illumina MiSeq v1), Interreg Alpine Space EcoAlps project	T18	Starnberger_See	DE	47.9305	11.3324	2019-07-19	584	low_altitude	58360000	314000000	128	7665	Northern_alps	21.3	8.625	N/A	9.29	111.8	0.31	6.8	11	38.7	13	6.33	1.25	0.01	0.54	0.001	0.008	1.8	N/A
T18r2	Ecoalps_run	Extraction in UMR Carrtel INRAE (NucleoSpin Soil Macherey-Nagel), sequencing GetPlage Toulouse (Illumina MiSeq v1), Interreg Alpine Space EcoAlps project	T18	Starnberger_See	DE	47.9305	11.3324	2019-07-19	584	low_altitude	58360000	314000000	128	7665	Northern_alps	21.3	8.625	N/A	9.29	111.8	0.31	6.8	11	38.7	13	6.33	1.25	0.01	0.54	0.001	0.008	1.8	N/A
T19	Ecoalps_run	Extraction in UMR Carrtel INRAE (NucleoSpin Soil Macherey-Nagel), sequencing GetPlage Toulouse (Illumina MiSeq v1), Interreg Alpine Space EcoAlps project	T19	Starnberger_See	DE	47.9198	11.3305	2019-07-19	584	low_altitude	58360000	314000000	128	7665	Northern_alps	20.8	8.454	N/A	9.3	110.7	0.31	6.8	11	38.7	13	6.33	1.25	0.01	0.54	0.001	0.008	1.8	N/A
T19r2	Ecoalps_run	Extraction in UMR Carrtel INRAE (NucleoSpin Soil Macherey-Nagel), sequencing GetPlage Toulouse (Illumina MiSeq v1), Interreg Alpine Space EcoAlps project	T19	Starnberger_See	DE	47.9198	11.3305	2019-07-19	584	low_altitude	58360000	314000000	128	7665	Northern_alps	20.8	8.454	N/A	9.3	110.7	0.31	6.8	11	38.7	13	6.33	1.25	0.01	0.54	0.001	0.008	1.8	N/A
T1r2	Ecoalps_run	Extraction in UMR Carrtel INRAE (NucleoSpin Soil Macherey-Nagel), sequencing GetPlage Toulouse (Illumina MiSeq v1), Interreg Alpine Space EcoAlps project	T1	Starnberger_See	DE	47.8799	11.2878	2019-07-18	584	low_altitude	58360000	314000000	128	7665	Northern_alps	23.1	8.625	271	10.57	131.8	0.31	6.8	11	38.7	13	6.33	1.25	0.01	0.54	0.001	0.008	1.8	N/A
T2	Ecoalps_run	Extraction in UMR Carrtel INRAE (NucleoSpin Soil Macherey-Nagel), sequencing GetPlage Toulouse (Illumina MiSeq v1), Interreg Alpine Space EcoAlps project	T2	Starnberger_See	DE	47.886	11.2802	2019-07-18	584	low_altitude	58360000	314000000	128	7665	Northern_alps	22.8	8.592	269	10.54	131	0.31	6.8	11	38.7	13	6.33	1.25	0.01	0.54	0.001	0.008	1.8	N/A
T20	Ecoalps_run	Extraction in UMR Carrtel INRAE (NucleoSpin Soil Macherey-Nagel), sequencing GetPlage Toulouse (Illumina MiSeq v1), Interreg Alpine Space EcoAlps project	T20	Starnberger_See	DE	47.9094	11.3333	2019-07-18	584	low_altitude	58360000	314000000	128	7665	Northern_alps	23.6	8.637	N/A	10.22	129.3	0.31	6.8	11	38.7	13	6.33	1.25	0.01	0.54	0.001	0.008	1.8	N/A
T20r2	Ecoalps_run	Extraction in UMR Carrtel INRAE (NucleoSpin Soil Macherey-Nagel), sequencing GetPlage Toulouse (Illumina MiSeq v1), Interreg Alpine Space EcoAlps project	T20	Starnberger_See	DE	47.9094	11.3333	2019-07-18	584	low_altitude	58360000	314000000	128	7665	Northern_alps	23.6	8.637	N/A	10.22	129.3	0.31	6.8	11	38.7	13	6.33	1.25	0.01	0.54	0.001	0.008	1.8	N/A
T21	Ecoalps_run	Extraction in UMR Carrtel INRAE (NucleoSpin Soil Macherey-Nagel), sequencing GetPlage Toulouse (Illumina MiSeq v1), Interreg Alpine Space EcoAlps project	T21	Starnberger_See	DE	47.8947	11.334	2019-07-18	584	low_altitude	58360000	314000000	128	7665	Northern_alps	23.7	8.468	N/A	9.42	118.6	0.31	6.8	11	38.7	13	6.33	1.25	0.01	0.54	0.001	0.008	1.8	N/A
T21r2	Ecoalps_run	Extraction in UMR Carrtel INRAE (NucleoSpin Soil Macherey-Nagel), sequencing GetPlage Toulouse (Illumina MiSeq v1), Interreg Alpine Space EcoAlps project	T21	Starnberger_See	DE	47.8947	11.334	2019-07-18	584	low_altitude	58360000	314000000	128	7665	Northern_alps	23.7	8.468	N/A	9.42	118.6	0.31	6.8	11	38.7	13	6.33	1.25	0.01	0.54	0.001	0.008	1.8	N/A
T22	Ecoalps_run	Extraction in UMR Carrtel INRAE (NucleoSpin Soil Macherey-Nagel), sequencing GetPlage Toulouse (Illumina MiSeq v1), Interreg Alpine Space EcoAlps project	T22	Starnberger_See	DE	47.8854	11.3331	2019-07-18	584	low_altitude	58360000	314000000	128	7665	Northern_alps	23.9	8.572	N/A	9.7	123	0.31	6.8	11	38.7	13	6.33	1.25	0.01	0.54	0.001	0.008	1.8	N/A
T22r2	Ecoalps_run	Extraction in UMR Carrtel INRAE (NucleoSpin Soil Macherey-Nagel), sequencing GetPlage Toulouse (Illumina MiSeq v1), Interreg Alpine Space EcoAlps project	T22	Starnberger_See	DE	47.8854	11.3331	2019-07-18	584	low_altitude	58360000	314000000	128	7665	Northern_alps	23.9	8.572	N/A	9.7	123	0.31	6.8	11	38.7	13	6.33	1.25	0.01	0.54	0.001	0.008	1.8	N/A
T23	Ecoalps_run	Extraction in UMR Carrtel INRAE (NucleoSpin Soil Macherey-Nagel), sequencing GetPlage Toulouse (Illumina MiSeq v1), Interreg Alpine Space EcoAlps project	T23	Starnberger_See	DE	47.869	11.3339	2019-07-18	584	low_altitude	58360000	314000000	128	7665	Northern_alps	23.7	8.627	N/A	10.06	127	0.31	6.8	11	38.7	13	6.33	1.25	0.01	0.54	0.001	0.008	1.8	N/A
T23r2	Ecoalps_run	Extraction in UMR Carrtel INRAE (NucleoSpin Soil Macherey-Nagel), sequencing GetPlage Toulouse (Illumina MiSeq v1), Interreg Alpine Space EcoAlps project	T23	Starnberger_See	DE	47.869	11.3339	2019-07-18	584	low_altitude	58360000	314000000	128	7665	Northern_alps	23.7	8.627	N/A	10.06	127	0.31	6.8	11	38.7	13	6.33	1.25	0.01	0.54	0.001	0.008	1.8	N/A
T24	Ecoalps_run	Extraction in UMR Carrtel INRAE (NucleoSpin Soil Macherey-Nagel), sequencing GetPlage Toulouse (Illumina MiSeq v1), Interreg Alpine Space EcoAlps project	T24	Starnberger_See	DE	47.8545	11.3365	2019-07-18	584	low_altitude	58360000	314000000	128	7665	Northern_alps	24.7	8.592	N/A	9.81	126.2	0.31	6.8	11	38.7	13	6.33	1.25	0.01	0.54	0.001	0.008	1.8	N/A
T24r2	Ecoalps_run	Extraction in UMR Carrtel INRAE (NucleoSpin Soil Macherey-Nagel), sequencing GetPlage Toulouse (Illumina MiSeq v1), Interreg Alpine Space EcoAlps project	T24	Starnberger_See	DE	47.8545	11.3365	2019-07-18	584	low_altitude	58360000	314000000	128	7665	Northern_alps	24.7	8.592	N/A	9.81	126.2	0.31	6.8	11	38.7	13	6.33	1.25	0.01	0.54	0.001	0.008	1.8	N/A
T25	Ecoalps_run	Extraction in UMR Carrtel INRAE (NucleoSpin Soil Macherey-Nagel), sequencing GetPlage Toulouse (Illumina MiSeq v1), Interreg Alpine Space EcoAlps project	T25	Starnberger_See	DE	47.8412	11.3383	2019-07-18	584	low_altitude	58360000	314000000	128	7665	Northern_alps	24.3	8.635	N/A	10.02	128.9	0.31	6.8	11	38.7	13	6.33	1.25	0.01	0.54	0.001	0.008	1.8	N/A
T25r2	Ecoalps_run	Extraction in UMR Carrtel INRAE (NucleoSpin Soil Macherey-Nagel), sequencing GetPlage Toulouse (Illumina MiSeq v1), Interreg Alpine Space EcoAlps project	T25	Starnberger_See	DE	47.8412	11.3383	2019-07-18	584	low_altitude	58360000	314000000	128	7665	Northern_alps	24.3	8.635	N/A	10.02	128.9	0.31	6.8	11	38.7	13	6.33	1.25	0.01	0.54	0.001	0.008	1.8	N/A
T27	Ecoalps_run	Extraction in UMR Carrtel INRAE (NucleoSpin Soil Macherey-Nagel), sequencing GetPlage Toulouse (Illumina MiSeq v1), Interreg Alpine Space EcoAlps project	T27	Starnberger_See	DE	47.8207	11.3183	2019-07-18	584	low_altitude	58360000	314000000	128	7665	Northern_alps	24.1	8.588	N/A	10.02	127.6	0.31	6.8	11	38.7	13	6.33	1.25	0.01	0.54	0.001	0.008	1.8	N/A
T27r2	Ecoalps_run	Extraction in UMR Carrtel INRAE (NucleoSpin Soil Macherey-Nagel), sequencing GetPlage Toulouse (Illumina MiSeq v1), Interreg Alpine Space EcoAlps project	T27	Starnberger_See	DE	47.8207	11.3183	2019-07-18	584	low_altitude	58360000	314000000	128	7665	Northern_alps	24.1	8.588	N/A	10.02	127.6	0.31	6.8	11	38.7	13	6.33	1.25	0.01	0.54	0.001	0.008	1.8	N/A
T28	Ecoalps_run	Extraction in UMR Carrtel INRAE (NucleoSpin Soil Macherey-Nagel), sequencing GetPlage Toulouse (Illumina MiSeq v1), Interreg Alpine Space EcoAlps project	T28	Starnberger_See	DE	47.8276	11.2983	2019-07-18	584	low_altitude	58360000	314000000	128	7665	Northern_alps	23	8.487	N/A	9.58	119.4	0.31	6.8	11	38.7	13	6.33	1.25	0.01	0.54	0.001	0.008	1.8	N/A
T28r2	Ecoalps_run	Extraction in UMR Carrtel INRAE (NucleoSpin Soil Macherey-Nagel), sequencing GetPlage Toulouse (Illumina MiSeq v1), Interreg Alpine Space EcoAlps project	T28	Starnberger_See	DE	47.8276	11.2983	2019-07-18	584	low_altitude	58360000	314000000	128	7665	Northern_alps	23	8.487	N/A	9.58	119.4	0.31	6.8	11	38.7	13	6.33	1.25	0.01	0.54	0.001	0.008	1.8	N/A
T2r2	Ecoalps_run	Extraction in UMR Carrtel INRAE (NucleoSpin Soil Macherey-Nagel), sequencing GetPlage Toulouse (Illumina MiSeq v1), Interreg Alpine Space EcoAlps project	T2	Starnberger_See	DE	47.886	11.2802	2019-07-18	584	low_altitude	58360000	314000000	128	7665	Northern_alps	22.8	8.592	269	10.54	131	0.31	6.8	11	38.7	13	6.33	1.25	0.01	0.54	0.001	0.008	1.8	N/A
T3	Ecoalps_run	Extraction in UMR Carrtel INRAE (NucleoSpin Soil Macherey-Nagel), sequencing GetPlage Toulouse (Illumina MiSeq v1), Interreg Alpine Space EcoAlps project	T3	Starnberger_See	DE	47.8944	11.2723	2019-07-18	584	low_altitude	58360000	314000000	128	7665	Northern_alps	N/A	N/A	N/A	N/A	N/A	0.31	6.8	11	38.7	13	6.33	1.25	0.01	0.54	0.001	0.008	1.8	N/A
T30	Ecoalps_run	Extraction in UMR Carrtel INRAE (NucleoSpin Soil Macherey-Nagel), sequencing GetPlage Toulouse (Illumina MiSeq v1), Interreg Alpine Space EcoAlps project	T30	Starnberger_See	DE	47.8538	11.2965	2019-07-18	584	low_altitude	58360000	314000000	128	7665	Northern_alps	23.2	8.522	275	9.54	119.5	0.31	6.8	11	38.7	13	6.33	1.25	0.01	0.54	0.001	0.008	1.8	N/A
T30r2	Ecoalps_run	Extraction in UMR Carrtel INRAE (NucleoSpin Soil Macherey-Nagel), sequencing GetPlage Toulouse (Illumina MiSeq v1), Interreg Alpine Space EcoAlps project	T30	Starnberger_See	DE	47.8538	11.2965	2019-07-18	584	low_altitude	58360000	314000000	128	7665	Northern_alps	23.2	8.522	275	9.54	119.5	0.31	6.8	11	38.7	13	6.33	1.25	0.01	0.54	0.001	0.008	1.8	N/A
T3r2	Ecoalps_run	Extraction in UMR Carrtel INRAE (NucleoSpin Soil Macherey-Nagel), sequencing GetPlage Toulouse (Illumina MiSeq v1), Interreg Alpine Space EcoAlps project	T3	Starnberger_See	DE	47.8944	11.2723	2019-07-18	584	low_altitude	58360000	314000000	128	7665	Northern_alps	N/A	N/A	N/A	N/A	N/A	0.31	6.8	11	38.7	13	6.33	1.25	0.01	0.54	0.001	0.008	1.8	N/A
T4	Ecoalps_run	Extraction in UMR Carrtel INRAE (NucleoSpin Soil Macherey-Nagel), sequencing GetPlage Toulouse (Illumina MiSeq v1), Interreg Alpine Space EcoAlps project	T4	Starnberger_See	DE	47.9061	11.2796	2019-07-18	584	low_altitude	58360000	314000000	128	7665	Northern_alps	N/A	N/A	N/A	N/A	N/A	0.31	6.8	11	38.7	13	6.33	1.25	0.01	0.54	0.001	0.008	1.8	N/A
T4r2	Ecoalps_run	Extraction in UMR Carrtel INRAE (NucleoSpin Soil Macherey-Nagel), sequencing GetPlage Toulouse (Illumina MiSeq v1), Interreg Alpine Space EcoAlps project	T4	Starnberger_See	DE	47.9061	11.2796	2019-07-18	584	low_altitude	58360000	314000000	128	7665	Northern_alps	N/A	N/A	N/A	N/A	N/A	0.31	6.8	11	38.7	13	6.33	1.25	0.01	0.54	0.001	0.008	1.8	N/A
T5	Ecoalps_run	Extraction in UMR Carrtel INRAE (NucleoSpin Soil Macherey-Nagel), sequencing GetPlage Toulouse (Illumina MiSeq v1), Interreg Alpine Space EcoAlps project	T5	Starnberger_See	DE	47.9317	11.299	2019-07-19	584	low_altitude	58360000	314000000	128	7665	Northern_alps	23	8.632	N/A	10.54	131.2	0.31	6.8	11	38.7	13	6.33	1.25	0.01	0.54	0.001	0.008	1.8	N/A
T5r2	Ecoalps_run	Extraction in UMR Carrtel INRAE (NucleoSpin Soil Macherey-Nagel), sequencing GetPlage Toulouse (Illumina MiSeq v1), Interreg Alpine Space EcoAlps project	T5	Starnberger_See	DE	47.9317	11.299	2019-07-19	584	low_altitude	58360000	314000000	128	7665	Northern_alps	23	8.632	N/A	10.54	131.2	0.31	6.8	11	38.7	13	6.33	1.25	0.01	0.54	0.001	0.008	1.8	N/A
T6	Ecoalps_run	Extraction in UMR Carrtel INRAE (NucleoSpin Soil Macherey-Nagel), sequencing GetPlage Toulouse (Illumina MiSeq v1), Interreg Alpine Space EcoAlps project	T6	Starnberger_See	DE	47.9416	11.3105	2019-07-19	584	low_altitude	58360000	314000000	128	7665	Northern_alps	22.9	8.638	N/A	10.84	134.7	0.31	6.8	11	38.7	13	6.33	1.25	0.01	0.54	0.001	0.008	1.8	N/A
T6r2	Ecoalps_run	Extraction in UMR Carrtel INRAE (NucleoSpin Soil Macherey-Nagel), sequencing GetPlage Toulouse (Illumina MiSeq v1), Interreg Alpine Space EcoAlps project	T6	Starnberger_See	DE	47.9416	11.3105	2019-07-19	584	low_altitude	58360000	314000000	128	7665	Northern_alps	22.9	8.638	N/A	10.84	134.7	0.31	6.8	11	38.7	13	6.33	1.25	0.01	0.54	0.001	0.008	1.8	N/A
T7	Ecoalps_run	Extraction in UMR Carrtel INRAE (NucleoSpin Soil Macherey-Nagel), sequencing GetPlage Toulouse (Illumina MiSeq v1), Interreg Alpine Space EcoAlps project	T7	Starnberger_See	DE	47.9515	11.3101	2019-07-19	584	low_altitude	58360000	314000000	128	7665	Northern_alps	23.1	8.707	N/A	12.55	155.9	0.31	6.8	11	38.7	13	6.33	1.25	0.01	0.54	0.001	0.008	1.8	N/A
T7r2	Ecoalps_run	Extraction in UMR Carrtel INRAE (NucleoSpin Soil Macherey-Nagel), sequencing GetPlage Toulouse (Illumina MiSeq v1), Interreg Alpine Space EcoAlps project	T7	Starnberger_See	DE	47.9515	11.3101	2019-07-19	584	low_altitude	58360000	314000000	128	7665	Northern_alps	23.1	8.707	N/A	12.55	155.9	0.31	6.8	11	38.7	13	6.33	1.25	0.01	0.54	0.001	0.008	1.8	N/A
T8	Ecoalps_run	Extraction in UMR Carrtel INRAE (NucleoSpin Soil Macherey-Nagel), sequencing GetPlage Toulouse (Illumina MiSeq v1), Interreg Alpine Space EcoAlps project	T8	Starnberger_See	DE	47.9614	11.3181	2019-07-19	584	low_altitude	58360000	314000000	128	7665	Northern_alps	23.6	8.656	N/A	10.82	136.2	0.31	6.8	11	38.7	13	6.33	1.25	0.01	0.54	0.001	0.008	1.8	N/A
T8r2	Ecoalps_run	Extraction in UMR Carrtel INRAE (NucleoSpin Soil Macherey-Nagel), sequencing GetPlage Toulouse (Illumina MiSeq v1), Interreg Alpine Space EcoAlps project	T8	Starnberger_See	DE	47.9614	11.3181	2019-07-19	584	low_altitude	58360000	314000000	128	7665	Northern_alps	23.6	8.656	N/A	10.82	136.2	0.31	6.8	11	38.7	13	6.33	1.25	0.01	0.54	0.001	0.008	1.8	N/A
T9	Ecoalps_run	Extraction in UMR Carrtel INRAE (NucleoSpin Soil Macherey-Nagel), sequencing GetPlage Toulouse (Illumina MiSeq v1), Interreg Alpine Space EcoAlps project	T9	Starnberger_See	DE	47.9693	11.326	2019-07-19	584	low_altitude	58360000	314000000	128	7665	Northern_alps	22.1	8.613	N/A	10.43	128.1	0.31	6.8	11	38.7	13	6.33	1.25	0.01	0.54	0.001	0.008	1.8	N/A
T9r2	Ecoalps_run	Extraction in UMR Carrtel INRAE (NucleoSpin Soil Macherey-Nagel), sequencing GetPlage Toulouse (Illumina MiSeq v1), Interreg Alpine Space EcoAlps project	T9	Starnberger_See	DE	47.9693	11.326	2019-07-19	584	low_altitude	58360000	314000000	128	7665	Northern_alps	22.1	8.613	N/A	10.43	128.1	0.31	6.8	11	38.7	13	6.33	1.25	0.01	0.54	0.001	0.008	1.8	N/A
TRE	Ecoalps_run	Extraction in UMR Carrtel INRAE (NucleoSpin Soil Macherey-Nagel), sequencing GetPlage Toulouse (Illumina MiSeq v1), Interreg Alpine Space EcoAlps project	TRE	Garda	IT	45.7565	10.7501	2019-07-03	65	low_altitude	367000000	1184000000	346	9709	North-Italy	20.8	8.55	227.95	10.6	118.5	0.195	N/A	N/A	N/A	N/A	N/A	N/A	N/A	0.319	0.001	0.008	0.1	5.96
TREr2	Ecoalps_run	Extraction in UMR Carrtel INRAE (NucleoSpin Soil Macherey-Nagel), sequencing GetPlage Toulouse (Illumina MiSeq v1), Interreg Alpine Space EcoAlps project	TRE	Garda	IT	45.7565	10.7501	2019-07-03	65	low_altitude	367000000	1184000000	346	9709	North-Italy	20.8	8.55	227.95	10.6	118.5	0.195	N/A	N/A	N/A	N/A	N/A	N/A	N/A	0.319	0.001	0.008	0.1	5.96
LA1.1	High-Alt-Lake_run	Extraction in UMR Carrtel INRAE (NucleoSpin Soil Macherey-Nagel), sequencing GetPlage Toulouse (Illumina MiSeq v1), A. Bouchez and F. Rimet fundings	LA1.1	Lac des Confins	FR	45.916896061335066	6.47664397960742	2013-07-22	1355	high_altitude	42072	3.10047e+06	4.95	6.64753	North-France	N/A	7.99	123	N/A	N/A	N/A	2.1	11.17	52.99	1.58	6.99	0.77	0.015	N/A	N/A	0.005	0.2	23.9751
LA1.2	High-Alt-Lake_run	Extraction in UMR Carrtel INRAE (NucleoSpin Soil Macherey-Nagel), sequencing GetPlage Toulouse (Illumina MiSeq v1), A. Bouchez and F. Rimet fundings	LA1.2	Lac des Confins	FR	45.915119586192795	6.475667655574676	2013-07-22	1355	high_altitude	42072	3.10047e+06	4.95	6.64753	North-France	N/A	7.99	123	N/A	N/A	N/A	2.1	11.17	52.99	1.58	6.99	0.77	0.015	N/A	N/A	0.005	0.2	23.9751
LA10.1	High-Alt-Lake_run	Extraction in UMR Carrtel INRAE (NucleoSpin Soil Macherey-Nagel), sequencing GetPlage Toulouse (Illumina MiSeq v1), A. Bouchez and F. Rimet fundings	LA10.1	Lac Achard	FR	45.1133	5.90188	2013-07-10	1917	high_altitude	12887	765023	4.5	N/A	North-France	N/A	7.1	37.5714	N/A	N/A	N/A	0.62	0.12	0.55	0.77	0.16	N/A	0.006	N/A	N/A	0.037	1.09	20.2069
LA10.2	High-Alt-Lake_run	Extraction in UMR Carrtel INRAE (NucleoSpin Soil Macherey-Nagel), sequencing GetPlage Toulouse (Illumina MiSeq v1), A. Bouchez and F. Rimet fundings	LA10.2	Lac Achard	FR	45.1137	5.90116	2013-07-10	1917	high_altitude	12887	765023	4.5	N/A	North-France	N/A	7.1	37.5714	N/A	N/A	N/A	0.62	0.12	0.55	0.77	0.16	N/A	0.006	N/A	N/A	0.037	1.09	20.2069
LA10.3	High-Alt-Lake_run	Extraction in UMR Carrtel INRAE (NucleoSpin Soil Macherey-Nagel), sequencing GetPlage Toulouse (Illumina MiSeq v1), A. Bouchez and F. Rimet fundings	LA10.3	Lac Achard	FR	45.1151	5.90196	2013-07-10	1917	high_altitude	12887	765023	4.5	N/A	North-France	N/A	7.1	37.5714	N/A	N/A	N/A	0.62	0.12	0.55	0.77	0.16	N/A	0.006	N/A	N/A	0.037	1.09	20.2069
LA11.1	High-Alt-Lake_run	Extraction in UMR Carrtel INRAE (NucleoSpin Soil Macherey-Nagel), sequencing GetPlage Toulouse (Illumina MiSeq v1), A. Bouchez and F. Rimet fundings	LA11.1	Lac Robert Sud-Est	FR	45.1315	5.91827	2013-07-11	1998	high_altitude	88062	938791	22	166.027	North-France	N/A	7.18	26	N/A	N/A	0.09	1.14	0.11	0.8	1.79	N/A	0.06	0.012	N/A	N/A	0.033	2.89	1.35361
LA11.2	High-Alt-Lake_run	Extraction in UMR Carrtel INRAE (NucleoSpin Soil Macherey-Nagel), sequencing GetPlage Toulouse (Illumina MiSeq v1), A. Bouchez and F. Rimet fundings	LA11.2	Lac Robert Sud-Est	FR	45.1308	5.91752	2013-07-11	1998	high_altitude	88062	938791	22	166.027	North-France	N/A	7.18	26	N/A	N/A	0.09	1.14	0.11	0.8	1.79	N/A	0.06	0.012	N/A	N/A	0.033	2.89	1.35361
LA11.3	High-Alt-Lake_run	Extraction in UMR Carrtel INRAE (NucleoSpin Soil Macherey-Nagel), sequencing GetPlage Toulouse (Illumina MiSeq v1), A. Bouchez and F. Rimet fundings	LA11.3	Lac Robert Sud-Est	FR	45.1308	5.9188	2013-07-11	1998	high_altitude	88062	938791	22	166.027	North-France	N/A	7.18	26	N/A	N/A	0.09	1.14	0.11	0.8	1.79	N/A	0.06	0.012	N/A	N/A	0.033	2.89	1.35361
LA13.1	High-Alt-Lake_run	Extraction in UMR Carrtel INRAE (NucleoSpin Soil Macherey-Nagel), sequencing GetPlage Toulouse (Illumina MiSeq v1), A. Bouchez and F. Rimet fundings	LA13.1	petit Lac Bernard, au sud ouest du Lac Longuet	FR	45.1527	5.9342	2013-07-17	2000	high_altitude	3806	411506	4.52667	3.36632	North-France	N/A	7.5	32	N/A	N/A	0.02	1.31	0.12	4.64	0.87	0.19	0.04	0.006	N/A	N/A	0.004	1.32	0.6
LA13.2	High-Alt-Lake_run	Extraction in UMR Carrtel INRAE (NucleoSpin Soil Macherey-Nagel), sequencing GetPlage Toulouse (Illumina MiSeq v1), A. Bouchez and F. Rimet fundings	LA13.2	petit Lac Bernard, au sud ouest du Lac Longuet	FR	45.1522	5.93397	2013-07-17	2000	high_altitude	3806	411506	4.52667	3.36632	North-France	N/A	7.5	32	N/A	N/A	0.02	1.31	0.12	4.64	0.87	0.19	0.04	0.006	N/A	N/A	0.004	1.32	0.6
LA13.3	High-Alt-Lake_run	Extraction in UMR Carrtel INRAE (NucleoSpin Soil Macherey-Nagel), sequencing GetPlage Toulouse (Illumina MiSeq v1), A. Bouchez and F. Rimet fundings	LA13.3	petit Lac Bernard, au sud ouest du Lac Longuet	FR	45.1525	5.93332	2013-07-17	2000	high_altitude	3806	411506	4.52667	3.36632	North-France	N/A	7.5	32	N/A	N/A	0.02	1.31	0.12	4.64	0.87	0.19	0.04	0.006	N/A	N/A	0.004	1.32	0.6
LA14.1	High-Alt-Lake_run	Extraction in UMR Carrtel INRAE (NucleoSpin Soil Macherey-Nagel), sequencing GetPlage Toulouse (Illumina MiSeq v1), A. Bouchez and F. Rimet fundings	LA14.1	Lac Longet de Belledonne	FR	45.15244008973271	5.935466242982659	2013-07-13	2027	high_altitude	23878	344974	6	33.1322	North-France	N/A	7.02	28	N/A	N/A	0.04	1.34	0.12	2.85	0.79	0.2	0.09	0.001	N/A	N/A	0.035	1.4	0.48748
LA14.2	High-Alt-Lake_run	Extraction in UMR Carrtel INRAE (NucleoSpin Soil Macherey-Nagel), sequencing GetPlage Toulouse (Illumina MiSeq v1), A. Bouchez and F. Rimet fundings	LA14.2	Lac Longet de Belledonne	FR	45.15368093653968	5.937778307038224	2013-07-13	2027	high_altitude	23878	344974	6	33.1322	North-France	N/A	7.02	28	N/A	N/A	0.04	1.34	0.12	2.85	0.79	0.2	0.09	0.001	N/A	N/A	0.035	1.4	0.48748
LA14.3	High-Alt-Lake_run	Extraction in UMR Carrtel INRAE (NucleoSpin Soil Macherey-Nagel), sequencing GetPlage Toulouse (Illumina MiSeq v1), A. Bouchez and F. Rimet fundings	LA14.3	Lac Longet de Belledonne	FR	45.152803267204405	5.93758518799878	2013-07-13	2027	high_altitude	23878	344974	6	33.1322	North-France	N/A	7.02	28	N/A	N/A	0.04	1.34	0.12	2.85	0.79	0.2	0.09	0.001	N/A	N/A	0.035	1.4	0.48748
LA15.1	High-Alt-Lake_run	Extraction in UMR Carrtel INRAE (NucleoSpin Soil Macherey-Nagel), sequencing GetPlage Toulouse (Illumina MiSeq v1), A. Bouchez and F. Rimet fundings	LA15.1	Lac David	FR	45.1509	5.9432	2013-07-17	2212	high_altitude	10026	216452	11.5	40.3429	North-France	N/A	7.53	54	N/A	N/A	0.04	2.77	0.11	6.59	2.04	0.43	0.09	0.007	N/A	N/A	0.006	2.47	2.65
LA15.2	High-Alt-Lake_run	Extraction in UMR Carrtel INRAE (NucleoSpin Soil Macherey-Nagel), sequencing GetPlage Toulouse (Illumina MiSeq v1), A. Bouchez and F. Rimet fundings	LA15.2	Lac David	FR	45.1505	5.94195	2013-07-17	2212	high_altitude	10026	216452	11.5	40.3429	North-France	N/A	7.53	54	N/A	N/A	0.04	2.77	0.11	6.59	2.04	0.43	0.09	0.007	N/A	N/A	0.006	2.47	2.65
LA15.3	High-Alt-Lake_run	Extraction in UMR Carrtel INRAE (NucleoSpin Soil Macherey-Nagel), sequencing GetPlage Toulouse (Illumina MiSeq v1), A. Bouchez and F. Rimet fundings	LA15.3	Lac David	FR	45.1501	5.94286	2013-07-17	2212	high_altitude	10026	216452	11.5	40.3429	North-France	N/A	7.53	54	N/A	N/A	0.04	2.77	0.11	6.59	2.04	0.43	0.09	0.007	N/A	N/A	0.006	2.47	2.65
LA16.1	High-Alt-Lake_run	Extraction in UMR Carrtel INRAE (NucleoSpin Soil Macherey-Nagel), sequencing GetPlage Toulouse (Illumina MiSeq v1), A. Bouchez and F. Rimet fundings	LA16.1	Lac Merlat	FR	45.1585	5.93099	2013-07-14	2044	high_altitude	25601	490635	11.8	48.8813	North-France	N/A	7.3	37	N/A	N/A	0.09	0.9	0.19	4.48	0.85	0.19	0.1	0.009	N/A	N/A	0.038	2.48	2.841
LA16.2	High-Alt-Lake_run	Extraction in UMR Carrtel INRAE (NucleoSpin Soil Macherey-Nagel), sequencing GetPlage Toulouse (Illumina MiSeq v1), A. Bouchez and F. Rimet fundings	LA16.2	Lac Merlat	FR	45.1583	5.93335	2013-07-14	2044	high_altitude	25601	490635	11.8	48.8813	North-France	N/A	7.3	37	N/A	N/A	0.09	0.9	0.19	4.48	0.85	0.19	0.1	0.009	N/A	N/A	0.038	2.48	2.841
LA16.3	High-Alt-Lake_run	Extraction in UMR Carrtel INRAE (NucleoSpin Soil Macherey-Nagel), sequencing GetPlage Toulouse (Illumina MiSeq v1), A. Bouchez and F. Rimet fundings	LA16.3	Lac Merlat	FR	45.1576	5.93121	2013-07-14	2044	high_altitude	25601	490635	11.8	48.8813	North-France	N/A	7.3	37	N/A	N/A	0.09	0.9	0.19	4.48	0.85	0.19	0.1	0.009	N/A	N/A	0.038	2.48	2.841
LA17.1	High-Alt-Lake_run	Extraction in UMR Carrtel INRAE (NucleoSpin Soil Macherey-Nagel), sequencing GetPlage Toulouse (Illumina MiSeq v1), A. Bouchez and F. Rimet fundings	LA17.1	Lac Claret	FR	45.1564	5.94292	2013-07-17	2045	high_altitude	12609	763400	3	3.93267	North-France	N/A	6.99	65	N/A	N/A	0.1	4.03	0.12	5.59	1.61	0.41	0.11	0.003	N/A	N/A	0.043	2.48	0.294345
LA17.2	High-Alt-Lake_run	Extraction in UMR Carrtel INRAE (NucleoSpin Soil Macherey-Nagel), sequencing GetPlage Toulouse (Illumina MiSeq v1), A. Bouchez and F. Rimet fundings	LA17.2	Lac Claret	FR	45.1555	5.94203	2013-07-14	2045	high_altitude	12609	763400	3	3.93267	North-France	N/A	6.99	65	N/A	N/A	0.1	4.03	0.12	5.59	1.61	0.41	0.11	0.003	N/A	N/A	0.043	2.48	0.294345
LA17.3	High-Alt-Lake_run	Extraction in UMR Carrtel INRAE (NucleoSpin Soil Macherey-Nagel), sequencing GetPlage Toulouse (Illumina MiSeq v1), A. Bouchez and F. Rimet fundings	LA17.3	Lac Claret	FR	45.1552	5.94292	2013-07-14	2045	high_altitude	12609	763400	3	3.93267	North-France	N/A	6.99	65	N/A	N/A	0.1	4.03	0.12	5.59	1.61	0.41	0.11	0.003	N/A	N/A	0.043	2.48	0.294345
LA18.1	High-Alt-Lake_run	Extraction in UMR Carrtel INRAE (NucleoSpin Soil Macherey-Nagel), sequencing GetPlage Toulouse (Illumina MiSeq v1), A. Bouchez and F. Rimet fundings	LA18.1	Lac Blanc de l'Herpie	FR	45.11179470334177	6.103966666765441	2013-07-24	2525	high_altitude	131663	3.07167e+06	36.1	107.939	North-France	N/A	7.68	86	N/A	N/A	0.09	17.23	0.13	10.12	3.67	0.45	0.18	0.002	N/A	N/A	0.01	1.01	0.665052
LA18.2	High-Alt-Lake_run	Extraction in UMR Carrtel INRAE (NucleoSpin Soil Macherey-Nagel), sequencing GetPlage Toulouse (Illumina MiSeq v1), A. Bouchez and F. Rimet fundings	LA18.2	Lac Blanc de l'Herpie	FR	45.11718088414549	6.106276257634571	2013-07-24	2525	high_altitude	131663	3.07167e+06	36.1	107.939	North-France	N/A	7.68	86	N/A	N/A	0.09	17.23	0.13	10.12	3.67	0.45	0.18	0.002	N/A	N/A	0.01	1.01	0.665052
LA18.3	High-Alt-Lake_run	Extraction in UMR Carrtel INRAE (NucleoSpin Soil Macherey-Nagel), sequencing GetPlage Toulouse (Illumina MiSeq v1), A. Bouchez and F. Rimet fundings	LA18.3	Lac Blanc de l'Herpie	FR	45.11496535358965	6.108315193323723	2013-07-24	2525	high_altitude	131663	3.07167e+06	36.1	107.939	North-France	N/A	7.68	86	N/A	N/A	0.09	17.23	0.13	10.12	3.67	0.45	0.18	0.002	N/A	N/A	0.01	1.01	0.665052
LA19.1	High-Alt-Lake_run	Extraction in UMR Carrtel INRAE (NucleoSpin Soil Macherey-Nagel), sequencing GetPlage Toulouse (Illumina MiSeq v1), A. Bouchez and F. Rimet fundings	LA19.1	Lac Noir de Poutran	FR	45.116923296627625	6.084840375106192	2013-07-23	2047	high_altitude	26452	140444	12.1	180.771	North-France	N/A	7.8	56	N/A	N/A	N/A	7.96	0.06	8	1.5	0.31	0.19	0.003	N/A	N/A	0.005	0.94	2.48339
LA19.2	High-Alt-Lake_run	Extraction in UMR Carrtel INRAE (NucleoSpin Soil Macherey-Nagel), sequencing GetPlage Toulouse (Illumina MiSeq v1), A. Bouchez and F. Rimet fundings	LA19.2	Lac Noir de Poutran	FR	45.11746840135782	6.0854304610600485	2013-07-23	2047	high_altitude	26452	140444	12.1	180.771	North-France	N/A	7.8	56	N/A	N/A	N/A	7.96	0.06	8	1.5	0.31	0.19	0.003	N/A	N/A	0.005	0.94	2.48339
LA20.1	High-Alt-Lake_run	Extraction in UMR Carrtel INRAE (NucleoSpin Soil Macherey-Nagel), sequencing GetPlage Toulouse (Illumina MiSeq v1), A. Bouchez and F. Rimet fundings	LA20.1	Lac Besson-Rond	FR	45.6794	6.85323	2013-07-23	2070	high_altitude	38162	1.85022e+06	10.3	16.7408	North-France	N/A	7.67	61	N/A	N/A	0.02	8.22	0.13	8.7	1.66	0.39	0.27	N/A	N/A	N/A	0.009	1.32	1.82934
LA20.3	High-Alt-Lake_run	Extraction in UMR Carrtel INRAE (NucleoSpin Soil Macherey-Nagel), sequencing GetPlage Toulouse (Illumina MiSeq v1), A. Bouchez and F. Rimet fundings	LA20.3	Lac Besson-Rond	FR	45.6785	6.85216	2013-07-23	2070	high_altitude	38162	1.85022e+06	10.3	16.7408	North-France	N/A	7.67	61	N/A	N/A	0.02	8.22	0.13	8.7	1.66	0.39	0.27	N/A	N/A	N/A	0.009	1.32	1.82934
LA24.1	High-Alt-Lake_run	Extraction in UMR Carrtel INRAE (NucleoSpin Soil Macherey-Nagel), sequencing GetPlage Toulouse (Illumina MiSeq v1), A. Bouchez and F. Rimet fundings	LA24.1	Lac de Presset	FR	45.6502	6.66482	2013-07-20	2514	high_altitude	14610	365329	19.2	53.7103	North-France	N/A	8.19	113	N/A	N/A	0.07	2.6	0.06	18.47	3.15	N/A	0.06	0.011	N/A	N/A	0.005	1.2	0.17
LA24.2	High-Alt-Lake_run	Extraction in UMR Carrtel INRAE (NucleoSpin Soil Macherey-Nagel), sequencing GetPlage Toulouse (Illumina MiSeq v1), A. Bouchez and F. Rimet fundings	LA24.2	Lac de Presset	FR	45.6493	6.66396	2013-07-20	2514	high_altitude	14610	365329	19.2	53.7103	North-France	N/A	8.19	113	N/A	N/A	0.07	2.6	0.06	18.47	3.15	N/A	0.06	0.011	N/A	N/A	0.005	1.2	0.17
LA24.3	High-Alt-Lake_run	Extraction in UMR Carrtel INRAE (NucleoSpin Soil Macherey-Nagel), sequencing GetPlage Toulouse (Illumina MiSeq v1), A. Bouchez and F. Rimet fundings	LA24.3	Lac de Presset	FR	45.649	6.66465	2013-07-20	2514	high_altitude	14610	365329	19.2	53.7103	North-France	N/A	8.19	113	N/A	N/A	0.07	2.6	0.06	18.47	3.15	N/A	0.06	0.011	N/A	N/A	0.005	1.2	0.17
LA29.1	High-Alt-Lake_run	Extraction in UMR Carrtel INRAE (NucleoSpin Soil Macherey-Nagel), sequencing GetPlage Toulouse (Illumina MiSeq v1), A. Bouchez and F. Rimet fundings	LA29.1	Lac Sans Fond	FR	45.6761	6.88848	2013-07-14	2456	high_altitude	14416	1.12532e+06	19.2	17.4615	North-France	N/A	8.08	139	N/A	N/A	0.01	2.32	0.07	22.8	2.22	0.02	0.08	0.012	N/A	N/A	0.036	1.89	0.480694
LA29.2	High-Alt-Lake_run	Extraction in UMR Carrtel INRAE (NucleoSpin Soil Macherey-Nagel), sequencing GetPlage Toulouse (Illumina MiSeq v1), A. Bouchez and F. Rimet fundings	LA29.2	Lac Sans Fond	FR	45.6746	6.88663	2013-07-14	2456	high_altitude	14416	1.12532e+06	19.2	17.4615	North-France	N/A	8.08	139	N/A	N/A	0.01	2.32	0.07	22.8	2.22	0.02	0.08	0.012	N/A	N/A	0.036	1.89	0.480694
LA29.3	High-Alt-Lake_run	Extraction in UMR Carrtel INRAE (NucleoSpin Soil Macherey-Nagel), sequencing GetPlage Toulouse (Illumina MiSeq v1), A. Bouchez and F. Rimet fundings	LA29.3	Lac Sans Fond	FR	45.6742	6.88785	2013-07-14	2456	high_altitude	14416	1.12532e+06	19.2	17.4615	North-France	N/A	8.08	139	N/A	N/A	0.01	2.32	0.07	22.8	2.22	0.02	0.08	0.012	N/A	N/A	0.036	1.89	0.480694
LA30.1	High-Alt-Lake_run	Extraction in UMR Carrtel INRAE (NucleoSpin Soil Macherey-Nagel), sequencing GetPlage Toulouse (Illumina MiSeq v1), A. Bouchez and F. Rimet fundings	LA30.1	Lac Longet du petit saint bernard	FR	45.676023540965744	6.888211275216605	2013-07-15	2316	high_altitude	35475	315242	13.5625	112.389	North-France	N/A	7.5	47	N/A	N/A	0.01	1.78	0.1	7.8	0.58	0.43	0.16	0.012	N/A	N/A	0.031	2.2	0.253111
LA30.2	High-Alt-Lake_run	Extraction in UMR Carrtel INRAE (NucleoSpin Soil Macherey-Nagel), sequencing GetPlage Toulouse (Illumina MiSeq v1), A. Bouchez and F. Rimet fundings	LA30.2	Lac Longet du petit saint bernard	FR	45.673973107015605	6.886629183081444	2013-07-15	2316	high_altitude	35475	315242	13.5625	112.389	North-France	N/A	7.5	47	N/A	N/A	0.01	1.78	0.1	7.8	0.58	0.43	0.16	0.012	N/A	N/A	0.031	2.2	0.253111
LA30.3	High-Alt-Lake_run	Extraction in UMR Carrtel INRAE (NucleoSpin Soil Macherey-Nagel), sequencing GetPlage Toulouse (Illumina MiSeq v1), A. Bouchez and F. Rimet fundings	LA30.3	Lac Longet du petit saint bernard	FR	45.674490180052175	6.888555763020229	2013-07-15	2316	high_altitude	35475	315242	13.5625	112.389	North-France	N/A	7.5	47	N/A	N/A	0.01	1.78	0.1	7.8	0.58	0.43	0.16	0.012	N/A	N/A	0.031	2.2	0.253111
LA31.1	High-Alt-Lake_run	Extraction in UMR Carrtel INRAE (NucleoSpin Soil Macherey-Nagel), sequencing GetPlage Toulouse (Illumina MiSeq v1), A. Bouchez and F. Rimet fundings	LA31.1	Lac de la Plagne	FR	45.48579331461793	6.841696633459946	2013-08-11	2145	high_altitude	77110	1.42432e+07	19.1	7.97781	North-France	N/A	8.18	93	N/A	N/A	0.02	1.3	0.05	13.52	2.88	0.13	0.16	0.002	N/A	N/A	0.008	1.01	0.68
LA31.2	High-Alt-Lake_run	Extraction in UMR Carrtel INRAE (NucleoSpin Soil Macherey-Nagel), sequencing GetPlage Toulouse (Illumina MiSeq v1), A. Bouchez and F. Rimet fundings	LA31.2	Lac de la Plagne	FR	45.484228750662965	6.840205325322017	2013-08-11	2145	high_altitude	77110	1.42432e+07	19.1	7.97781	North-France	N/A	8.18	93	N/A	N/A	0.02	1.3	0.05	13.52	2.88	0.13	0.16	0.002	N/A	N/A	0.008	1.01	0.68
LA31.3	High-Alt-Lake_run	Extraction in UMR Carrtel INRAE (NucleoSpin Soil Macherey-Nagel), sequencing GetPlage Toulouse (Illumina MiSeq v1), A. Bouchez and F. Rimet fundings	LA31.3	Lac de la Plagne	FR	45.4831756543039	6.842930449545282	2013-08-11	2145	high_altitude	77110	1.42432e+07	19.1	7.97781	North-France	N/A	8.18	93	N/A	N/A	0.02	1.3	0.05	13.52	2.88	0.13	0.16	0.002	N/A	N/A	0.008	1.01	0.68
LA32.1	High-Alt-Lake_run	Extraction in UMR Carrtel INRAE (NucleoSpin Soil Macherey-Nagel), sequencing GetPlage Toulouse (Illumina MiSeq v1), A. Bouchez and F. Rimet fundings	LA32.1	Grand lac du Chardonnet	FR	45.46611648257755	6.885105930069181	2013-08-16	2384	high_altitude	46896	1.74627e+06	6.7	13.014	North-France	N/A	8.42	151	N/A	N/A	N/A	9.94	0.07	26.6	3.79	0.23	0.06	0.005	N/A	N/A	0.004	0.62	0.62
LA32.3	High-Alt-Lake_run	Extraction in UMR Carrtel INRAE (NucleoSpin Soil Macherey-Nagel), sequencing GetPlage Toulouse (Illumina MiSeq v1), A. Bouchez and F. Rimet fundings	LA32.3	Grand lac du Chardonnet	FR	45.465552496164925	6.882382400854195	2013-08-16	2384	high_altitude	46896	1.74627e+06	6.7	13.014	North-France	N/A	8.42	151	N/A	N/A	N/A	9.94	0.07	26.6	3.79	0.23	0.06	0.005	N/A	N/A	0.004	0.62	0.62
LA33.1	High-Alt-Lake_run	Extraction in UMR Carrtel INRAE (NucleoSpin Soil Macherey-Nagel), sequencing GetPlage Toulouse (Illumina MiSeq v1), A. Bouchez and F. Rimet fundings	LA33.1	Lac du Grataleu	FR	45.4619	6.85849	2013-08-16	2512	high_altitude	34547	1.1577e+06	7.3	15.2457	South-France	N/A	8.26	258	N/A	N/A	0.02	5.99	0.07	22.13	2.84	0.14	0.13	0.002	N/A	N/A	0.001	1.15	0.48
LA33.3	High-Alt-Lake_run	Extraction in UMR Carrtel INRAE (NucleoSpin Soil Macherey-Nagel), sequencing GetPlage Toulouse (Illumina MiSeq v1), A. Bouchez and F. Rimet fundings	LA33.3	Lac du Grataleu	FR	45.461	6.86004	2013-08-16	2512	high_altitude	34547	1.1577e+06	7.3	15.2457	South-France	N/A	8.26	258	N/A	N/A	0.02	5.99	0.07	22.13	2.84	0.14	0.13	0.002	N/A	N/A	0.001	1.15	0.48
LA35.2	High-Alt-Lake_run	Extraction in UMR Carrtel INRAE (NucleoSpin Soil Macherey-Nagel), sequencing GetPlage Toulouse (Illumina MiSeq v1), A. Bouchez and F. Rimet fundings	LA35.2	Lac Brulet d’archebroc	FR	45.574	6.96936	2013-08-22	2697	high_altitude	10900	1.84357e+06	4.52667	1.78929	South-France	N/A	8.02	187.5	N/A	N/A	0.06	25.17	0.09	13.49	1.82	0.4	0.47	0.006	N/A	N/A	0.002	1.16	0.38223
LA35.3	High-Alt-Lake_run	Extraction in UMR Carrtel INRAE (NucleoSpin Soil Macherey-Nagel), sequencing GetPlage Toulouse (Illumina MiSeq v1), A. Bouchez and F. Rimet fundings	LA35.3	Lac Brulet d’archebroc	FR	45.5732	6.96995	2013-08-22	2697	high_altitude	10900	1.84357e+06	4.52667	1.78929	South-France	N/A	8.02	187.5	N/A	N/A	0.06	25.17	0.09	13.49	1.82	0.4	0.47	0.006	N/A	N/A	0.002	1.16	0.38223
LA37.1	High-Alt-Lake_run	Extraction in UMR Carrtel INRAE (NucleoSpin Soil Macherey-Nagel), sequencing GetPlage Toulouse (Illumina MiSeq v1), A. Bouchez and F. Rimet fundings	LA37.1	Lac Noir du clou	FR	45.5696	6.98395	2013-08-22	2618	high_altitude	40913	1.39144e+06	9.16667	18.3705	South-France	N/A	8.02	322	N/A	N/A	0.04	118.58	0.09	51.2	10.02	0.94	0.32	0.001	N/A	N/A	0.002	2.3	0.39
LA37.2	High-Alt-Lake_run	Extraction in UMR Carrtel INRAE (NucleoSpin Soil Macherey-Nagel), sequencing GetPlage Toulouse (Illumina MiSeq v1), A. Bouchez and F. Rimet fundings	LA37.2	Lac Noir du clou	FR	45.5711	6.98449	2013-08-22	2618	high_altitude	40913	1.39144e+06	9.16667	18.3705	South-France	N/A	8.02	322	N/A	N/A	0.04	118.58	0.09	51.2	10.02	0.94	0.32	0.001	N/A	N/A	0.002	2.3	0.39
LA37.3	High-Alt-Lake_run	Extraction in UMR Carrtel INRAE (NucleoSpin Soil Macherey-Nagel), sequencing GetPlage Toulouse (Illumina MiSeq v1), A. Bouchez and F. Rimet fundings	LA37.3	Lac Noir du clou	FR	45.5695	6.98671	2013-08-22	2618	high_altitude	40913	1.39144e+06	9.16667	18.3705	South-France	N/A	8.02	322	N/A	N/A	0.04	118.58	0.09	51.2	10.02	0.94	0.32	0.001	N/A	N/A	0.002	2.3	0.39
LA38.1	High-Alt-Lake_run	Extraction in UMR Carrtel INRAE (NucleoSpin Soil Macherey-Nagel), sequencing GetPlage Toulouse (Illumina MiSeq v1), A. Bouchez and F. Rimet fundings	LA38.1	Lac Noir du Carro	FR	45.4219	7.12494	2013-08-12	2750	high_altitude	11836	448090	11.3	19.7026	South-France	N/A	7.02	22	N/A	N/A	0.05	2.73	0.14	2.85	0.45	0.29	0.21	0.001	N/A	N/A	0.003	1.54	0.58
LA38.2	High-Alt-Lake_run	Extraction in UMR Carrtel INRAE (NucleoSpin Soil Macherey-Nagel), sequencing GetPlage Toulouse (Illumina MiSeq v1), A. Bouchez and F. Rimet fundings	LA38.2	Lac Noir du Carro	FR	45.4207	7.12434	2013-08-12	2750	high_altitude	11836	448090	11.3	19.7026	South-France	N/A	7.02	22	N/A	N/A	0.05	2.73	0.14	2.85	0.45	0.29	0.21	0.001	N/A	N/A	0.003	1.54	0.58
LA39.1	High-Alt-Lake_run	Extraction in UMR Carrtel INRAE (NucleoSpin Soil Macherey-Nagel), sequencing GetPlage Toulouse (Illumina MiSeq v1), A. Bouchez and F. Rimet fundings	LA39.1	Lac Blanc du Carro	FR	45.4214	7.12742	2013-08-13	2753	high_altitude	40990	2.59422e+06	6.2	6.46186	South-France	N/A	6.95	14	N/A	N/A	0.09	0.72	0.06	1.7	0.2	0.25	0.44	N/A	N/A	N/A	0.002	1.23	0.38
LA39.2	High-Alt-Lake_run	Extraction in UMR Carrtel INRAE (NucleoSpin Soil Macherey-Nagel), sequencing GetPlage Toulouse (Illumina MiSeq v1), A. Bouchez and F. Rimet fundings	LA39.2	Lac Blanc du Carro	FR	45.4202	7.12597	2013-08-13	2753	high_altitude	40990	2.59422e+06	6.2	6.46186	South-France	N/A	6.95	14	N/A	N/A	0.09	0.72	0.06	1.7	0.2	0.25	0.44	N/A	N/A	N/A	0.002	1.23	0.38
LA39.3	High-Alt-Lake_run	Extraction in UMR Carrtel INRAE (NucleoSpin Soil Macherey-Nagel), sequencing GetPlage Toulouse (Illumina MiSeq v1), A. Bouchez and F. Rimet fundings	LA39.3	Lac Blanc du Carro	FR	45.4198	7.1275	2013-08-13	2753	high_altitude	40990	2.59422e+06	6.2	6.46186	South-France	N/A	6.95	14	N/A	N/A	0.09	0.72	0.06	1.7	0.2	0.25	0.44	N/A	N/A	N/A	0.002	1.23	0.38
LA40.1	High-Alt-Lake_run	Extraction in UMR Carrtel INRAE (NucleoSpin Soil Macherey-Nagel), sequencing GetPlage Toulouse (Illumina MiSeq v1), A. Bouchez and F. Rimet fundings	LA40.1	Lac des Evettes	FR	45.3559	7.11486	2013-08-05	2539	high_altitude	29673	3.34498e+06	3.7	2.2815	South-France	N/A	7.02	9	N/A	N/A	0.02	0.29	0.02	1.42	0.3	0.2	0.41	0.006	N/A	N/A	0.002	0.51	0.21
LA40.2	High-Alt-Lake_run	Extraction in UMR Carrtel INRAE (NucleoSpin Soil Macherey-Nagel), sequencing GetPlage Toulouse (Illumina MiSeq v1), A. Bouchez and F. Rimet fundings	LA40.2	Lac des Evettes	FR	45.3551	7.11653	2013-08-05	2539	high_altitude	29673	3.34498e+06	3.7	2.2815	South-France	N/A	7.02	9	N/A	N/A	0.02	0.29	0.02	1.42	0.3	0.2	0.41	0.006	N/A	N/A	0.002	0.51	0.21
LA40.3	High-Alt-Lake_run	Extraction in UMR Carrtel INRAE (NucleoSpin Soil Macherey-Nagel), sequencing GetPlage Toulouse (Illumina MiSeq v1), A. Bouchez and F. Rimet fundings	LA40.3	Lac des Evettes	FR	45.3545	7.11477	2013-08-05	2539	high_altitude	29673	3.34498e+06	3.7	2.2815	South-France	N/A	7.02	9	N/A	N/A	0.02	0.29	0.02	1.42	0.3	0.2	0.41	0.006	N/A	N/A	0.002	0.51	0.21
LA41.1	High-Alt-Lake_run	Extraction in UMR Carrtel INRAE (NucleoSpin Soil Macherey-Nagel), sequencing GetPlage Toulouse (Illumina MiSeq v1), A. Bouchez and F. Rimet fundings	LA41.1	Lac de la Leisse (sud)	FR	45.42	6.91068	2013-08-14	2798	high_altitude	20032	185998	19.2	134.951	South-France	N/A	8	121	N/A	N/A	0.08	18.18	0.07	19.09	2.85	0.26	0.17	0.004	N/A	N/A	0.005	0.74	0.181605
LA41.2	High-Alt-Lake_run	Extraction in UMR Carrtel INRAE (NucleoSpin Soil Macherey-Nagel), sequencing GetPlage Toulouse (Illumina MiSeq v1), A. Bouchez and F. Rimet fundings	LA41.2	Lac de la Leisse (sud)	FR	45.4187	6.91038	2013-08-14	2798	high_altitude	20032	185998	19.2	134.951	South-France	N/A	8	121	N/A	N/A	0.08	18.18	0.07	19.09	2.85	0.26	0.17	0.004	N/A	N/A	0.005	0.74	0.181605
LA41.3	High-Alt-Lake_run	Extraction in UMR Carrtel INRAE (NucleoSpin Soil Macherey-Nagel), sequencing GetPlage Toulouse (Illumina MiSeq v1), A. Bouchez and F. Rimet fundings	LA41.3	Lac de la Leisse (sud)	FR	45.4184	6.91115	2013-08-14	2798	high_altitude	20032	185998	19.2	134.951	South-France	N/A	8	121	N/A	N/A	0.08	18.18	0.07	19.09	2.85	0.26	0.17	0.004	N/A	N/A	0.005	0.74	0.181605
LA42.2	High-Alt-Lake_run	Extraction in UMR Carrtel INRAE (NucleoSpin Soil Macherey-Nagel), sequencing GetPlage Toulouse (Illumina MiSeq v1), A. Bouchez and F. Rimet fundings	LA42.2	Lac des Nettes	FR	45.4137	6.90014	2013-08-14	2641	high_altitude	36198	3.20441e+06	6.46875	4.95238	South-France	N/A	7.91	959	N/A	N/A	0.04	10.44	0.05	18.14	2.03	0.2	0.15	N/A	N/A	N/A	0.002	0.56	0.38
LA42.3	High-Alt-Lake_run	Extraction in UMR Carrtel INRAE (NucleoSpin Soil Macherey-Nagel), sequencing GetPlage Toulouse (Illumina MiSeq v1), A. Bouchez and F. Rimet fundings	LA42.3	Lac des Nettes	FR	45.4129	6.89832	2013-08-14	2641	high_altitude	36198	3.20441e+06	6.46875	4.95238	South-France	N/A	7.91	959	N/A	N/A	0.04	10.44	0.05	18.14	2.03	0.2	0.15	N/A	N/A	N/A	0.002	0.56	0.38
LA43.1	High-Alt-Lake_run	Extraction in UMR Carrtel INRAE (NucleoSpin Soil Macherey-Nagel), sequencing GetPlage Toulouse (Illumina MiSeq v1), A. Bouchez and F. Rimet fundings	LA43.1	Lac Long	FR	45.397	6.79092	2013-08-16	2467	high_altitude	39957	2.78384e+06	7	7.11263	South-France	N/A	8.06	80	N/A	N/A	0.02	0.91	0.03	14.78	0.9	0.04	0.05	0.002	N/A	N/A	0.004	0.31	0.56
LA43.2	High-Alt-Lake_run	Extraction in UMR Carrtel INRAE (NucleoSpin Soil Macherey-Nagel), sequencing GetPlage Toulouse (Illumina MiSeq v1), A. Bouchez and F. Rimet fundings	LA43.2	Lac Long	FR	45.3962	6.7896	2013-08-16	2467	high_altitude	39957	2.78384e+06	7	7.11263	South-France	N/A	8.06	80	N/A	N/A	0.02	0.91	0.03	14.78	0.9	0.04	0.05	0.002	N/A	N/A	0.004	0.31	0.56
LA43.3	High-Alt-Lake_run	Extraction in UMR Carrtel INRAE (NucleoSpin Soil Macherey-Nagel), sequencing GetPlage Toulouse (Illumina MiSeq v1), A. Bouchez and F. Rimet fundings	LA43.3	Lac Long	FR	45.3957	6.79153	2013-08-16	2467	high_altitude	39957	2.78384e+06	7	7.11263	South-France	N/A	8.06	80	N/A	N/A	0.02	0.91	0.03	14.78	0.9	0.04	0.05	0.002	N/A	N/A	0.004	0.31	0.56
LA44.1	High-Alt-Lake_run	Extraction in UMR Carrtel INRAE (NucleoSpin Soil Macherey-Nagel), sequencing GetPlage Toulouse (Illumina MiSeq v1), A. Bouchez and F. Rimet fundings	LA44.1	Lac Rond	FR	45.3888	6.79961	2013-08-16	2500	high_altitude	29266	533652	12	46.1974	South-France	N/A	8.26	127	N/A	N/A	0.08	1.94	0.07	22.19	2.76	0.07	0.09	0.008	N/A	N/A	0.003	0.39	0.09
LA44.3	High-Alt-Lake_run	Extraction in UMR Carrtel INRAE (NucleoSpin Soil Macherey-Nagel), sequencing GetPlage Toulouse (Illumina MiSeq v1), A. Bouchez and F. Rimet fundings	LA44.3	Lac Rond	FR	45.388	6.80104	2013-08-16	2500	high_altitude	29266	533652	12	46.1974	South-France	N/A	8.26	127	N/A	N/A	0.08	1.94	0.07	22.19	2.76	0.07	0.09	0.008	N/A	N/A	0.003	0.39	0.09
LA45.1	High-Alt-Lake_run	Extraction in UMR Carrtel INRAE (NucleoSpin Soil Macherey-Nagel), sequencing GetPlage Toulouse (Illumina MiSeq v1), A. Bouchez and F. Rimet fundings	LA45.1	Lac du Pelve	FR	45.3608	6.80098	2013-08-20	2574	high_altitude	10204	1.38342e+06	6.5	3.30352	South-France	N/A	7.76	281	N/A	N/A	0.02	115.41	0.11	53.96	1.59	0.17	0.19	N/A	N/A	N/A	0.003	1.33	3.89
LA45.2	High-Alt-Lake_run	Extraction in UMR Carrtel INRAE (NucleoSpin Soil Macherey-Nagel), sequencing GetPlage Toulouse (Illumina MiSeq v1), A. Bouchez and F. Rimet fundings	LA45.2	Lac du Pelve	FR	45.3618	6.80091	2013-08-20	2574	high_altitude	10204	1.38342e+06	6.5	3.30352	South-France	N/A	7.76	281	N/A	N/A	0.02	115.41	0.11	53.96	1.59	0.17	0.19	N/A	N/A	N/A	0.003	1.33	3.89
LA46.1	High-Alt-Lake_run	Extraction in UMR Carrtel INRAE (NucleoSpin Soil Macherey-Nagel), sequencing GetPlage Toulouse (Illumina MiSeq v1), A. Bouchez and F. Rimet fundings	LA46.1	Lac de Roche ferran	FR	45.3588	6.7923	2013-08-21	2619	high_altitude	43425	779148	5.93333	22.5332	South-France	N/A	7.86	304	N/A	N/A	0.02	122.9	0.14	58.77	1.8	0.19	0.18	N/A	N/A	N/A	0.019	2.12	2.28
LA46.2	High-Alt-Lake_run	Extraction in UMR Carrtel INRAE (NucleoSpin Soil Macherey-Nagel), sequencing GetPlage Toulouse (Illumina MiSeq v1), A. Bouchez and F. Rimet fundings	LA46.2	Lac de Roche ferran	FR	45.3603	6.79214	2013-08-21	2619	high_altitude	43425	779148	5.93333	22.5332	South-France	N/A	7.86	304	N/A	N/A	0.02	122.9	0.14	58.77	1.8	0.19	0.18	N/A	N/A	N/A	0.019	2.12	2.28
LA46.3	High-Alt-Lake_run	Extraction in UMR Carrtel INRAE (NucleoSpin Soil Macherey-Nagel), sequencing GetPlage Toulouse (Illumina MiSeq v1), A. Bouchez and F. Rimet fundings	LA46.3	Lac de Roche ferran	FR	45.361	6.79541	2013-08-20	2619	high_altitude	43425	779148	5.93333	22.5332	South-France	N/A	7.86	304	N/A	N/A	0.02	122.9	0.14	58.77	1.8	0.19	0.18	N/A	N/A	N/A	0.019	2.12	2.28
LA48.1	High-Alt-Lake_run	Extraction in UMR Carrtel INRAE (NucleoSpin Soil Macherey-Nagel), sequencing GetPlage Toulouse (Illumina MiSeq v1), A. Bouchez and F. Rimet fundings	LA48.1	Plan du lac	FR	45.338393448722314	6.8322217088371975	2013-08-07	2362	high_altitude	22027	913314	6.13333	10.7609	South-France	N/A	8.01	97	N/A	N/A	N/A	1.43	0.07	6.81	1.42	0.1	0.06	0.013	N/A	N/A	0.019	0.23	2.76
LA48.3	High-Alt-Lake_run	Extraction in UMR Carrtel INRAE (NucleoSpin Soil Macherey-Nagel), sequencing GetPlage Toulouse (Illumina MiSeq v1), A. Bouchez and F. Rimet fundings	LA48.3	Plan du lac	FR	45.33622302188561	6.831743763598912	2013-08-07	2362	high_altitude	22027	913314	6.13333	10.7609	South-France	N/A	8.01	97	N/A	N/A	N/A	1.43	0.07	6.81	1.42	0.1	0.06	0.013	N/A	N/A	0.019	0.23	2.76
LA49.1	High-Alt-Lake_run	Extraction in UMR Carrtel INRAE (NucleoSpin Soil Macherey-Nagel), sequencing GetPlage Toulouse (Illumina MiSeq v1), A. Bouchez and F. Rimet fundings	LA49.1	Lac de l'Arpont	FR	45.3152	6.77605	2013-08-28	2666	high_altitude	37206	3.2366e+06	17.3	13.3959	South-France	N/A	7.13	22	N/A	N/A	0.05	2.49	0.05	2.55	0.49	0.06	0.12	0.005	N/A	N/A	0.002	0.37	0.451498
LA49.2	High-Alt-Lake_run	Extraction in UMR Carrtel INRAE (NucleoSpin Soil Macherey-Nagel), sequencing GetPlage Toulouse (Illumina MiSeq v1), A. Bouchez and F. Rimet fundings	LA49.2	Lac de l'Arpont	FR	45.3166	6.77441	2013-08-28	2666	high_altitude	37206	3.2366e+06	17.3	13.3959	South-France	N/A	7.13	22	N/A	N/A	0.05	2.49	0.05	2.55	0.49	0.06	0.12	0.005	N/A	N/A	0.002	0.37	0.451498
LA49.3	High-Alt-Lake_run	Extraction in UMR Carrtel INRAE (NucleoSpin Soil Macherey-Nagel), sequencing GetPlage Toulouse (Illumina MiSeq v1), A. Bouchez and F. Rimet fundings	LA49.3	Lac de l'Arpont	FR	45.3162	6.77667	2013-08-28	2666	high_altitude	37206	3.2366e+06	17.3	13.3959	South-France	N/A	7.13	22	N/A	N/A	0.05	2.49	0.05	2.55	0.49	0.06	0.12	0.005	N/A	N/A	0.002	0.37	0.451498
LA5.1	High-Alt-Lake_run	Extraction in UMR Carrtel INRAE (NucleoSpin Soil Macherey-Nagel), sequencing GetPlage Toulouse (Illumina MiSeq v1), A. Bouchez and F. Rimet fundings	LA5.1	Lac de Lessy	FR	45.9882	6.44088	2013-07-23	1735	high_altitude	58726	957410	3.53333	18.881	North-France	N/A	8.57	164	N/A	N/A	0.01	1.2	0.1	34.99	1.04	0.05	0.17	0.005	N/A	N/A	0.006	1.42	29.2811
LA5.2	High-Alt-Lake_run	Extraction in UMR Carrtel INRAE (NucleoSpin Soil Macherey-Nagel), sequencing GetPlage Toulouse (Illumina MiSeq v1), A. Bouchez and F. Rimet fundings	LA5.2	Lac de Lessy	FR	45.9881	6.43792	2013-07-23	1735	high_altitude	58726	957410	3.53333	18.881	North-France	N/A	8.57	164	N/A	N/A	0.01	1.2	0.1	34.99	1.04	0.05	0.17	0.005	N/A	N/A	0.006	1.42	29.2811
LA5.3	High-Alt-Lake_run	Extraction in UMR Carrtel INRAE (NucleoSpin Soil Macherey-Nagel), sequencing GetPlage Toulouse (Illumina MiSeq v1), A. Bouchez and F. Rimet fundings	LA5.3	Lac de Lessy	FR	45.9866	6.43613	2013-07-23	1735	high_altitude	58726	957410	3.53333	18.881	North-France	N/A	8.57	164	N/A	N/A	0.01	1.2	0.1	34.99	1.04	0.05	0.17	0.005	N/A	N/A	0.006	1.42	29.2811
LA50.1	High-Alt-Lake_run	Extraction in UMR Carrtel INRAE (NucleoSpin Soil Macherey-Nagel), sequencing GetPlage Toulouse (Illumina MiSeq v1), A. Bouchez and F. Rimet fundings	LA50.1	Lac inférieur de Lanserlia	FR	45.3336	6.85767	2013-08-22	2745	high_altitude	13390	268335	3	9.8935	South-France	N/A	7.35	30	N/A	N/A	N/A	0.98	0.08	4.84	0.3	N/A	0.1	N/A	N/A	N/A	0.003	0.11	3.64
LA50.2	High-Alt-Lake_run	Extraction in UMR Carrtel INRAE (NucleoSpin Soil Macherey-Nagel), sequencing GetPlage Toulouse (Illumina MiSeq v1), A. Bouchez and F. Rimet fundings	LA50.2	Lac inférieur de Lanserlia	FR	45.3344	6.85746	2013-08-22	2745	high_altitude	13390	268335	3	9.8935	South-France	N/A	7.35	30	N/A	N/A	N/A	0.98	0.08	4.84	0.3	N/A	0.1	N/A	N/A	N/A	0.003	0.11	3.64
LA50.3	High-Alt-Lake_run	Extraction in UMR Carrtel INRAE (NucleoSpin Soil Macherey-Nagel), sequencing GetPlage Toulouse (Illumina MiSeq v1), A. Bouchez and F. Rimet fundings	LA50.3	Lac inférieur de Lanserlia	FR	45.3343	6.85885	2013-08-28	2745	high_altitude	13390	268335	3	9.8935	South-France	N/A	7.35	30	N/A	N/A	N/A	0.98	0.08	4.84	0.3	N/A	0.1	N/A	N/A	N/A	0.003	0.11	3.64
LA51.1	High-Alt-Lake_run	Extraction in UMR Carrtel INRAE (NucleoSpin Soil Macherey-Nagel), sequencing GetPlage Toulouse (Illumina MiSeq v1), A. Bouchez and F. Rimet fundings	LA51.1	Lac de la Leisse (milieu)	FR	45.4227	6.91271	2013-08-14	2769	high_altitude	20970	263071	9.9	51.8562	South-France	N/A	8.11	176	N/A	N/A	0.08	40.79	0.07	27.45	4.91	0.3	0.22	0.002	N/A	N/A	0.002	0.92	0.101258
LA51.2	High-Alt-Lake_run	Extraction in UMR Carrtel INRAE (NucleoSpin Soil Macherey-Nagel), sequencing GetPlage Toulouse (Illumina MiSeq v1), A. Bouchez and F. Rimet fundings	LA51.2	Lac de la Leisse (milieu)	FR	45.4221	6.91262	2013-08-14	2769	high_altitude	20970	263071	9.9	51.8562	South-France	N/A	8.11	176	N/A	N/A	0.08	40.79	0.07	27.45	4.91	0.3	0.22	0.002	N/A	N/A	0.002	0.92	0.101258
LA51.3	High-Alt-Lake_run	Extraction in UMR Carrtel INRAE (NucleoSpin Soil Macherey-Nagel), sequencing GetPlage Toulouse (Illumina MiSeq v1), A. Bouchez and F. Rimet fundings	LA51.3	Lac de la Leisse (milieu)	FR	45.4218	6.91404	2013-08-14	2769	high_altitude	20970	263071	9.9	51.8562	South-France	N/A	8.11	176	N/A	N/A	0.08	40.79	0.07	27.45	4.91	0.3	0.22	0.002	N/A	N/A	0.002	0.92	0.101258
LA52.1	High-Alt-Lake_run	Extraction in UMR Carrtel INRAE (NucleoSpin Soil Macherey-Nagel), sequencing GetPlage Toulouse (Illumina MiSeq v1), A. Bouchez and F. Rimet fundings	LA52.1	Lac supérieur de Lanserlia	FR	45.3368	6.85514	2013-08-22	2760	high_altitude	7950	75346.2	8.5	59.0603	South-France	N/A	7.56	50	N/A	N/A	N/A	0.5	0.09	9.38	0.22	0.03	0.13	N/A	N/A	N/A	0.0001	0.25	1.58163
LA52.2	High-Alt-Lake_run	Extraction in UMR Carrtel INRAE (NucleoSpin Soil Macherey-Nagel), sequencing GetPlage Toulouse (Illumina MiSeq v1), A. Bouchez and F. Rimet fundings	LA52.2	Lac supérieur de Lanserlia	FR	45.3375	6.85477	2013-08-22	2760	high_altitude	7950	75346.2	8.5	59.0603	South-France	N/A	7.56	50	N/A	N/A	N/A	0.5	0.09	9.38	0.22	0.03	0.13	N/A	N/A	N/A	0.0001	0.25	1.58163
LA52.3	High-Alt-Lake_run	Extraction in UMR Carrtel INRAE (NucleoSpin Soil Macherey-Nagel), sequencing GetPlage Toulouse (Illumina MiSeq v1), A. Bouchez and F. Rimet fundings	LA52.3	Lac supérieur de Lanserlia	FR	45.3374	6.85605	2013-08-22	2760	high_altitude	7950	75346.2	8.5	59.0603	South-France	N/A	7.56	50	N/A	N/A	N/A	0.5	0.09	9.38	0.22	0.03	0.13	N/A	N/A	N/A	0.0001	0.25	1.58163
LA53.1	High-Alt-Lake_run	Extraction in UMR Carrtel INRAE (NucleoSpin Soil Macherey-Nagel), sequencing GetPlage Toulouse (Illumina MiSeq v1), A. Bouchez and F. Rimet fundings	LA53.1	Lac des Cerces	FR	45.0724	6.47373	2013-07-23	2410	high_altitude	28475	1.59101e+06	6.46875	8.31727	North-France	N/A	8.52	151	N/A	N/A	0.06	5.03	0.11	23.55	5.59	0.22	0.17	0.049	N/A	N/A	0.011	0.77	2.34
LA53.2	High-Alt-Lake_run	Extraction in UMR Carrtel INRAE (NucleoSpin Soil Macherey-Nagel), sequencing GetPlage Toulouse (Illumina MiSeq v1), A. Bouchez and F. Rimet fundings	LA53.2	Lac des Cerces	FR	45.0707	6.47352	2013-07-23	2410	high_altitude	28475	1.59101e+06	6.46875	8.31727	North-France	N/A	8.52	151	N/A	N/A	0.06	5.03	0.11	23.55	5.59	0.22	0.17	0.049	N/A	N/A	0.011	0.77	2.34
LA53.3	High-Alt-Lake_run	Extraction in UMR Carrtel INRAE (NucleoSpin Soil Macherey-Nagel), sequencing GetPlage Toulouse (Illumina MiSeq v1), A. Bouchez and F. Rimet fundings	LA53.3	Lac des Cerces	FR	45.0707	6.47596	2013-07-23	2410	high_altitude	28475	1.59101e+06	6.46875	8.31727	North-France	N/A	8.52	151	N/A	N/A	0.06	5.03	0.11	23.55	5.59	0.22	0.17	0.049	N/A	N/A	0.011	0.77	2.34
LA55.2	High-Alt-Lake_run	Extraction in UMR Carrtel INRAE (NucleoSpin Soil Macherey-Nagel), sequencing GetPlage Toulouse (Illumina MiSeq v1), A. Bouchez and F. Rimet fundings	LA55.2	Lac du Grand Ban	FR	45.08599969660913	6.475912861592912	2013-07-23	2465	high_altitude	49178	580465	9	54.0062	North-France	N/A	8.19	118	N/A	N/A	0.03	0.81	0.09	18.61	3.84	0.11	0.07	0.002	N/A	N/A	0.006	0.67	0.14
LA55.3	High-Alt-Lake_run	Extraction in UMR Carrtel INRAE (NucleoSpin Soil Macherey-Nagel), sequencing GetPlage Toulouse (Illumina MiSeq v1), A. Bouchez and F. Rimet fundings	LA55.3	Lac du Grand Ban	FR	45.085502848376265	6.472168798269909	2013-07-23	2465	high_altitude	49178	580465	9	54.0062	North-France	N/A	8.19	118	N/A	N/A	0.03	0.81	0.09	18.61	3.84	0.11	0.07	0.002	N/A	N/A	0.006	0.67	0.14
LA56.1	High-Alt-Lake_run	Extraction in UMR Carrtel INRAE (NucleoSpin Soil Macherey-Nagel), sequencing GetPlage Toulouse (Illumina MiSeq v1), A. Bouchez and F. Rimet fundings	LA56.1	Lac du Serpent	FR	45.0527	6.56178	2013-07-31	2448	high_altitude	29918	1368882	10.7	16.6361	North-France	N/A	7.74	68	N/A	N/A	0.04	5.2	0.08	8.32	3.26	0.78	0.31	0.002	N/A	N/A	0.004	1.95	1.39
LA56.2	High-Alt-Lake_run	Extraction in UMR Carrtel INRAE (NucleoSpin Soil Macherey-Nagel), sequencing GetPlage Toulouse (Illumina MiSeq v1), A. Bouchez and F. Rimet fundings	LA56.2	Lac du Serpent	FR	45.052	6.56346	2013-07-31	2448	high_altitude	29918	1368882	10.7	16.6361	North-France	N/A	7.74	68	N/A	N/A	0.04	5.2	0.08	8.32	3.26	0.78	0.31	0.002	N/A	N/A	0.004	1.95	1.39
LA56.3	High-Alt-Lake_run	Extraction in UMR Carrtel INRAE (NucleoSpin Soil Macherey-Nagel), sequencing GetPlage Toulouse (Illumina MiSeq v1), A. Bouchez and F. Rimet fundings	LA56.3	Lac du Serpent	FR	45.0509	6.56198	2013-07-31	2448	high_altitude	29918	1368882	10.7	16.6361	North-France	N/A	7.74	68	N/A	N/A	0.04	5.2	0.08	8.32	3.26	0.78	0.31	0.002	N/A	N/A	0.004	1.95	1.39
LA57.1	High-Alt-Lake_run	Extraction in UMR Carrtel INRAE (NucleoSpin Soil Macherey-Nagel), sequencing GetPlage Toulouse (Illumina MiSeq v1), A. Bouchez and F. Rimet fundings	LA57.1	Lac Laramon	FR	45.0493	6.55599	2013-07-31	2359	high_altitude	34029	619162	12	48.0162	North-France	N/A	7.65	76	N/A	N/A	0.03	4.63	0.11	7.78	2.86	0.81	0.31	0.002	N/A	N/A	0.021	1.87	0.7
LA57.2	High-Alt-Lake_run	Extraction in UMR Carrtel INRAE (NucleoSpin Soil Macherey-Nagel), sequencing GetPlage Toulouse (Illumina MiSeq v1), A. Bouchez and F. Rimet fundings	LA57.2	Lac Laramon	FR	45.0486	6.55444	2013-07-31	2359	high_altitude	34029	619162	12	48.0162	North-France	N/A	7.65	76	N/A	N/A	0.03	4.63	0.11	7.78	2.86	0.81	0.31	0.002	N/A	N/A	0.021	1.87	0.7
LA57.3	High-Alt-Lake_run	Extraction in UMR Carrtel INRAE (NucleoSpin Soil Macherey-Nagel), sequencing GetPlage Toulouse (Illumina MiSeq v1), A. Bouchez and F. Rimet fundings	LA57.3	Lac Laramon	FR	45.0479	6.55643	2013-07-31	2359	high_altitude	34029	619162	12	48.0162	North-France	N/A	7.65	76	N/A	N/A	0.03	4.63	0.11	7.78	2.86	0.81	0.31	0.002	N/A	N/A	0.021	1.87	0.7
LA58.1	High-Alt-Lake_run	Extraction in UMR Carrtel INRAE (NucleoSpin Soil Macherey-Nagel), sequencing GetPlage Toulouse (Illumina MiSeq v1), A. Bouchez and F. Rimet fundings	LA58.1	Lac Rond des Rochilles	FR	45.0867	6.48123	2013-07-23	2450	high_altitude	62903	740812	9.2	55.543	North-France	N/A	8.19	91.875	N/A	N/A	0.01	3.51	0.41	18.08	3.87	0.36	0.42	0.012	N/A	N/A	0.011	0.66	1.61831
LA58.2	High-Alt-Lake_run	Extraction in UMR Carrtel INRAE (NucleoSpin Soil Macherey-Nagel), sequencing GetPlage Toulouse (Illumina MiSeq v1), A. Bouchez and F. Rimet fundings	LA58.2	Lac Rond des Rochilles	FR	45.0852	6.48425	2013-07-23	2450	high_altitude	62903	740812	9.2	55.543	North-France	N/A	8.19	91.875	N/A	N/A	0.01	3.51	0.41	18.08	3.87	0.36	0.42	0.012	N/A	N/A	0.011	0.66	1.61831
LA58.3	High-Alt-Lake_run	Extraction in UMR Carrtel INRAE (NucleoSpin Soil Macherey-Nagel), sequencing GetPlage Toulouse (Illumina MiSeq v1), A. Bouchez and F. Rimet fundings	LA58.3	Lac Rond des Rochilles	FR	45.0847	6.48112	2013-07-23	2450	high_altitude	62903	740812	9.2	55.543	North-France	N/A	8.19	91.875	N/A	N/A	0.01	3.51	0.41	18.08	3.87	0.36	0.42	0.012	N/A	N/A	0.011	0.66	1.61831
LA59.1	High-Alt-Lake_run	Extraction in UMR Carrtel INRAE (NucleoSpin Soil Macherey-Nagel), sequencing GetPlage Toulouse (Illumina MiSeq v1), A. Bouchez and F. Rimet fundings	LA59.1	Lac des Béraudes	FR	45.5861	6.50357	2013-07-19	2504	high_altitude	28258	1208133	12.1	19.8473	North-France	N/A	7.69	118	N/A	N/A	0.03	31.1	0.08	18.14	2.38	0.25	0.1	0.002	N/A	N/A	0.003	1.45	0.893538
LA59.2	High-Alt-Lake_run	Extraction in UMR Carrtel INRAE (NucleoSpin Soil Macherey-Nagel), sequencing GetPlage Toulouse (Illumina MiSeq v1), A. Bouchez and F. Rimet fundings	LA59.2	Lac des Béraudes	FR	45.5859	6.50405	2013-07-19	2504	high_altitude	28258	1208133	12.1	19.8473	North-France	N/A	7.69	118	N/A	N/A	0.03	31.1	0.08	18.14	2.38	0.25	0.1	0.002	N/A	N/A	0.003	1.45	0.893538
LA59.3	High-Alt-Lake_run	Extraction in UMR Carrtel INRAE (NucleoSpin Soil Macherey-Nagel), sequencing GetPlage Toulouse (Illumina MiSeq v1), A. Bouchez and F. Rimet fundings	LA59.3	Lac des Béraudes	FR	45.5858	6.50368	2013-07-19	2504	high_altitude	28258	1208133	12.1	19.8473	North-France	N/A	7.69	118	N/A	N/A	0.03	31.1	0.08	18.14	2.38	0.25	0.1	0.002	N/A	N/A	0.003	1.45	0.893538
LA60.1	High-Alt-Lake_run	Extraction in UMR Carrtel INRAE (NucleoSpin Soil Macherey-Nagel), sequencing GetPlage Toulouse (Illumina MiSeq v1), A. Bouchez and F. Rimet fundings	LA60.1	Lac Sainte Marguerite du Thabor le plus haut	FR	45.1252	6.59439	2013-07-25	2513	high_altitude	19160	616163	13.5625	29.508	South-France	N/A	7.69	71	N/A	N/A	N/A	13.5	0.1	4.22	5.53	0.28	0.11	0.003	N/A	N/A	0.01	1.2	0.45
LA60.2	High-Alt-Lake_run	Extraction in UMR Carrtel INRAE (NucleoSpin Soil Macherey-Nagel), sequencing GetPlage Toulouse (Illumina MiSeq v1), A. Bouchez and F. Rimet fundings	LA60.2	Lac Sainte Marguerite du Thabor le plus haut	FR	45.1255	6.59282	2013-07-25	2513	high_altitude	19160	616163	13.5625	29.508	South-France	N/A	7.69	71	N/A	N/A	N/A	13.5	0.1	4.22	5.53	0.28	0.11	0.003	N/A	N/A	0.01	1.2	0.45
LA60.3	High-Alt-Lake_run	Extraction in UMR Carrtel INRAE (NucleoSpin Soil Macherey-Nagel), sequencing GetPlage Toulouse (Illumina MiSeq v1), A. Bouchez and F. Rimet fundings	LA60.3	Lac Sainte Marguerite du Thabor le plus haut	FR	45.1266	6.59363	2013-07-25	2513	high_altitude	19160	616163	13.5625	29.508	South-France	N/A	7.69	71	N/A	N/A	N/A	13.5	0.1	4.22	5.53	0.28	0.11	0.003	N/A	N/A	0.01	1.2	0.45
LA62.1	High-Alt-Lake_run	Extraction in UMR Carrtel INRAE (NucleoSpin Soil Macherey-Nagel), sequencing GetPlage Toulouse (Illumina MiSeq v1), A. Bouchez and F. Rimet fundings	LA62.1	Lac des Muandes (Névaches)	FR	45.08839396063978	6.543835742049297	2013-08-01	2387	high_altitude	9809	1124000	10	6.65399	South-France	N/A	7.22	40	N/A	N/A	0.05	8.24	0.05	4.01	1.83	0.46	0.2	0.006	N/A	N/A	0.006	1.26	0.438929
LA62.2	High-Alt-Lake_run	Extraction in UMR Carrtel INRAE (NucleoSpin Soil Macherey-Nagel), sequencing GetPlage Toulouse (Illumina MiSeq v1), A. Bouchez and F. Rimet fundings	LA62.2	Lac des Muandes (Névaches)	FR	45.08824246604942	6.5448335237530895	2013-08-01	2387	high_altitude	9809	1124000	10	6.65399	South-France	N/A	7.22	40	N/A	N/A	0.05	8.24	0.05	4.01	1.83	0.46	0.2	0.006	N/A	N/A	0.006	1.26	0.438929
LA62.3	High-Alt-Lake_run	Extraction in UMR Carrtel INRAE (NucleoSpin Soil Macherey-Nagel), sequencing GetPlage Toulouse (Illumina MiSeq v1), A. Bouchez and F. Rimet fundings	LA62.3	Lac des Muandes (Névaches)	FR	45.087681932571414	6.543996674582167	2013-08-01	2387	high_altitude	9809	1124000	10	6.65399	South-France	N/A	7.22	40	N/A	N/A	0.05	8.24	0.05	4.01	1.83	0.46	0.2	0.006	N/A	N/A	0.006	1.26	0.438929
LA63.1	High-Alt-Lake_run	Extraction in UMR Carrtel INRAE (NucleoSpin Soil Macherey-Nagel), sequencing GetPlage Toulouse (Illumina MiSeq v1), A. Bouchez and F. Rimet fundings	LA63.1	Lac Blanc de Polset	FR	45.2940478707013	6.649864636315816	2013-07-26	2433	high_altitude	76541	3.42557e+06	5.5	8.77617	South-France	N/A	7.98	100	N/A	N/A	0.06	17.37	0.13	14.55	2.85	0.59	0.44	0.005	N/A	N/A	0.007	1.72	0.115266
LA63.2	High-Alt-Lake_run	Extraction in UMR Carrtel INRAE (NucleoSpin Soil Macherey-Nagel), sequencing GetPlage Toulouse (Illumina MiSeq v1), A. Bouchez and F. Rimet fundings	LA63.2	Lac Blanc de Polset	FR	45.29434221847856	6.653877220802039	2013-07-26	2433	high_altitude	76541	3.42557e+06	5.5	8.77617	South-France	N/A	7.98	100	N/A	N/A	0.06	17.37	0.13	14.55	2.85	0.59	0.44	0.005	N/A	N/A	0.007	1.72	0.115266
LA63.3	High-Alt-Lake_run	Extraction in UMR Carrtel INRAE (NucleoSpin Soil Macherey-Nagel), sequencing GetPlage Toulouse (Illumina MiSeq v1), A. Bouchez and F. Rimet fundings	LA63.3	Lac Blanc de Polset	FR	45.29342143316674	6.6530832869732155	2013-07-26	2433	high_altitude	76541	3.42557e+06	5.5	8.77617	South-France	N/A	7.98	100	N/A	N/A	0.06	17.37	0.13	14.55	2.85	0.59	0.44	0.005	N/A	N/A	0.007	1.72	0.115266
LA64.1	High-Alt-Lake_run	Extraction in UMR Carrtel INRAE (NucleoSpin Soil Macherey-Nagel), sequencing GetPlage Toulouse (Illumina MiSeq v1), A. Bouchez and F. Rimet fundings	LA64.1	Lac inférieur du Merlet	FR	45.3585	6.64797	2013-07-20	2391	high_altitude	29658	1.02823e+06	17	35.4013	South-France	N/A	8.46	138	N/A	N/A	0.01	0.91	0.1	25.23	2.43	N/A	0.04	0.005	N/A	N/A	0.003	0.48	9.28
LA64.2	High-Alt-Lake_run	Extraction in UMR Carrtel INRAE (NucleoSpin Soil Macherey-Nagel), sequencing GetPlage Toulouse (Illumina MiSeq v1), A. Bouchez and F. Rimet fundings	LA64.2	Lac inférieur du Merlet	FR	45.3578	6.64904	2013-07-20	2391	high_altitude	29658	1.02823e+06	17	35.4013	South-France	N/A	8.46	138	N/A	N/A	0.01	0.91	0.1	25.23	2.43	N/A	0.04	0.005	N/A	N/A	0.003	0.48	9.28
LA64.3	High-Alt-Lake_run	Extraction in UMR Carrtel INRAE (NucleoSpin Soil Macherey-Nagel), sequencing GetPlage Toulouse (Illumina MiSeq v1), A. Bouchez and F. Rimet fundings	LA64.3	Lac inférieur du Merlet	FR	45.3575	6.64701	2013-07-20	2391	high_altitude	29658	1.02823e+06	17	35.4013	South-France	N/A	8.46	138	N/A	N/A	0.01	0.91	0.1	25.23	2.43	N/A	0.04	0.005	N/A	N/A	0.003	0.48	9.28
LA66.1	High-Alt-Lake_run	Extraction in UMR Carrtel INRAE (NucleoSpin Soil Macherey-Nagel), sequencing GetPlage Toulouse (Illumina MiSeq v1), A. Bouchez and F. Rimet fundings	LA66.1	Lac de la Partie	FR	45.2579	6.66348	2013-07-17	2458	high_altitude	12400	N/A	6	N/A	South-France	N/A	N/A	N/A	N/A	N/A	N/A	N/A	N/A	N/A	N/A	N/A	N/A	N/A	N/A	N/A	N/A	N/A	N/A
LA66.2	High-Alt-Lake_run	Extraction in UMR Carrtel INRAE (NucleoSpin Soil Macherey-Nagel), sequencing GetPlage Toulouse (Illumina MiSeq v1), A. Bouchez and F. Rimet fundings	LA66.2	Lac de la Partie	FR	45.259	6.66321	2013-07-17	2458	high_altitude	12400	N/A	6	N/A	South-France	N/A	N/A	N/A	N/A	N/A	N/A	N/A	N/A	N/A	N/A	N/A	N/A	N/A	N/A	N/A	N/A	N/A	N/A
LA9.1	High-Alt-Lake_run	Extraction in UMR Carrtel INRAE (NucleoSpin Soil Macherey-Nagel), sequencing GetPlage Toulouse (Illumina MiSeq v1), A. Bouchez and F. Rimet fundings	LA9.1	Lac du Mont Charvin	FR	45.80900861236471	6.4220982163109674	2013-07-16	2011	high_altitude	10544	368104	3.1	7.11693	South-France	N/A	8.56	103	N/A	N/A	0.01	0.55	0.08	18.73	0.35	0.07	0.12	0.004	N/A	N/A	0.004	0.3	0.98
LA9.2	High-Alt-Lake_run	Extraction in UMR Carrtel INRAE (NucleoSpin Soil Macherey-Nagel), sequencing GetPlage Toulouse (Illumina MiSeq v1), A. Bouchez and F. Rimet fundings	LA9.2	Lac du Mont Charvin	FR	45.80832992886421	6.423042353837138	2013-07-16	2011	high_altitude	10544	368104	3.1	7.11693	South-France	N/A	8.56	103	N/A	N/A	0.01	0.55	0.08	18.73	0.35	0.07	0.12	0.004	N/A	N/A	0.004	0.3	0.98
LA9.3	High-Alt-Lake_run	Extraction in UMR Carrtel INRAE (NucleoSpin Soil Macherey-Nagel), sequencing GetPlage Toulouse (Illumina MiSeq v1), A. Bouchez and F. Rimet fundings	LA9.3	Lac du Mont Charvin	FR	45.808950653490626	6.423452731795956	2013-07-16	2011	high_altitude	10544	368104	3.1	7.11693	South-France	N/A	8.56	103	N/A	N/A	0.01	0.55	0.08	18.73	0.35	0.07	0.12	0.004	N/A	N/A	0.004	0.3	0.98
