# Supplementary material for: Stochasticity Shapes Microbial Communities in High‐Altitude Lakes, Whereas Species Selection and Homogenization Dispersal Are More Important in Lowland Lakes: Case of Benthic Diatoms in Alpine Lakes
Source: Ecol Evol. 2025 Aug 27;15(9):e71977. doi: 10.1002/ece3.71977 (PMC12389866; doi:10.1002/ece3.71977)
Supplement: Supplementary file 1 — Data S1: ece371977‐sup‐0001‐AppendixS1.zip. [file ECE3-15-e71977-s001.zip › MANIFEST.TXT]

diatom_ASV.csv (text/comma-separated-values) 3746613 bytes.
Supp data S5-Phylogenetic signal-Mantel correlograms.zip (application/zip) 45594 bytes.
Supp data S1-metadata.xlsx (application/vnd.openxmlformats-officedocument.spreadsheetml.sheet) 239950 bytes.
Supp data S2-Reference phylogeny.zip (application/zip) 472420 bytes.
Supp data S3-Constrained phylogeny.zip (application/zip) 628266 bytes.
Supp data S4-ASVs accumulation curves.pdf (application/pdf) 80637 bytes.
